# Supplementary material for: Loss of schizophrenia-related miR-501-3p in mice impairs sociability and memory by enhancing mGluR5-mediated glutamatergic transmission
Source: Sci Adv. 2022 Aug 19;8(33):eabn7357. doi: 10.1126/sciadv.abn7357 (PMC9390987; doi:10.1126/sciadv.abn7357)
Supplement: Supplementary file 2 — Tables S1 to S8 [file sciadv.abn7357_tables_s1_to_s8.zip]

Archive with 1 entries (1 files):
- sciadv.abn7357_tables_s1_to_s8.xlsx
