# Supplementary material for: Loss of schizophrenia-related miR-501-3p in mice impairs sociability and memory by enhancing mGluR5-mediated glutamatergic transmission
Source: Sci Adv. 2022 Aug 19;8(33):eabn7357. doi: 10.1126/sciadv.abn7357 (PMC9390987; doi:10.1126/sciadv.abn7357)
Supplement: Supplementary file 2 — Tables S1 to S8 [file sciadv.abn7357_tables_s1_to_s8.zip › sciadv.abn7357_tables_s1_to_s8.xlsx]

## Sheet: Table S1
Table S1 Information of subjects employed in this study
Discovery Cohort： Twin subjects
ID	Diagnostic status	Age (Years)	Sex	Total reads	Clean reads	Total sRNA	Unique sRNA	Mapped unique sRNA	%
SDC1	schizophrenia	34	male	12146585	11997243 (99.14%)	11804402	6459	2524	39.08
SDC1T	healthy	34	male	12343151	12191807 (99.13%)	11989195	7004	2647	37.79
SDC2	schizophrenia	41	male	11541517	11341629(98.75%)	11301007	4766	1744	36.59
SDC2T	healthy	41	male	12009480	11790376 (98.70%)	11757227	7247	2649	36.55
SDC4	schizophrenia	19	female	17396060	16944344 (97.40%)	15410281	120406	42363	35.18
SDC4T	healthy	19	female	16210834	15926698 (98.25%)	14349128	123360	43906	35.59
HCC1A	healthy	21	female	11335517	11074935(98.71%)	11044458	4268	1897	44.45
HCC1B	healthy	21	female	11523535	11277491(98.74%)	11245056	5900	2454	41.59
HCC2A	healthy	26	male	11126512	10875513(98.62%)	10842070	4447	1827	41.08
HCC2B	healthy	26	male	11346461	11076145(98.55%)	11042413	4823	2102	43.58
HCC3A	healthy	23	male	11267901	11035975(98.85%)	11008607	5084	2186	43
HCC3B	healthy	23	male	11635096	11383288(98.69%)	11355406	5371	2298	42.79
HCC4A	healthy	25	female	11636805	11423032(98.16%)	10793246	67627	17991	26.6
HCC4B	healthy	25	female	13536772	13281635(98.12%)	12486144	80891	22214	27.46
Validation Cohort: Sporadic case and control subjects
Diagnosis	Number	Age (Years, Mean±SD)	Gender(M/F)
Schizophrenia	136	47.9±9.1	89/47
Nonpyschiatric controls	76	41.2±7.1	39/37

## Sheet: Table S2
Table S2 DE-miRNAs identified in MZ twins
		3 vs 3 from 3SDC					3 vs 11 from 3SDC+4HCC
miRNA	genes	logFC	logCPM	LR	PValue	FDR	logFC	logCPM	LR	PValue	FDR
hsa-miR-10a-5p	hsa-miR-10a-5p	-1.004	5.95694	4.60167	0.0319409	0.519086	-1.14924	6.32312	4.78969	0.0286305	0.57261
hsa-miR-320c	hsa-miR-320c	-0.864956	1.24241	5.32756	0.0209908	0.519086	-0.911192	0.745562	4.94163	0.0262173	0.57261
hsa-miR-501-3p	hsa-miR-501-3p	-0.697526	5.12727	3.98982	0.045776	0.64625	-0.867771	5.4224	5.1016	0.0239038	0.57261
hsa-miR-584-5p	hsa-miR-584-5p	-0.753189	4.53793	6.58328	0.0102941	0.519086	-0.916358	3.98997	5.32667	0.0210015	0.57261
hsa-miR-99b-5p	hsa-miR-99b-5p	-0.780468	5.51821	6.97472	0.00826691	0.519086	-0.951803	6.73162	6.66128	0.00985301	0.57261
hsa-miR-100-5p	hsa-miR-100-5p	-1.3086	5.57292	9.94391	0.00161382	0.387317	-1.49649	6.54548	9.10249	0.00255262	0.57261
hsa-miR-151b	hsa-miR-151b	-0.776493	3.02025	4.79285	0.0285781	0.519086	-0.917822	3.64837	5.86726	0.015425	0.57261
hsa-miR-500a-3p	hsa-miR-500a-3p	-0.787247	3.72549	4.04001	0.0444336	0.64625	-0.944409	4.40358	4.84227	0.0277703	0.57261
hsa-miR-937-3p	hsa-miR-937-3p	1.10062	2.63283	6.44487	0.0111273	0.519086	0.882328	1.69959	5.12989	0.0235172	0.57261
hsa-miR-96-5p	hsa-miR-96-5p	-1.45052	2.13019	5.39654	0.0201767	0.519086	-1.58134	3.30711	5.8594	0.0154941	0.57261
hsa-miR-3940-3p	hsa-miR-3940-3p	0.855117	2.78958	5.01102	0.0251864	0.519086	0.760474	2.18666	3.27907	0.0701688	0.932895
hsa-miR-6511b-3p	hsa-miR-6511b-3p	0.692556	2.78855	5.7271	0.016705	0.519086	0.586065	2.0909	2.64999	0.103551	0.939273
hsa-let-7d-3p	hsa-let-7d-3p	0.628136	5.07244	5.45454	0.0195175	0.519086	0.487279	4.17886	0.923264	0.336619	0.966343
hsa-miR-486-5p	hsa-miR-486-5p	0.643725	21.2186	4.93052	0.0263863	0.519086	0.486216	20.8205	1.80961	0.178555	0.957277
hsa-miR-92b-3p	hsa-miR-92b-3p	0.686958	10.8738	6.57047	0.0103685	0.519086	0.526849	9.95246	2.58846	0.107645	0.939273
hsa-miR-151a-5p	hsa-miR-151a-5p	-0.52509	6.31772	4.57494	0.0324429	0.519086	-0.684614	6.89804	4.87317	0.0272774	0.57261
hsa-miR-4685-3p	hsa-miR-4685-3p	0.693307	1.66223	2.99515	0.0835144	0.716234	0.677449	1.34637	4.39574	0.0360289	0.665148
hsa-miR-5010-5p	hsa-miR-5010-5p	-0.973073	1.31103	3.60599	0.0575717	0.691267	-1.15263	0.566939	5.2111	0.0224431	0.57261
hsa-miR-4732-3p	hsa-miR-4732-3p	0.583514	10.2177	4.87838	0.0271951	0.519086	0.421476	9.37315	2.01215	0.156044	0.957277
hsa-let-7a-5p	hsa-let-7a-5p	-0.0164561	10.2241	0.0038751	0.950364	0.982775	-0.175283	9.31323	0.2133	0.644193	0.976458
hsa-let-7b-5p	hsa-let-7b-5p	0.132286	7.55701	0.252802	0.615109	0.982182	-0.024843	6.47782	0.00281984	0.95765	0.994962
hsa-let-7c-5p	hsa-let-7c-5p	0.0382471	3.22609	0.0121753	0.912138	0.982775	-0.0773006	2.47622	0.0392954	0.842865	0.982063
hsa-let-7d-5p	hsa-let-7d-5p	-0.0772412	7.08351	0.104469	0.746532	0.982775	-0.236176	6.25397	0.367335	0.54446	0.975139
hsa-let-7e-5p	hsa-let-7e-5p	-0.161677	2.11889	0.186571	0.665786	0.982775	-0.172388	0.8514	0.15471	0.694075	0.979511
hsa-let-7f-5p	hsa-let-7f-5p	-0.108937	9.36137	0.154232	0.694524	0.982775	-0.26551	9.11413	0.602024	0.437807	0.967846
hsa-let-7g-5p	hsa-let-7g-5p	-0.142411	8.46902	0.301843	0.582729	0.964834	-0.295832	7.87548	0.808004	0.368711	0.967846
hsa-let-7i-3p	hsa-let-7i-3p	0.0543626	0.715068	0.0137125	0.906781	0.982775	-0.0122239	0.421002	0.00130185	0.971218	0.996666
hsa-let-7i-5p	hsa-let-7i-5p	-0.122305	10.0331	0.174855	0.675832	0.982775	-0.277321	9.6951	0.497292	0.480693	0.967846
hsa-miR-101-3p	hsa-miR-101-3p	0.32036	7.87842	0.647929	0.420854	0.9393	0.186253	7.49317	0.181591	0.670009	0.976458
hsa-miR-103a-3p	hsa-miR-103a-3p	-0.278885	8.39608	1.13018	0.287738	0.858818	-0.436934	8.14204	0.965247	0.325869	0.965536
hsa-miR-106b-3p	hsa-miR-106b-3p	-0.0290001	8.17236	0.0128646	0.909696	0.982775	-0.186707	7.83504	0.365381	0.545533	0.975139
hsa-miR-106b-5p	hsa-miR-106b-5p	-0.453048	3.7228	1.14609	0.284369	0.858818	-0.427064	3.91045	0.908766	0.340442	0.966343
hsa-miR-107	hsa-miR-107	-0.212085	7.07687	0.649989	0.420117	0.9393	-0.370681	7.01618	0.664652	0.414923	0.967846
hsa-miR-10b-5p	hsa-miR-10b-5p	0.201354	4.00072	0.337799	0.561102	0.964834	0.0439298	3.25795	0.0150995	0.902202	0.982063
hsa-miR-1180-3p	hsa-miR-1180-3p	0.0870415	3.52157	0.0614397	0.804235	0.982775	-0.00704481	2.92605	0.000385836	0.984328	0.996666
hsa-miR-1226-3p	hsa-miR-1226-3p	-1.23029	-0.757262	1.48494	0.223003	0.765112	-1.68327	-1.07865	1.5811	0.208603	0.957277
hsa-miR-1254	hsa-miR-1254	-0.0916126	0.471847	0.0302997	0.861812	0.982775	-0.305687	-0.147902	0.185456	0.666726	0.976458
hsa-miR-125a-5p	hsa-miR-125a-5p	-0.461948	5.11959	2.74719	0.0974256	0.716234	-0.623326	5.32963	3.11062	0.0777835	0.933402
hsa-miR-125b-5p	hsa-miR-125b-5p	-0.308509	2.91199	0.705981	0.400781	0.9393	-0.445111	3.28616	1.223	0.268773	0.957277
hsa-miR-126-3p	hsa-miR-126-3p	-0.527637	6.13986	1.73401	0.1879	0.764338	-0.480483	5.55123	1.05125	0.30522	0.957277
hsa-miR-126-5p	hsa-miR-126-5p	-0.512693	4.03477	1.38052	0.240012	0.789081	-0.586181	3.47295	2.0289	0.154333	0.957277
hsa-miR-1260a	hsa-miR-1260a	-0.613661	3.66007	2.18597	0.139273	0.728973	-0.590296	3.01435	1.81801	0.17755	0.957277
hsa-miR-1260b	hsa-miR-1260b	-0.290208	3.75618	0.464132	0.495699	0.951742	-0.260153	3.12896	0.358884	0.549127	0.975139
hsa-miR-127-3p	hsa-miR-127-3p	0.0630813	1.99626	0.0234146	0.878384	0.982775	-0.0325828	1.58352	0.00734458	0.931704	0.982063
hsa-miR-1271-5p	hsa-miR-1271-5p	0.059515	-0.686182	0.00649047	0.935789	0.982775	0.221974	-1.26457	0.0677962	0.794573	0.982063
hsa-miR-1273h-3p	hsa-miR-1273h-3p	-0.36972	0.186466	0.367569	0.544333	0.964834	-0.54775	-0.0704806	0.570226	0.450169	0.967846
hsa-miR-128-1-5p	hsa-miR-128-1-5p	-1.49386	-2.22114	3.45171	0.0631862	0.691267	-1.61534	-2.17269	3.30858	0.0689189	0.932895
hsa-miR-128-3p	hsa-miR-128-3p	0.0899926	5.07188	0.0988136	0.753258	0.982775	-0.0672937	4.91854	0.031996	0.858036	0.982063
hsa-miR-1285-3p	hsa-miR-1285-3p	-0.0117583	3.10432	0.0017562	0.966573	0.984649	-0.133843	3.1632	0.207098	0.649052	0.976458
hsa-miR-1294	hsa-miR-1294	-0.164646	-1.14134	0.0645163	0.799495	0.982775	-0.132691	-0.84594	0.0424655	0.836735	0.982063
hsa-miR-1301-3p	hsa-miR-1301-3p	-0.831106	0.408144	2.04464	0.152743	0.733165	-0.883631	-0.512122	2.10136	0.147168	0.957277
hsa-miR-1304-3p	hsa-miR-1304-3p	0.228863	2.90194	0.704938	0.40113	0.9393	0.107206	3.15053	0.147381	0.701051	0.979511
hsa-miR-1306-5p	hsa-miR-1306-5p	0.299162	1.76959	0.483567	0.486811	0.950454	0.343967	1.50922	0.588315	0.443071	0.967846
hsa-miR-1307-3p	hsa-miR-1307-3p	-0.113047	3.53571	0.0974813	0.754873	0.982775	-0.248923	2.66962	0.307964	0.578932	0.976458
hsa-miR-130a-3p	hsa-miR-130a-3p	-0.214313	3.44929	0.482909	0.487108	0.950454	-0.332494	3.99621	1.16871	0.279667	0.957277
hsa-miR-130b-3p	hsa-miR-130b-3p	-0.220533	3.21446	0.541474	0.461822	0.9393	-0.350144	3.3058	1.14606	0.284374	0.957277
hsa-miR-130b-5p	hsa-miR-130b-5p	-0.215247	3.28133	0.258464	0.611178	0.982182	-0.354313	3.15798	0.65215	0.419345	0.967846
hsa-miR-140-3p	hsa-miR-140-3p	-0.0481244	9.36269	0.0356813	0.850175	0.982775	-0.202402	8.76566	0.43778	0.508196	0.967846
hsa-miR-142-3p	hsa-miR-142-3p	-0.132942	4.68267	0.0955132	0.757282	0.982775	0.0956587	4.14846	0.0192194	0.889739	0.982063
hsa-miR-142-5p	hsa-miR-142-5p	0.277702	7.22259	1.07109	0.300699	0.880095	0.129189	9.85565	0.177055	0.673916	0.976458
hsa-miR-143-3p	hsa-miR-143-3p	0.38485	7.20082	1.32679	0.249378	0.808793	0.252037	6.05647	0.474263	0.491032	0.967846
hsa-miR-144-3p	hsa-miR-144-3p	-0.196818	1.6525	0.0520666	0.819505	0.982775	-0.354505	5.09631	0.225903	0.634579	0.976458
hsa-miR-144-5p	hsa-miR-144-5p	-0.267418	4.36485	0.572097	0.449427	0.9393	-0.353957	6.25334	0.684254	0.408126	0.967846
hsa-miR-1468-5p	hsa-miR-1468-5p	0.639576	0.944275	2.21855	0.136361	0.728973	0.511692	2.20011	1.67058	0.19618	0.957277
hsa-miR-146a-5p	hsa-miR-146a-5p	-0.418822	5.57439	1.39178	0.238105	0.789081	-0.525829	4.26999	1.24165	0.265154	0.957277
hsa-miR-146b-3p	hsa-miR-146b-3p	0.0264645	1.60524	0.0038918	0.950257	0.982775	-0.00988249	0.689144	0.00053646	0.981521	0.996666
hsa-miR-146b-5p	hsa-miR-146b-5p	-0.440536	6.10341	1.54795	0.213439	0.764556	-0.47564	4.82556	1.40303	0.236218	0.957277
hsa-miR-148a-3p	hsa-miR-148a-3p	0.379052	7.99091	1.82223	0.177049	0.764338	0.252094	7.88052	0.439931	0.507156	0.967846
hsa-miR-148a-5p	hsa-miR-148a-5p	0.433946	1.42947	1.15292	0.282939	0.858818	0.410414	1.59949	1.02749	0.310749	0.957277
hsa-miR-148b-3p	hsa-miR-148b-3p	-0.0378369	6.56769	0.0157849	0.900018	0.982775	-0.133412	5.82363	0.139264	0.709013	0.979511
hsa-miR-148b-5p	hsa-miR-148b-5p	0.11641	0.728605	0.0286931	0.86549	0.982775	0.279327	0.742377	0.107459	0.743056	0.982063
hsa-miR-150-3p	hsa-miR-150-3p	-0.208938	0.408777	0.13936	0.708918	0.982775	-0.19214	-0.709184	0.0695032	0.792061	0.982063
hsa-miR-150-5p	hsa-miR-150-5p	-0.108739	8.26392	0.189596	0.663253	0.982775	-0.269529	7.96044	0.61841	0.431639	0.967846
hsa-miR-151a-3p	hsa-miR-151a-3p	-0.186398	6.98796	0.516641	0.472278	0.950454	-0.345419	7.7708	0.857066	0.354561	0.967846
hsa-miR-155-5p	hsa-miR-155-5p	-0.441587	3.31889	1.23843	0.265774	0.843692	-0.561528	2.20107	1.14609	0.28437	0.957277
hsa-miR-15a-5p	hsa-miR-15a-5p	-0.202436	4.17457	0.494877	0.48176	0.950454	-0.333064	4.57834	1.16199	0.281054	0.957277
hsa-miR-15b-3p	hsa-miR-15b-3p	0.124342	2.75274	0.0640023	0.800278	0.982775	0.288173	2.41054	0.273926	0.60071	0.976458
hsa-miR-15b-5p	hsa-miR-15b-5p	0.16309	5.97085	0.36277	0.546972	0.964834	0.022683	5.2252	0.00455861	0.94617	0.991278
hsa-miR-16-2-3p	hsa-miR-16-2-3p	0.213492	3.4799	0.399674	0.527258	0.958651	0.116257	4.743	0.0449388	0.832117	0.982063
hsa-miR-16-5p	hsa-miR-16-5p	-0.392729	7.93686	2.59526	0.107184	0.716234	-0.550164	7.8794	3.20049	0.0736164	0.932895
hsa-miR-17-3p	hsa-miR-17-3p	-1.04431	-0.396947	3.32905	0.0680663	0.710258	-1.11186	0.248162	2.48942	0.114614	0.939273
hsa-miR-17-5p	hsa-miR-17-5p	-0.712677	5.23085	2.6672	0.102436	0.716234	-0.904781	4.8839	2.37356	0.123405	0.939273
hsa-miR-181a-2-3p	hsa-miR-181a-2-3p	0.172666	4.58127	0.325143	0.568533	0.964834	0.0375374	4.74581	0.0167959	0.896884	0.982063
hsa-miR-181a-3p	hsa-miR-181a-3p	-0.153924	2.07267	0.110557	0.739511	0.982775	-0.103213	1.79596	0.0530879	0.817775	0.982063
hsa-miR-181a-5p	hsa-miR-181a-5p	-0.139563	11.7436	0.301537	0.582921	0.964834	-0.30127	11.0343	0.65856	0.417069	0.967846
hsa-miR-181b-5p	hsa-miR-181b-5p	-0.23296	5.01628	0.61587	0.432586	0.9393	-0.379509	4.25529	1.15534	0.282433	0.957277
hsa-miR-181c-3p	hsa-miR-181c-3p	-0.884409	0.628021	1.74826	0.186095	0.764338	-0.688988	-0.405903	1.52885	0.216285	0.957277
hsa-miR-181c-5p	hsa-miR-181c-5p	-0.428456	-0.594033	0.469882	0.493041	0.951742	-0.627056	1.04859	0.657794	0.41734	0.967846
hsa-miR-181d-5p	hsa-miR-181d-5p	-0.110249	0.304131	0.0254752	0.873189	0.982775	-0.0829932	-0.725539	0.0156467	0.900455	0.982063
hsa-miR-182-5p	hsa-miR-182-5p	-0.247216	10.3562	0.728855	0.393255	0.9393	-0.40878	12.3775	1.29475	0.255175	0.957277
hsa-miR-183-5p	hsa-miR-183-5p	-0.526561	4.51685	2.3831	0.122654	0.727517	-0.683684	4.69355	2.86592	0.0904742	0.939273
hsa-miR-185-3p	hsa-miR-185-3p	0.278218	2.4727	0.702997	0.401778	0.9393	0.227031	1.84319	0.363369	0.546641	0.975139
hsa-miR-185-5p	hsa-miR-185-5p	-0.215141	6.81158	0.234971	0.627862	0.982775	-0.211251	7.14036	0.142242	0.706062	0.979511
hsa-miR-186-5p	hsa-miR-186-5p	0.129284	6.48725	0.24875	0.617956	0.982182	-0.0324802	8.02437	0.00707635	0.93296	0.982063
hsa-miR-18a-3p	hsa-miR-18a-3p	0.499381	3.75303	2.13879	0.143615	0.728973	0.431223	3.27665	1.77329	0.182976	0.957277
hsa-miR-191-5p	hsa-miR-191-5p	-0.150448	11.4203	0.338753	0.56055	0.964834	-0.314878	11.6419	0.887142	0.346253	0.966343
hsa-miR-192-5p	hsa-miR-192-5p	0.195819	7.46981	0.655792	0.41805	0.9393	0.0364812	10.0656	0.00923198	0.923455	0.982063
hsa-miR-194-5p	hsa-miR-194-5p	0.0753376	4.07115	0.0416734	0.838244	0.982775	0.055276	4.14699	0.0168656	0.896671	0.982063
hsa-miR-197-3p	hsa-miR-197-3p	0.634497	4.63431	3.5562	0.0593234	0.691267	0.500809	3.8248	2.14217	0.143299	0.957277
hsa-miR-1976	hsa-miR-1976	0.90011	-0.409537	2.21436	0.136732	0.728973	0.789727	-1.02583	2.46869	0.116135	0.939273
hsa-miR-199a-5p	hsa-miR-199a-5p	-0.188313	4.4557	0.178794	0.672412	0.982775	-0.0926065	3.42718	0.0243734	0.875939	0.982063
hsa-miR-19a-3p	hsa-miR-19a-3p	-0.581325	0.733738	0.773307	0.379196	0.9393	-0.48168	2.52922	0.460692	0.497301	0.967846
hsa-miR-19b-3p	hsa-miR-19b-3p	-0.0700023	3.7776	0.0291882	0.864345	0.982775	-0.0884853	5.84688	0.0396232	0.842219	0.982063
hsa-miR-202-3p	hsa-miR-202-3p	-0.91186	-1.34783	2.07724	0.14951	0.732295	-1.15498	-1.65941	2.6576	0.103056	0.939273
hsa-miR-21-3p	hsa-miR-21-3p	0.0452544	2.91935	0.0137671	0.906596	0.982775	0.00186558	2.29611	1.74635e-05	0.996666	0.996666
hsa-miR-21-5p	hsa-miR-21-5p	0.227265	10.4065	0.54246	0.461415	0.9393	0.086751	9.05279	0.0731424	0.786815	0.982063
hsa-miR-210-3p	hsa-miR-210-3p	-0.0314215	1.62279	0.00694951	0.933562	0.982775	-0.0831559	1.76222	0.0214855	0.883464	0.982063
hsa-miR-210-5p	hsa-miR-210-5p	0.274681	-0.339826	0.401733	0.526195	0.958651	0.24784	-1.0444	0.218935	0.639853	0.976458
hsa-miR-2110	hsa-miR-2110	-0.0550629	2.47192	0.0271302	0.86917	0.982775	-0.194191	1.59524	0.203445	0.651954	0.976458
hsa-miR-215-5p	hsa-miR-215-5p	0.235839	0.931762	0.121072	0.727874	0.982775	0.399616	1.34753	0.652692	0.419152	0.967846
hsa-miR-219a-1-3p	hsa-miR-219a-1-3p	-0.876029	-3.6265	0.606783	0.436002	0.9393	-0.872414	-2.8834	0.504543	0.477511	0.967846
hsa-miR-22-3p	hsa-miR-22-3p	-0.0355366	9.20336	0.0202115	0.886948	0.982775	-0.198078	10.0416	0.413737	0.520079	0.975139
hsa-miR-221-3p	hsa-miR-221-3p	-0.459195	4.78477	2.36248	0.124284	0.727517	-0.611209	3.89583	1.46188	0.22663	0.957277
hsa-miR-222-3p	hsa-miR-222-3p	0.00449546	3.5077	0.000154841	0.990072	0.994214	-0.0711493	2.89083	0.0427022	0.836287	0.982063
hsa-miR-223-3p	hsa-miR-223-3p	0.247033	7.40798	0.409504	0.522221	0.958651	0.179748	6.46483	0.18571	0.666511	0.976458
hsa-miR-23a-3p	hsa-miR-23a-3p	-0.675004	5.46851	3.00026	0.0832509	0.716234	-0.74218	4.49371	2.4206	0.119749	0.939273
hsa-miR-23b-3p	hsa-miR-23b-3p	-0.38876	3.48732	0.65686	0.417671	0.9393	-0.342623	2.83495	0.429668	0.512152	0.967846
hsa-miR-25-3p	hsa-miR-25-3p	0.0649788	10.7155	0.0720116	0.78843	0.982775	-0.0966161	10.8865	0.0974292	0.754937	0.982063
hsa-miR-25-5p	hsa-miR-25-5p	-0.103732	-0.396007	0.0471975	0.828014	0.982775	-0.172966	-0.70776	0.0852261	0.770336	0.982063
hsa-miR-26a-5p	hsa-miR-26a-5p	-0.0232643	9.11705	0.00829929	0.927413	0.982775	-0.180617	8.31191	0.307389	0.579287	0.976458
hsa-miR-26b-3p	hsa-miR-26b-3p	0.0851938	1.32446	0.0439748	0.833901	0.982775	-0.0151078	1.41598	0.000859284	0.976615	0.996666
hsa-miR-26b-5p	hsa-miR-26b-5p	-0.0589122	6.48601	0.0408638	0.839801	0.982775	-0.166032	5.24431	0.228865	0.632367	0.976458
hsa-miR-27a-3p	hsa-miR-27a-3p	-0.693031	5.20952	2.50614	0.113404	0.716234	-0.664639	4.01596	1.58485	0.208063	0.957277
hsa-miR-27b-3p	hsa-miR-27b-3p	0.0176713	5.95419	0.00331142	0.954111	0.982775	-0.113446	4.97375	0.14193	0.70637	0.979511
hsa-miR-28-3p	hsa-miR-28-3p	-0.00119735	5.5739	2.36308e-05	0.996121	0.996121	-0.153871	5.71495	0.215497	0.642493	0.976458
hsa-miR-28-5p	hsa-miR-28-5p	-0.729886	1.71528	3.16178	0.075381	0.716234	-0.807144	0.815555	1.54699	0.21358	0.957277
hsa-miR-296-5p	hsa-miR-296-5p	-2.04353	-3.55346	3.44701	0.0633662	0.691267	-1.9693	-2.65263	3.19521	0.0738542	0.932895
hsa-miR-29a-3p	hsa-miR-29a-3p	-0.420279	4.98463	0.979197	0.322397	0.892915	-0.351238	3.70657	0.525764	0.468393	0.967846
hsa-miR-301a-3p	hsa-miR-301a-3p	-0.505144	-2.78638	0.574349	0.448536	0.9393	-0.339684	-1.8807	0.218577	0.640126	0.976458
hsa-miR-3074-5p	hsa-miR-3074-5p	0.357575	-0.454032	0.265185	0.60658	0.982182	0.431617	-0.743934	0.345552	0.556642	0.975139
hsa-miR-30a-3p	hsa-miR-30a-3p	-0.0835831	0.366724	0.015971	0.899434	0.982775	0.0802009	-0.325358	0.0237412	0.877545	0.982063
hsa-miR-30a-5p	hsa-miR-30a-5p	-0.00766076	3.43528	0.000484089	0.982446	0.990702	-0.0983047	2.51198	0.0774236	0.78082	0.982063
hsa-miR-30b-5p	hsa-miR-30b-5p	-0.0269803	5.60075	0.00800663	0.928701	0.982775	-0.167953	5.88505	0.17573	0.675068	0.976458
hsa-miR-30c-1-3p	hsa-miR-30c-1-3p	-0.0572805	-0.238999	0.0130293	0.909122	0.982775	-0.0100584	-0.924875	0.000261584	0.987096	0.996666
hsa-miR-30c-5p	hsa-miR-30c-5p	0.378646	7.58893	1.86262	0.172323	0.764338	0.220242	7.55421	0.265167	0.606592	0.976458
hsa-miR-30d-5p	hsa-miR-30d-5p	-0.0680437	9.45456	0.0758854	0.782953	0.982775	-0.228881	9.00063	0.469567	0.493187	0.967846
hsa-miR-30e-3p	hsa-miR-30e-3p	0.0688636	5.07172	0.0400225	0.841437	0.982775	0.0547851	4.66695	0.0162667	0.898512	0.982063
hsa-miR-30e-5p	hsa-miR-30e-5p	-0.346955	5.97122	1.42698	0.232258	0.785096	-0.488654	6.0022	1.1534	0.282839	0.957277
hsa-miR-3158-3p	hsa-miR-3158-3p	-0.0144734	4.48511	0.00266333	0.958842	0.983427	-0.167361	4.86814	0.224795	0.635411	0.976458
hsa-miR-3163	hsa-miR-3163	-1.05241	-2.30621	0.611597	0.434187	0.9393	-0.860187	-2.01936	0.562401	0.453294	0.967846
hsa-miR-3173-5p	hsa-miR-3173-5p	0.403733	2.32056	1.9564	0.161899	0.750335	0.281111	1.78838	0.719471	0.396317	0.967846
hsa-miR-3177-3p	hsa-miR-3177-3p	-0.56901	-2.18058	0.802596	0.370318	0.9393	-0.763703	-2.42532	0.733303	0.391815	0.967846
hsa-miR-3200-3p	hsa-miR-3200-3p	-0.431309	0.384045	0.745745	0.387827	0.9393	-0.549759	0.157232	0.850408	0.356437	0.967846
hsa-miR-3200-5p	hsa-miR-3200-5p	-0.481159	-0.603091	0.455148	0.4999	0.952191	-0.447667	-0.266571	0.621613	0.430448	0.967846
hsa-miR-320a	hsa-miR-320a	-0.158971	8.38967	0.321268	0.570846	0.964834	-0.315057	7.44593	0.745426	0.387928	0.967846
hsa-miR-320b	hsa-miR-320b	-0.309994	6.06867	0.965522	0.325799	0.892915	-0.455981	4.99433	1.16596	0.280232	0.957277
hsa-miR-324-3p	hsa-miR-324-3p	0.0406295	3.14259	0.0190618	0.890189	0.982775	-0.0658856	2.34469	0.0254874	0.873159	0.982063
hsa-miR-328-3p	hsa-miR-328-3p	0.456462	4.43732	3.04463	0.0810047	0.716234	0.317949	3.88925	1.05423	0.304535	0.957277
hsa-miR-335-3p	hsa-miR-335-3p	-0.277434	1.61878	0.267406	0.605077	0.982182	-0.447262	1.40601	0.277503	0.598343	0.976458
hsa-miR-339-3p	hsa-miR-339-3p	-0.444383	2.01665	1.61722	0.203479	0.764556	-0.421492	1.58702	1.66848	0.196463	0.957277
hsa-miR-339-5p	hsa-miR-339-5p	-0.0495695	2.91915	0.0113576	0.915128	0.982775	0.0471561	2.6492	0.00716824	0.932527	0.982063
hsa-miR-340-3p	hsa-miR-340-3p	0.471654	1.62841	0.797058	0.371974	0.9393	0.729763	1.58867	1.04137	0.307502	0.957277
hsa-miR-340-5p	hsa-miR-340-5p	-0.228434	5.5202	0.316033	0.574001	0.964834	-0.204125	4.54471	0.138132	0.710145	0.979511
hsa-miR-342-3p	hsa-miR-342-3p	-0.141574	4.72792	0.199254	0.655324	0.982775	-0.246841	4.36376	0.599119	0.438914	0.967846
hsa-miR-342-5p	hsa-miR-342-5p	-0.232626	3.00583	0.654635	0.41846	0.9393	-0.362489	2.50931	1.34689	0.245823	0.957277
hsa-miR-345-5p	hsa-miR-345-5p	0.164657	1.79646	0.196586	0.657491	0.982775	0.0882839	1.90469	0.047272	0.82788	0.982063
hsa-miR-3605-3p	hsa-miR-3605-3p	0.399045	4.91308	2.51129	0.113033	0.716234	0.242222	4.54055	0.537883	0.463311	0.967846
hsa-miR-361-3p	hsa-miR-361-3p	0.288993	5.44302	0.730982	0.392565	0.9393	0.244425	5.12946	0.386768	0.534003	0.975139
hsa-miR-361-5p	hsa-miR-361-5p	-0.194942	2.23996	0.168945	0.681051	0.982775	-0.0825667	1.43573	0.0238332	0.87731	0.982063
hsa-miR-3614-5p	hsa-miR-3614-5p	-0.345685	-0.735685	0.727899	0.393565	0.9393	-0.382174	0.168702	0.683488	0.408388	0.967846
hsa-miR-3615	hsa-miR-3615	0.309745	7.81113	1.48395	0.223158	0.765112	0.149045	7.27674	0.226942	0.6338	0.976458
hsa-miR-363-3p	hsa-miR-363-3p	-0.254592	7.18669	0.979395	0.322348	0.892915	-0.417999	7.30538	1.45306	0.228038	0.957277
hsa-miR-3656	hsa-miR-3656	-0.429851	-1.04378	0.48761	0.484995	0.950454	-0.524387	-1.59521	0.998202	0.317746	0.957277
hsa-miR-3688-3p	hsa-miR-3688-3p	0.447084	-0.145545	0.326091	0.56797	0.964834	0.608405	0.57627	0.494126	0.482092	0.967846
hsa-miR-374a-3p	hsa-miR-374a-3p	-0.495624	2.19372	0.998478	0.317679	0.892915	-0.330916	1.17076	0.28367	0.594306	0.976458
hsa-miR-375	hsa-miR-375	-0.0370084	1.36978	0.00660697	0.935217	0.982775	-0.0564567	0.112745	0.0106302	0.917881	0.982063
hsa-miR-378a-3p	hsa-miR-378a-3p	-0.335795	5.69332	1.57645	0.209273	0.764556	-0.486737	5.58718	1.97873	0.159524	0.957277
hsa-miR-378c	hsa-miR-378c	-0.621567	1.99898	1.60492	0.205207	0.764556	-0.521594	1.68149	1.07992	0.298715	0.957277
hsa-miR-378i	hsa-miR-378i	0.122186	1.72563	0.0639161	0.80041	0.982775	0.272074	1.24751	0.147632	0.700808	0.979511
hsa-miR-381-3p	hsa-miR-381-3p	0.0489115	0.246415	0.0066537	0.934988	0.982775	0.071461	-0.405818	0.0176362	0.89435	0.982063
hsa-miR-409-3p	hsa-miR-409-3p	0.251993	2.6066	0.590217	0.442335	0.9393	0.142316	2.83721	0.236742	0.626569	0.976458
hsa-miR-421	hsa-miR-421	-0.133878	0.900585	0.0726473	0.787521	0.982775	-0.0777851	1.63847	0.0286754	0.865531	0.982063
hsa-miR-423-3p	hsa-miR-423-3p	0.356432	8.72334	2.16838	0.140874	0.728973	0.195748	8.02482	0.346863	0.555894	0.975139
hsa-miR-423-5p	hsa-miR-423-5p	0.179843	13.6807	0.407377	0.523304	0.958651	0.0212224	12.913	0.00393615	0.949975	0.991278
hsa-miR-424-3p	hsa-miR-424-3p	0.376022	4.54867	1.95013	0.162573	0.750335	0.230117	3.6917	0.515055	0.472959	0.967846
hsa-miR-425-3p	hsa-miR-425-3p	-0.118919	2.48381	0.0739381	0.785687	0.982775	-0.0463515	1.7807	0.00945433	0.922541	0.982063
hsa-miR-425-5p	hsa-miR-425-5p	-0.0416221	7.24211	0.0259239	0.872086	0.982775	-0.200769	7.35969	0.434981	0.509555	0.967846
hsa-miR-4326	hsa-miR-4326	-0.0280629	3.01045	0.00483877	0.944543	0.982775	-0.158088	2.52621	0.121241	0.727693	0.981158
hsa-miR-4435	hsa-miR-4435	-0.443959	0.48459	1.23122	0.267169	0.843692	-0.572604	1.42032	1.74756	0.186184	0.957277
hsa-miR-451a	hsa-miR-451a	-0.0520718	12.6349	0.0452989	0.831455	0.982775	-0.213623	13.9004	0.357037	0.550156	0.975139
hsa-miR-454-3p	hsa-miR-454-3p	-0.111241	2.216	0.062003	0.803358	0.982775	0.0362455	1.98241	0.00190347	0.9652	0.996666
hsa-miR-454-5p	hsa-miR-454-5p	0.329629	1.55173	0.77516	0.378625	0.9393	0.294542	2.97409	0.476822	0.489865	0.967846
hsa-miR-4677-3p	hsa-miR-4677-3p	0.21303	-0.962834	0.0814432	0.775351	0.982775	0.373815	0.844899	0.140808	0.707479	0.979511
hsa-miR-4732-5p	hsa-miR-4732-5p	-0.494155	2.35946	2.37952	0.122935	0.727517	-0.583329	1.61829	3.27622	0.0702907	0.932895
hsa-miR-4742-3p	hsa-miR-4742-3p	0.822308	0.635643	2.29076	0.130146	0.728973	0.850325	0.424792	2.7014	0.10026	0.939273
hsa-miR-4746-5p	hsa-miR-4746-5p	0.174909	-1.72713	0.0781968	0.779756	0.982775	0.291748	-1.87628	0.124253	0.724466	0.981158
hsa-miR-4781-3p	hsa-miR-4781-3p	0.186547	-1.7096	0.0838926	0.77209	0.982775	0.174857	-1.66873	0.0463364	0.829565	0.982063
hsa-miR-484	hsa-miR-484	0.401748	8.44307	2.61779	0.105672	0.716234	0.239499	8.17116	0.615554	0.432704	0.967846
hsa-miR-486-3p	hsa-miR-486-3p	0.229124	0.505843	0.081097	0.775816	0.982775	-0.0723471	3.81999	0.00796152	0.928901	0.982063
hsa-miR-5010-3p	hsa-miR-5010-3p	0.89518	3.32175	2.83215	0.0923944	0.716234	1.01889	3.13365	3.57186	0.0587663	0.932895
hsa-miR-502-3p	hsa-miR-502-3p	-0.895712	2.34768	2.54702	0.110502	0.716234	-0.969888	2.42569	2.78219	0.0953175	0.939273
hsa-miR-505-5p	hsa-miR-505-5p	0.369243	-1.20607	0.427882	0.51303	0.958651	0.295294	-1.47497	0.363021	0.546833	0.975139
hsa-miR-5189-3p	hsa-miR-5189-3p	0.189163	0.267708	0.305914	0.580199	0.964834	0.194123	0.100805	0.242345	0.622518	0.976458
hsa-miR-5189-5p	hsa-miR-5189-5p	-0.894184	-0.463376	2.11571	0.145795	0.728973	-1.00476	-1.15724	2.664	0.102642	0.939273
hsa-miR-532-3p	hsa-miR-532-3p	0.417452	3.98529	1.5968	0.206357	0.764556	0.332085	3.57502	1.02358	0.311671	0.957277
hsa-miR-532-5p	hsa-miR-532-5p	-0.198277	5.04267	0.555399	0.45612	0.9393	-0.330907	5.44973	0.890623	0.345308	0.966343
hsa-miR-548aj-5p	hsa-miR-548aj-5p	-0.403203	-3.57401	0.113969	0.73567	0.982775	-0.185537	-2.32189	0.0546989	0.81508	0.982063
hsa-miR-548ar-5p	hsa-miR-548ar-5p	-0.407359	-3.57401	0.115245	0.73425	0.982775	-0.204899	-2.42758	0.0648598	0.798973	0.982063
hsa-miR-548e-3p	hsa-miR-548e-3p	-0.52113	0.512817	0.545802	0.460038	0.9393	-0.35675	0.180608	0.318914	0.572261	0.976458
hsa-miR-548f-5p	hsa-miR-548f-5p	-0.393309	-3.57401	0.110913	0.739107	0.982775	-0.187619	-2.32189	0.0557913	0.813276	0.982063
hsa-miR-548g-5p	hsa-miR-548g-5p	-0.397511	-3.57401	0.112213	0.737638	0.982775	-0.194294	-2.32189	0.0592954	0.807613	0.982063
hsa-miR-548h-5p	hsa-miR-548h-5p	-0.37589	-3.57401	0.10548	0.74535	0.982775	-0.193212	-2.32189	0.0587272	0.808519	0.982063
hsa-miR-548o-3p	hsa-miR-548o-3p	0.0406152	1.58009	0.0100676	0.920077	0.982775	0.0578398	1.31295	0.0106606	0.917765	0.982063
hsa-miR-548x-5p	hsa-miR-548x-5p	-0.354376	-3.57401	0.0988364	0.75323	0.982775	-0.200099	-2.32189	0.0623442	0.802828	0.982063
hsa-miR-550a-3-5p	hsa-miR-550a-3-5p	0.0324425	0.93219	0.00782708	0.929502	0.982775	0.00209342	0.677503	3.78052e-05	0.995094	0.996666
hsa-miR-550a-3p	hsa-miR-550a-3p	-0.0549961	2.27517	0.0150703	0.902296	0.982775	-0.268376	1.98368	0.130624	0.717786	0.981158
hsa-miR-550a-5p	hsa-miR-550a-5p	0.0308601	0.93219	0.00736022	0.931632	0.982775	0.00192339	0.677503	3.2199e-05	0.995472	0.996666
hsa-miR-574-3p	hsa-miR-574-3p	0.0141097	2.53658	0.00120221	0.972341	0.984649	0.0516174	1.71541	0.0154728	0.901007	0.982063
hsa-miR-576-5p	hsa-miR-576-5p	-0.649941	3.03625	0.959146	0.327402	0.892915	-0.858752	3.3834	1.30345	0.253585	0.957277
hsa-miR-589-5p	hsa-miR-589-5p	-0.0115043	3.52598	0.00139819	0.970172	0.984649	-0.136379	2.96436	0.224312	0.635774	0.976458
hsa-miR-616-5p	hsa-miR-616-5p	0.777934	-1.81381	1.67039	0.196206	0.764556	0.858829	-1.73025	2.05694	0.151514	0.957277
hsa-miR-625-3p	hsa-miR-625-3p	0.524882	2.49883	1.52475	0.216902	0.765112	0.51304	2.87547	1.37653	0.240694	0.957277
hsa-miR-636	hsa-miR-636	0.593798	3.58044	3.7673	0.0522638	0.691267	0.451949	2.63161	2.35058	0.125236	0.939273
hsa-miR-6511a-3p	hsa-miR-6511a-3p	0.495011	3.09004	2.95405	0.0856627	0.716234	0.385431	2.37723	1.77302	0.183009	0.957277
hsa-miR-652-3p	hsa-miR-652-3p	-0.143529	5.97221	0.282149	0.595296	0.978569	-0.284331	5.44472	0.526491	0.468086	0.967846
hsa-miR-654-3p	hsa-miR-654-3p	0.489236	-0.445292	0.387881	0.533415	0.962554	0.246069	-0.147799	0.175369	0.675384	0.976458
hsa-miR-659-5p	hsa-miR-659-5p	-0.290032	-2.01379	0.21035	0.646493	0.982775	-0.322882	-1.11116	0.127033	0.721528	0.981158
hsa-miR-660-5p	hsa-miR-660-5p	-0.640151	2.18812	1.54934	0.213233	0.764556	-0.735661	2.43737	1.47431	0.224667	0.957277
hsa-miR-671-3p	hsa-miR-671-3p	-0.254667	1.13031	0.635931	0.425188	0.9393	-0.293619	0.603105	0.761099	0.382985	0.967846
hsa-miR-6741-3p	hsa-miR-6741-3p	0.476654	0.0465271	1.85355	0.173371	0.764338	0.407136	-0.449904	1.12903	0.287982	0.957277
hsa-miR-6786-3p	hsa-miR-6786-3p	0.835407	-2.05279	1.75554	0.185182	0.764338	0.783592	-2.26577	0.501289	0.478934	0.967846
hsa-miR-6803-3p	hsa-miR-6803-3p	0.481583	-0.250592	1.12031	0.289851	0.858818	0.530138	-0.852563	1.50596	0.219756	0.957277
hsa-miR-6817-3p	hsa-miR-6817-3p	1.23127	-2.8455	2.70528	0.100017	0.716234	1.03058	-2.11434	1.46936	0.225447	0.957277
hsa-miR-6837-3p	hsa-miR-6837-3p	-0.116826	-3.11623	0.0151965	0.90189	0.982775	-0.16589	-2.46627	0.0391472	0.843157	0.982063
hsa-miR-6842-3p	hsa-miR-6842-3p	0.242497	0.151694	0.219253	0.639609	0.982775	0.325821	-0.0407823	0.314656	0.574837	0.976458
hsa-miR-6852-5p	hsa-miR-6852-5p	-0.19833	-0.569372	0.222391	0.637224	0.982775	-0.178281	-1.31199	0.103103	0.748137	0.982063
hsa-miR-6859-3p	hsa-miR-6859-3p	-0.0789628	-2.37696	0.00588598	0.938846	0.982775	-0.61915	-2.26243	0.212525	0.644796	0.976458
hsa-miR-744-5p	hsa-miR-744-5p	0.211755	5.4638	0.583511	0.444939	0.9393	0.0669496	4.43907	0.0504041	0.822362	0.982063
hsa-miR-766-3p	hsa-miR-766-3p	0.0298779	1.04133	0.0058516	0.939025	0.982775	0.0460387	0.356909	0.0105936	0.918022	0.982063
hsa-miR-769-5p	hsa-miR-769-5p	-0.246998	2.4599	0.401223	0.526458	0.958651	-0.229141	1.70655	0.481727	0.487641	0.967846
hsa-miR-7706	hsa-miR-7706	0.0660697	4.10595	0.0617195	0.803798	0.982775	-0.0834202	3.56234	0.0670054	0.795748	0.982063
hsa-miR-7976	hsa-miR-7976	-0.545331	2.753	0.723965	0.394846	0.9393	-0.763088	2.64469	1.08379	0.297851	0.957277
hsa-miR-877-5p	hsa-miR-877-5p	-0.314263	4.06506	1.15083	0.283375	0.858818	-0.447629	2.91509	1.93199	0.164541	0.957277
hsa-miR-92a-3p	hsa-miR-92a-3p	0.32295	15.8961	1.73556	0.187703	0.764338	0.160732	14.9325	0.221257	0.638084	0.976458
hsa-miR-93-3p	hsa-miR-93-3p	-0.121385	2.66406	0.0681442	0.794058	0.982775	-0.153721	2.3284	0.0937638	0.759446	0.982063
hsa-miR-93-5p	hsa-miR-93-5p	-0.262385	7.33884	1.01165	0.314508	0.892915	-0.422246	6.92964	0.992663	0.319092	0.957277
hsa-miR-941	hsa-miR-941	-0.156439	5.03473	0.342755	0.558243	0.964834	-0.29359	4.53332	0.887069	0.346273	0.966343
hsa-miR-942-5p	hsa-miR-942-5p	0.453932	4.65328	2.52873	0.11179	0.716234	0.295283	4.59396	0.681127	0.409199	0.967846
hsa-miR-98-5p	hsa-miR-98-5p	-0.256957	3.03756	0.61996	0.431062	0.9393	-0.300967	2.39155	0.821366	0.364781	0.967846
hsa-miR-99a-5p	hsa-miR-99a-5p	0.497594	3.31448	1.6372	0.20071	0.764556	0.489111	2.95322	1.01553	0.313582	0.957277

## Sheet: Table S3
Table S3 Functional enrichment analysis of 148 mRNA targets of 10 DE-miRNAs
	Category	ID	Name	Source	pValue	FDR B&H	Genes from Input	Genes in Annotation
1	GO_BP	GO:0030182	neuron differentiation		3.876e-10	1.128e-06	33	1357
2	GO_BP	GO:0120036	plasma membrane bounded cell projection organization		3.238e-09	3.836e-06	35	1640
3	GO_BP	GO:0048699	generation of neurons		4.955e-09	3.836e-06	33	1501
4	GO_BP	GO:0030030	cell projection organization		5.964e-09	3.836e-06	35	1679
5	GO_BP	GO:0031175	neuron projection development		6.59e-09	3.836e-06	26	978
6	GO_BP	GO:0048666	neuron development		2.093e-08	1.015e-05	27	1110
7	GO_BP	GO:0022008	neurogenesis		2.879e-08	1.197e-05	33	1613
8	GO_BP	GO:0048667	cell morphogenesis involved in neuron differentiation		1.889e-07	6.872e-05	18	579
9	GO_BP	GO:0048812	neuron projection morphogenesis		9.089e-07	0.0002939	18	645
10	GO_BP	GO:0000904	cell morphogenesis involved in differentiation		1.082e-06	0.0003149	19	723
11	GO_BP	GO:0120039	plasma membrane bounded cell projection morphogenesis		1.235e-06	0.0003265	18	659
12	GO_BP	GO:0048858	cell projection morphogenesis		1.346e-06	0.0003265	18	663
13	GO_BP	GO:0032990	cell part morphogenesis		1.887e-06	0.0004225	18	679
14	GO_BP	GO:0010975	regulation of neuron projection development		2.65e-06	0.0005508	14	428
15	GO_BP	GO:0061564	axon development		3.91e-06	0.0007585	15	507
16	GO_BP	GO:0032989	cellular component morphogenesis		1e-05	0.001801	18	766
17	GO_BP	GO:0000902	cell morphogenesis		1.052e-05	0.001801	21	1006
18	GO_BP	GO:0120035	regulation of plasma membrane bounded cell projection organization		1.467e-05	0.002372	16	638
19	GO_BP	GO:0031344	regulation of cell projection organization		2.025e-05	0.003101	16	655
20	GO_BP	GO:0007417	central nervous system development		2.455e-05	0.003572	20	981
21	GO_BP	GO:0007409	axonogenesis		2.883e-05	0.003996	13	460
22	GO_BP	GO:0044331	cell-cell adhesion mediated by cadherin		4.621e-05	0.006112	4	28
23	GO_BP	GO:0048813	dendrite morphogenesis		6.697e-05	0.008473	7	139
24	GO_BP	GO:0050805	negative regulation of synaptic transmission		0.0001134	0.01376	5	66
25	GO_BP	GO:0021987	cerebral cortex development		0.0001249	0.01454	6	107
26	GO_BP	GO:0002064	epithelial cell development		0.000153	0.01712	8	212
27	GO_BP	GO:0016358	dendrite development		0.0002991	0.03224	8	234
28	GO_BP	GO:0045663	positive regulation of myoblast differentiation		0.0003261	0.03389	3	19
29	GO_BP	GO:0010648	negative regulation of cell communication		0.0003409	0.03404	23	1474
30	GO_BP	GO:0023057	negative regulation of signaling		0.0003509	0.03404	23	1477
31	GO_BP	GO:0060563	neuroepithelial cell differentiation		0.0003816	0.03582	3	20
32	GO_BP	GO:1902532	negative regulation of intracellular signal transduction		0.0004234	0.0385	13	603
1	GO_CC	GO:0030424	axon		2.675e-06	0.001215	17	637
2	GO_CC	GO:0043005	neuron projection		2.126e-05	0.004208	24	1338
3	GO_CC	GO:0120111	neuron projection cytoplasm		3.312e-05	0.004208	6	86
4	GO_CC	GO:0031252	cell leading edge		3.707e-05	0.004208	12	412
5	GO_CC	GO:0030426	growth cone		0.0002771	0.0208	7	178
6	GO_CC	GO:0030427	site of polarized growth		0.0003388	0.0208	7	184
7	GO_CC	GO:0008328	ionotropic glutamate receptor complex		0.0003658	0.0208	4	48
8	GO_CC	GO:0150034	distal axon		0.0003665	0.0208	9	310
9	GO_CC	GO:0098878	neurotransmitter receptor complex		0.0004282	0.0216	4	50
10	GO_CC	GO:0030027	lamellipodium		0.0004952	0.02248	7	196
11	GO_CC	GO:0043197	dendritic spine		0.0006101	0.02376	7	203
12	GO_CC	GO:0044309	neuron spine		0.0006281	0.02376	7	204
13	GO_CC	GO:0097060	synaptic membrane		0.00124	0.04331	9	368
14	GO_CC	GO:0032839	dendrite cytoplasm		0.001345	0.04361	3	31
15	GO_CC	GO:0098794	postsynapse		0.00148	0.04478	12	618
1	Mouse Phenotype	MP:0002152	abnormal brain morphology		1.87e-05	0.01531	33	1608
2	Mouse Phenotype	MP:0004166	abnormal limbic system morphology		2.739e-05	0.01531	13	340
3	Mouse Phenotype	MP:0000807	abnormal hippocampus morphology		3.11e-05	0.01531	12	295
4	Mouse Phenotype	MP:0000801	abnormal temporal lobe morphology		3.787e-05	0.01531	12	301
5	Mouse Phenotype	MP:0000783	abnormal forebrain morphology		3.933e-05	0.01531	23	949
6	Mouse Phenotype	MP:0001405	impaired coordination		5.676e-05	0.01842	14	418
7	Mouse Phenotype	MP:0001399	hyperactivity		0.0001972	0.04973	21	916
8	Mouse Phenotype	MP:0008540	abnormal cerebral hemisphere morphology		0.0002043	0.04973	15	531

## Sheet: Table S4
Table S4 DEPs identified from the Mir501-KO mice
Protein	Description	Gene1	WT1	WT2	WT3	KO1	KO2	KO3	FoldChange	WT.vs.KO Pvalue	Z1	Z2	Z3	Zmean	miR-501-3p targets
Q64096	Guanine nucleotide exchange factor DBS	Mcf2l	257.3	257.5	257.2	263.3	264.7	263.7	1.02552	0.000102943	39.061	48.2262	41.6796	42.9889	Yes
Q8BIL5	Protein Hook homolog 1	Hook1	40.9	40.7	41	48.5	44.4	48.9	1.15661	0.0464774	49.9719	23.1311	52.5905	41.8978	Yes
Q5SPX8	TBC1 domain family member 10A	Tbc1d10a	210.5	212.4	212.8	234.3	228.1	229.4	1.08825	0.000752177	18.2289	13.1834	14.2413	15.2178	Yes
G3X9A7	PI-PLC X domain-containing protein 3	Plcxd3	473.7	470.6	471.1	490.7	501.2	494.2	1.04995	0.00188224	11.3559	17.6647	13.4589	14.1598	Yes
B2BH30	Metabotropic glutamate receptor subtype 5b	Grm5	2475.7	2477.6	2462.4	2591.4	2536.7	2606	1.04294	0.00800141	14.429	7.82428	16.1919	12.8151	Yes
Q8BFR4	N-acetylglucosamine-6-sulfatase	Gns	116	116.2	114.8	126.5	127.7	121.7	1.08329	0.00692432	14.3073	15.8921	7.96808	12.7225	Yes
Q3TJ53	Uncharacterized protein	Tpm3	605.5	613.7	611.5	655.9	649	670.6	1.0791	0.00210903	10.7598	9.13401	14.2233	11.3724	Yes
Q8BGV7	BTB/POZ domain-containing adapter for CUL3-mediated RhoA degradation protein 1	Kctd13	35.9	36.5	36.6	39.7	40.8	41.2	1.11651	0.00105744	8.89255	11.798	12.8546	11.1817	no
Q8BKX6	Serine/threonine-protein kinase SMG1	Smg1	77.9	79.7	78.8	88.3	88.1	89.5	1.12479	0.000132214	10.5556	10.3333	11.8889	10.9259	Yes
Q8R1Q9	Ribokinase	Rbks	2.5	2.7	2.6	3.8	3.3	3.9	1.41026	0.00537044	12	7	13	10.6667	no
D3Z079	Syntaxin-binding protein 5	Stxbp5	1366.3	1358.7	1364.3	1396.4	1416.4	1389.6	1.02766	0.0107375	8.45276	13.5295	6.72667	9.56964	Yes
P84244	Histone H3.3	H3-3a	15.4	14.7	15.7	19.1	22.3	19.1	1.32096	0.0114558	7.47005	13.7059	7.47005	9.54868	no
Q9JLN9	Serine/threonine-protein kinase mTOR	Mtor	2748.6	2761.9	2758.2	2803.1	2842.9	2817	1.0235	0.00626186	6.82725	12.6251	8.85212	9.43482	no
Q9WV69	Dematin	Dmtn	2054.3	2060.7	2044	2115.1	2177.7	2104.5	1.03869	0.0272364	7.37043	14.8002	6.11236	9.42767	Yes
Q8K1A6	Coiled-coil and C2 domain-containing protein 1A	Cc2d1a	559.7	556.8	564.9	605.4	588.2	599.8	1.06661	0.00261604	10.9485	6.75753	9.584	9.09668	no
Q3TWN8	Delta-1-pyrroline-5-carboxylate synthase	Aldh18a1	505.7	505.8	501	536.2	526	521.5	1.04707	0.00684668	11.6788	7.96003	6.31942	8.65274	Yes
E9Q968	Pituitary adenylate cyclase-activating polypeptide type I receptor	Adcyap1r1	531.6	526.2	526.8	544.4	554.7	561.6	1.04802	0.00862981	5.47347	8.95352	11.2848	8.5706	Yes
Q812E0	Cytoplasmic polyadenylation element-binding protein 2	Cpeb2	225	227	222.3	239.2	250	243.7	1.0869	0.00462453	6.11926	10.6981	8.02712	8.2815	Yes
Q64511	DNA topoisomerase 2-beta	Top2b	2054.8	2045.7	2048.7	2087.2	2097.4	2077.5	1.01836	0.00403471	8.07964	10.2793	5.98785	8.11558	Yes
Q6PHA0	Stat5a protein	Stat5a	110.9	110.2	113.1	124.7	124.4	120.6	1.10622	0.00171025	8.78889	8.59064	6.07953	7.81969	Yes
F7CC56	RB1-inducible coiled-coil protein 1 (Fragment)	Rb1cc1	425	424.6	423	432.1	436.9	428.2	1.01933	0.0339505	7.4648	12.0004	3.77964	7.74827	no
Q8CHP6	Polyhomeotic-like protein 3	Phc3	31.7	31.6	30.2	38.3	33.6	40.5	1.20214	0.0394809	8.50574	2.90149	11.129	7.51208	Yes
B2RQ18	Peptidylprolyl isomerase	Fkbp15	54.8	55.8	55	57	58.6	61.3	1.06824	0.0433874	3.40168	6.4254	11.5279	7.11833	Yes
A0A0R4J0G4	Ran-binding protein 10	Ranbp10	110	108.2	108.6	113.5	114.7	118.6	1.0612	0.0150782	4.83162	6.10124	10.2275	7.05346	Yes
O35127	Protein C10	Grcc10	245.6	244.1	245.4	246.8	253.2	252	1.02299	0.0493475	2.16915	10.0272	8.5538	6.91671	no
F6U6X3	Dual-specificity tyrosine-phosphorylation-regulated kinase 1A	Dyrk1a	517.9	511.5	511.6	532	541.7	543	1.04912	0.00342664	5.00021	7.64577	8.00033	6.8821	Yes
Q3TQD9	Uncharacterized protein (Fragment)	Sardh	267.8	275.6	271.2	295.1	287.3	309.9	1.09538	0.0208507	6.02625	4.03171	9.81077	6.62291	Yes
Q9Z0S1	3(2),5-bisphosphate nucleotidase 1	Bpnt1	9.9	10.5	10.4	13	12.3	11.8	1.20455	0.0059875	8.503	6.32541	4.76998	6.5328	Yes
G3XA57	Rab11 family-interacting protein 2	Rab11fip2	766.8	761	761	793.9	784.5	771.9	1.02687	0.0370007	9.24756	6.44044	2.67771	6.1219	Yes
Q6PB44	Tyrosine-protein phosphatase non-receptor type 23	Ptpn23	1305.8	1303.6	1291.9	1343.1	1336.7	1353.7	1.03389	0.00257342	5.71059	4.854	7.12931	5.89797	no
Q8CH02	SURP and G-patch domain-containing protein 1	Sugp1	32.9	34.5	33.4	39.2	39.2	36.6	1.14087	0.00867979	6.84149	6.84149	3.66508	5.78269	Yes
Q4VA29	Uncharacterized protein	Rtraf	1266.2	1272.2	1252.5	1320.4	1290.1	1352.9	1.0455	0.0392056	5.62175	2.62106	8.84031	5.69437	no
A4FUU9	1300018J18Rik protein (Fragment)	Selenoo	535.2	535.9	544.2	558.1	564.6	576.1	1.05169	0.00976509	3.92836	5.22672	7.52381	5.55963	no
Q7TN98	Cytoplasmic polyadenylation element-binding protein 4	Cpeb4	145.8	143.3	141	155.8	156.5	157.8	1.093	0.000896009	5.17906	5.47064	6.01215	5.55395	no
P63271	Transcription elongation factor SPT4-A	Supt4h1a	98.4	101.5	100.6	113.1	103.8	110.1	1.08819	0.0378252	8.10978	2.27826	6.22864	5.53889	no
Q9ERV1	Probable E3 ubiquitin-protein ligase makorin-2	Mkrn2	214.2	206.2	213.2	224	238.5	243.5	1.11427	0.0192541	2.93652	6.26305	7.41013	5.53657	Yes
Q3UD58	Uncharacterized protein	Txlna	180.2	176.5	180.2	190.7	195.3	186.3	1.06593	0.0148202	5.49263	7.64599	3.43289	5.52384	Yes
Q9JMC3	DnaJ homolog subfamily A member 4	Dnaja4	297.8	303.6	303.3	325.7	318.7	314.1	1.05947	0.00972268	7.39045	5.24681	3.83813	5.4918	no
Q8BTX9	Inactive hydroxysteroid dehydrogenase-like protein 1	Hsdl1	303.3	300.2	299.1	311	309.8	317.5	1.03955	0.0116574	4.65276	4.10177	7.63726	5.46393	Yes
Q9QY36	N-alpha-acetyltransferase 10	Naa10	124.2	123.5	128.7	138.3	137.3	147	1.12274	0.0115155	4.5477	4.19334	7.63069	5.45724	Yes
E0CX32	Coiled-coil domain-containing protein 85A	Ccdc85a	85	86.5	89.4	101.8	100.2	94.8	1.1376	0.00849484	6.63146	5.91615	3.50201	5.34987	Yes
Q61749	Translation initiation factor eIF-2B subunit delta	Eif2b4	237.7	231.3	240.7	252.8	270.5	262.6	1.10737	0.012034	3.38097	7.0674	5.42204	5.29014	no
Q9EPR5	VPS10 domain-containing receptor SorCS2	Sorcs2	521.9	532.6	530.9	571.1	538.3	566.8	1.05727	0.048869	7.4144	1.71012	6.66658	5.2637	Yes
F8WJ51	Netrin-G1	Ntng1	179.5	183.3	184.5	195	197	196.4	1.0751	0.00106955	4.81438	5.58059	5.35073	5.24857	Yes
Q3URI3	Type II inositol 3,4-bisphosphate 4-phosphatase (Fragment)	Inpp4b	33.4	35.2	36.5	43	39.3	45.8	1.21884	0.0212895	5.11764	2.74083	6.91631	4.92493	Yes
Q6IR34	G-protein-signaling modulator 1	Gpsm1	433	446.2	434.5	473.5	466.6	477.8	1.07932	0.00279624	4.92595	3.9712	5.52094	4.80603	Yes
Q8BXC0	Prostacyclin synthase	Ptgis	12.7	11.6	13.1	16.4	16.2	15.9	1.29679	0.00142339	5.06386	4.80638	4.42015	4.76347	Yes
P98203	Armadillo repeat protein deleted in velo-cardio-facial syndrome homolog	Arvcf	757.3	753.3	761	771	780.6	774.9	1.02417	0.00682709	3.58351	6.07638	4.59624	4.75204	no
Q6KAU4	Multivesicular body subunit 12B	Mvb12b	254.1	247.5	253.3	269.7	267.9	268.1	1.06729	0.00142016	5.01594	4.5162	4.57172	4.70129	Yes
Q6IE26	Epoxide hydrolase 4	Ephx4	32.1	38.5	32.7	44.2	53.7	53.7	1.46757	0.0129124	2.76317	5.45089	5.45089	4.55498	no
Q9JJR9	Nuclear receptor-interacting protein 3	Nrip3	82.9	79.8	84	92.1	88.4	95.8	1.11998	0.0163953	4.53032	2.83145	6.22919	4.53032	Yes
Q9DCB8	Iron-sulfur cluster assembly 2 homolog, mitochondrial	Isca2	474.9	469.8	481.3	486.1	515.3	502.6	1.0547	0.0458313	1.86849	6.93597	4.73196	4.51214	no
Q9CQF8	Ribosomal protein 63, mitochondrial	Mrpl57	264.1	267.7	260.6	275.5	274.1	289.8	1.05931	0.0445129	3.20177	2.80742	7.22981	4.413	no
E9Q852	Afadin	Afdn	1782.7	1809	1824	1897.8	1882.3	1904.5	1.04965	0.0028549	4.42774	3.68633	4.74822	4.28743	no
Q8K1H1	Tudor domain-containing protein 7	Tdrd7	62.4	65.6	62.9	68.1	73.8	70.9	1.11472	0.0191469	2.59474	5.90593	4.22129	4.24065	no
Q8K265	Wdr18 protein (Fragment)	Wdr18	126	124.3	120.1	129.4	143	136.4	1.10367	0.0408776	1.95369	6.4318	4.2586	4.21469	Yes
Q3V214	Uncharacterized protein	Polr2e	251.4	254.1	256.7	269.9	263	262.8	1.04395	0.0161146	5.97449	3.37087	3.2954	4.21359	no
Q9WVG6	Histone-arginine methyltransferase CARM1	Carm1	595.1	597	606.9	621.3	628.2	629.3	1.04436	0.00388053	3.41442	4.50345	4.67707	4.19831	Yes
Q3URU9	Retinal rod rhodopsin-sensitive cGMP 3,5-cyclic phosphodiesterase subunit delta	Pde6d	54.8	56.1	55.9	57	59.3	59.3	1.05276	0.0276672	2	5.28571	5.28571	4.19048	Yes
A4L9Q2	RELA protein (Fragment)	Rela	73.3	79.2	71.7	88.7	93.6	91.5	1.22123	0.00353543	3.53577	4.77624	4.24461	4.18554	Yes
Q8R349	Cell division cycle protein 16 homolog	Cdc16	427.1	419.8	430.8	449.8	457	440.5	1.05447	0.0158226	4.2699	5.55623	2.60839	4.14484	no
Q3UHW0	PUM-HD domain-containing protein	Pum1	95.6	97.8	98.3	101.7	104.6	103.2	1.06102	0.00730978	3.10956	5.12845	4.15381	4.13061	Yes
Q69Z99	Zinc finger protein 512	Znf512	275.2	287.2	279.4	298.1	311.4	307.4	1.08921	0.009031	2.87388	5.05802	4.40114	4.11101	no
A0A0R4J0G0	Phosphoenolpyruvate carboxykinase [GTP], mitochondrial	Pck2	1120.3	1127.9	1139.6	1157.8	1162.1	1187.5	1.0353	0.0212101	2.93483	3.37711	5.98966	4.10053	no
G3UX33	Sorting nexin-14	Snx14	127.5	133.4	135.6	138.7	152	157	1.12913	0.0460401	1.55984	4.73521	5.92897	4.07467	no
A0A0N4SV80	Zinc finger protein 638	Zfp638	543.2	531.6	551.4	585.9	602.4	558.9	1.07441	0.0442199	4.40601	6.06454	1.69204	4.0542	no
Q9CPX6	Ubiquitin-like-conjugating enzyme ATG3	Atg3	1553	1532.9	1527.1	1614.1	1570.8	1593.1	1.03577	0.0203643	5.62339	2.4377	4.07837	4.04649	Yes
Q8BGG7	Ubiquitin-associated and SH3 domain-containing protein B	Ubash3b	101.2	106.9	99.9	120	114.4	118.6	1.1461	0.0053465	4.65531	3.15128	4.2793	4.02863	Yes
D3Z5Y0	Endothelial cell-selective adhesion molecule (Fragment)	Esam	50.8	54.1	50.5	59.9	56.9	62	1.15058	0.0141748	4.05507	2.55319	5.10639	3.90488	no
Q543D7	Uncharacterized protein	Fhl2	743.7	754.5	750.7	767.5	766.8	777.9	1.02815	0.0115948	3.26127	3.13349	5.15962	3.85146	no
J3QPB5	Nucleoporin NDC1	Ndc1	77.7	78.3	75.9	84.5	80.6	81.1	1.06166	0.0284922	5.76461	2.64211	3.04243	3.81639	Yes
E9QNR5	Thrombospondin type-1 domain-containing protein 7A	Thsd7a	281.2	268.4	281.4	300.9	293.4	320.9	1.10132	0.0388159	3.2087	2.20179	5.89381	3.7681	Yes
P67778	Prohibitin	Phb	2289.6	2256	2252.1	2345.3	2321.6	2360.8	1.03383	0.00964756	3.85115	2.70162	4.60295	3.71857	Yes
E9QA15	Caldesmon 1	Cald1	57.5	61.9	59.1	68.9	67.8	66.1	1.13613	0.00599855	4.22072	3.72681	2.96349	3.63701	Yes
Q5NCI4	Phosphoglycerate mutase	Pgam2	171.1	175.4	167.3	186.8	191.5	179.6	1.08583	0.0244696	3.83296	4.99272	2.05631	3.62733	no
Q9QYY3	Ribosome assembly factor mrt4 (Fragment)	mg684	17.6	16.1	15.7	19.4	20.1	20.8	1.22065	0.00674555	2.92846	3.62729	4.32613	3.62729	no
Q5M8R0	Sirt5 protein	Sirt5	21.7	24	20.6	28.4	26.6	30.1	1.28356	0.0116515	3.63126	2.59376	4.61112	3.61205	no
Q9R1K9	Centrin-2	Cetn2	980.1	1008.9	973.3	1067.4	1017.9	1080.8	1.0688	0.0367587	4.23126	1.61208	4.94029	3.59454	Yes
Q3U3I1	Carbonic anhydrase	Car4	667.7	706.3	703.8	745.2	754	811.2	1.11195	0.0326055	2.43516	2.84256	5.49068	3.58947	no
Q3TYM6	P/Homo B domain-containing protein	Pcsk2	367	368.6	375.7	384.3	385	388.6	1.04193	0.00651482	2.99451	3.14568	3.9231	3.35443	Yes
Q66JR8	Ptms protein	Ptms	317	312.9	305.1	340.1	319.7	335.7	1.06471	0.0471023	4.70353	1.3289	3.97567	3.33603	no
Q3U6W4	Heme oxygenase	Hmox2	431.7	435.6	444.3	462	463.3	450.4	1.04887	0.0181898	3.84461	4.04615	2.04633	3.31236	no
O08547	Vesicle-trafficking protein SEC22b	Sec22b	1217.5	1247.1	1238.1	1286	1272.8	1293.5	1.0404	0.00942257	3.41151	2.54161	3.90578	3.2863	Yes
A0A5F8MPP4	Ubiquitin carboxyl-terminal hydrolase 25	Usp25	32.8	29.6	31.4	36.3	35.7	37.5	1.16738	0.00800797	3.13767	2.76365	3.88573	3.26235	Yes
O35900	U6 snRNA-associated Sm-like protein LSm2	Lsm2	300.5	285.7	299.6	317.8	314.5	333.5	1.09031	0.0243892	2.71578	2.31805	4.60799	3.21394	Yes
P19137	Laminin subunit alpha-1	Lama1	101.8	105.7	113.7	123.8	120.3	134.7	1.17933	0.0261834	2.75828	2.18135	4.55501	3.16488	no
Q9D8X2	Coiled-coil domain-containing protein 124	Ccdc124	775.4	763.9	769.6	789.9	790.6	782.8	1.02356	0.0119806	3.52459	3.64633	2.28983	3.15358	no
Q571J7	Serine/threonine-protein phosphatase 2A 55 kDa regulatory subunit B (Fragment)	Ppp2r2a	845.2	876	865.1	914.8	930.1	888.5	1.05688	0.0316416	3.37439	4.35406	1.6904	3.13962	Yes
Q8BH57	WD repeat-containing protein 48	Wdr48	1314	1309.9	1333.4	1366	1340.7	1366.3	1.02924	0.0259013	3.73625	1.72075	3.76015	3.07238	Yes
Q9CPP6	NADH dehydrogenase [ubiquinone] 1 alpha subcomplex subunit 5	Ndufa5	368.1	381.1	384.2	412.7	395.9	403	1.069	0.0197547	4.08558	2.11888	2.95004	3.0515	no
A0A0A6YY91	Neural cell adhesion molecule 1 (Fragment)	Ncam1	355.1	343.7	338	364.8	367.8	383.9	1.07687	0.0268467	2.20515	2.5497	4.39881	3.05122	Yes
Q08943	FACT complex subunit SSRP1	Ssrp1	566.4	576.2	583.2	593.5	601.4	607.9	1.04462	0.0160641	2.16065	3.09681	3.86706	3.04151	Yes
H7BX46	Rho GTPase-activating protein 39	Arhgap39	901.6	881.9	882.1	940.8	914.5	912.6	1.03838	0.0382533	4.61862	2.29458	2.12669	3.0133	Yes
E9Q1W7	TBC domain-containing protein kinase-like protein	Tbck	475	466.3	481.6	497.5	488	505.9	1.04814	0.0284805	3.0232	1.78525	4.11781	2.97542	no
E9PV41	Protein diaphanous homolog 1	Diaph1	649.3	669.7	679.8	686.7	726.6	722.7	1.06864	0.0423333	1.31513	3.88316	3.63215	2.94348	no
H3BIW6	Phosphoinositide phospholipase C	Plch2	576	603.4	582.3	633.4	613.2	638.7	1.07016	0.0222105	3.21703	1.80943	3.58635	2.87093	Yes
Q9CZT8	Ras-related protein Rab-3B	Rab3b	2186.5	2286.7	2150.9	2456.3	2293.8	2479.9	1.09147	0.0470996	3.5258	1.21803	3.86096	2.86826	Yes
P43275	Histone H1.1	H1-1	751	796.6	792.7	820.2	854.7	882.6	1.09281	0.0355447	1.58644	2.95134	4.05512	2.8643	no
Q9JII5	DAZ-associated protein 1	Dazap1	324.7	323	308.1	335.3	339.3	358.7	1.08108	0.0446582	1.82855	2.26653	4.39072	2.8286	Yes
Q8R480	Nuclear pore complex protein Nup85	Nup85	124.7	134	128.9	145.1	145.2	136.8	1.10191	0.0272236	3.41403	3.4355	1.63186	2.82713	no
Q545K0	Ndufa1 protein	Ndufa1	118	125.7	122.3	127.4	135.1	135.7	1.08798	0.0367507	1.39941	3.39488	3.55037	2.78155	no
Q9QYI4	DnaJ homolog subfamily B member 12	Dnajb12	277.2	281.1	275.7	287.5	282	287.4	1.02746	0.0346816	3.40811	1.43499	3.37223	2.73844	no
A0A5H1ZRL1	Protein spire homolog 1	Spire1	857	885.2	861.6	922.6	908.1	897	1.04758	0.022653	3.61332	2.65491	1.92123	2.72982	Yes
D3Z5A8	Intraflagellar transport protein 81 homolog (Fragment)	Ift81	26.4	27.9	26	29.2	29.5	29.7	1.10087	0.0105932	2.42929	2.72879	2.92846	2.69551	no
A2AR50	Ras-specific guanine nucleotide-releasing factor RalGPS1	Ralgps1	81.4	82.5	86.5	90.2	91.3	90.3	1.08546	0.010909	2.50878	2.91864	2.54604	2.65782	Yes
Q53WT3	GABA(A) receptor beta-1 subunit	Gabrb1	50.6	51.1	47.3	56.3	54.2	54.9	1.11007	0.0151967	3.2126	2.19555	2.53457	2.64757	Yes
Q91YJ5	Translation initiation factor IF-2, mitochondrial	Mtif2	187.1	178.2	191.6	207.7	198.9	204.4	1.09714	0.0185073	3.2359	1.94545	2.75198	2.64444	Yes
P61082	NEDD8-conjugating enzyme Ubc12	Ube2m	1072.9	1051.6	1030.2	1098.9	1105.6	1116.8	1.05281	0.0142789	2.21702	2.53083	3.05542	2.60109	Yes
F6XC25	Coiled-coil and C2 domain-containing protein 1B (Fragment)	Cc2d1b	159.7	163.6	170.6	182	179	175.9	1.08706	0.0170331	3.14444	2.60125	2.03996	2.59522	no
Q99J77	Sialic acid synthase	Nans	1027.9	983.4	1024.5	1073.7	1053.5	1100.9	1.06334	0.0318836	2.49371	1.67817	3.59186	2.58791	Yes
Q9D6T0	Nitric oxide synthase-interacting protein	Nosip	74.7	73.6	81.1	88	87.6	85.2	1.13688	0.0137773	2.84766	2.7489	2.15632	2.5843	Yes
J3QNM3	Protein enabled homolog	Enah	372.1	382	353	388.5	410	422.5	1.10288	0.0439752	1.32056	2.77906	3.62702	2.57555	Yes
Q9ES00	Ubiquitin conjugation factor E4 B	Ube4b	542.4	533	548.2	554.7	562.8	565	1.03628	0.0223645	1.75994	2.8159	3.10271	2.55952	Yes
Q80YD1	ATP-dependent RNA helicase SUPV3L1, mitochondrial	Supv3l1	442.5	462.1	462	481.6	488.8	481.8	1.06264	0.0146681	2.30938	2.94726	2.3271	2.52791	no
Q5CZX6	Acbd5 protein (Fragment)	Acbd5	112	113.8	118.6	119	126	125	1.07433	0.0441128	1.23104	3.28278	2.98967	2.50116	Yes
Q99KK9	Histidine--tRNA ligase, mitochondrial	Hars2	349.2	340	351.2	358.2	357.4	369.6	1.04306	0.0463048	1.9085	1.77457	3.817	2.50002	Yes
A8Y5H7	SEC14-like protein 1	Sec14l1	116.2	120.9	123.4	127.1	130.1	130.7	1.07601	0.0186596	1.89664	2.7173	2.88143	2.49846	Yes
A7VMV2	L-gulonate 3-dehydrogenase	Cryl1	1300	1259.5	1285.9	1310.2	1336.1	1352.7	1.03994	0.0404581	1.38139	2.64119	3.44862	2.4904	Yes
A0A0A0MQP0	YjeF N-terminal domain-containing protein 3	Yjefn3	140.2	145.3	151.2	158.1	155.1	164.5	1.09389	0.0316552	2.27678	1.73181	3.43939	2.48266	no
E9Q9M1	Cytosolic purine 5-nucleotidase	Nt5c2	478	501.9	474.5	509.3	519.5	536.6	1.07632	0.0343565	1.64296	2.32697	3.47369	2.48121	Yes
Q3TT47	Uncharacterized protein (Fragment)	Zcchc17	91.2	93.2	86.5	101.3	94.7	100.3	1.09376	0.0414011	3.19816	1.27926	2.90742	2.46161	Yes
Q3U5Q3	Tr-type G domain-containing protein	Eftud2	1183.8	1188.9	1215	1237.4	1218.6	1253.3	1.03389	0.0436545	2.47961	1.35632	3.42963	2.42185	no
Q8CFT0	RELT-like 2	Rell2	13.1	11	10.7	14.3	14.4	15.6	1.27299	0.0213879	2.06474	2.14121	3.05888	2.42161	no
Q99K46	Ubiquitin carboxyl-terminal hydrolase 11	Usp11	75.4	71.3	70.2	79	78.2	79.6	1.09175	0.0153332	2.44486	2.15294	2.66381	2.42054	Yes
Q9D173	Mitochondrial import receptor subunit TOM7 homolog	Tomm7	26.6	24.2	26.8	28.1	30.4	29.5	1.13402	0.0317055	1.5436	3.13327	2.51123	2.39603	Yes
A0A1L1SSV8	Serine/threonine-protein kinase TAO2 (Fragment)	Taok2	57.8	52.6	59.5	65.8	61.9	67.9	1.15127	0.0345259	2.54991	1.46504	3.13407	2.383	Yes
Q61923	Potassium voltage-gated channel subfamily A member 6	Kcna6	59.9	55.8	56.8	61.6	63	63	1.08754	0.0188664	1.9179	2.57279	2.57279	2.35449	Yes
Q8BYI8	Protein FAM234B	Fam234b	833.5	841.6	837.8	848.8	847	845.7	1.01138	0.0190456	2.75545	2.31129	1.99051	2.35242	no
Q7TT50	Serine/threonine-protein kinase MRCK beta	Cdc42bpb	3368.4	3437.6	3401.2	3487.5	3503.9	3457.9	1.02372	0.0285903	2.45843	2.9322	1.60332	2.33132	Yes
P28028	Serine/threonine-protein kinase B-raf	Braf	114	122.1	113	130.8	124.2	128.6	1.09883	0.0296341	2.89226	1.5697	2.45141	2.30446	Yes
J3QP56	Acyl-protein thioesterase 1	Lypla1	218.1	235.5	216.6	245.1	238.3	259.1	1.10788	0.049	2.06554	1.41828	3.39815	2.29399	Yes
P35285	Ras-related protein Rab-22A	Rab22a	337.4	353.2	351.7	373.4	365	363.9	1.05757	0.0269734	2.97734	2.0142	1.88807	2.2932	no
Q6ZWX2	Thymosin beta	Tmsb4x	725.1	737.2	595.8	909.3	802	883.1	1.26058	0.0324195	2.84858	1.47958	2.5143	2.28082	no
Q149A4	SLIT and NTRK-like family, member 4	Slitrk4	136.1	131.8	140.3	148.7	143.5	144.7	1.07031	0.0304194	2.97248	1.74898	2.03133	2.25093	Yes
Q9EST4	Proteasome assembly chaperone 2	Psmg2	58.7	63.9	61.9	66.6	68.6	67	1.09593	0.0224966	1.94436	2.70685	2.09686	2.24935	Yes
Q9CQX0	Ubiquitin thioesterase OTUB2	Otub2	24.8	23.2	25.7	27.8	26.2	28.2	1.11533	0.0409908	2.55352	1.28992	2.86941	2.23762	Yes
Q8K0T4	Katanin p60 ATPase-containing subunit A-like 1	Katnal1	834.9	827.7	856	877.8	872.2	867.1	1.03911	0.0220918	2.60177	2.22102	1.87427	2.23236	Yes
A0A498WFS2	UBX domain-containing protein 1	Ubxn1	222.1	213.4	228.4	233.5	239.8	241	1.07592	0.0271108	1.61977	2.45621	2.61553	2.2305	no
Q3TV38	UBIQUITIN_CONJUGAT_2 domain-containing protein	Ube2j1	91.3	96.4	97.2	101.7	104	100.6	1.07511	0.0274328	2.10382	2.82246	1.76013	2.2288	Yes
Q3TWW8	Serine/arginine-rich splicing factor 6	Srsf6	417.6	412.9	406.9	420.4	429	423.6	1.02877	0.0408465	1.47923	3.08277	2.0759	2.21263	Yes
B1AT60	Archaemetzincin-2	Amz2	73.3	69.9	71.8	75	75.2	75.6	1.05023	0.0227176	1.95628	2.07365	2.30841	2.11278	no
Q91YN9	BAG family molecular chaperone regulator 2	Bag2	88.2	88.1	77.9	92.6	98.6	100.3	1.14673	0.0397785	1.32927	2.34311	2.63037	2.10092	Yes
Q05BP5	Aktip protein (Fragment)	Aktip	53.5	53.4	59.2	63.7	61.4	61.8	1.12523	0.0274766	2.50993	1.81719	1.93767	2.08827	Yes
Q8BFT9	Synaptic vesicle 2-related protein	Svop	302.6	306.9	311.8	314.6	317.8	317.7	1.03126	0.0283232	1.62928	2.32444	2.30272	2.08548	no
Q8K2I1	Protein farnesyltransferase subunit beta	Fntb	193.1	195.1	184.5	201.2	200.6	205.9	1.06111	0.0332372	1.82882	1.72229	2.66333	2.07148	Yes
P34022	Ran-specific GTPase-activating protein	Ranbp1	1109.3	1118.4	1141.6	1169.3	1144.6	1158.3	1.03054	0.0457795	2.77394	1.2909	2.11348	2.05944	no
Q91VC3	Eukaryotic initiation factor 4A-III	Eif4a3	1597.1	1602.6	1639.1	1652.6	1648.5	1676.7	1.02873	0.043067	1.73769	1.55808	2.79344	2.02974	no
Q6DFW0	Guanine nucleotide exchange C9orf72 homolog		277.7	282.9	269.3	295.2	290	285.8	1.04952	0.0463422	2.70554	1.9478	1.33577	1.99637	Yes
Q9Z1K5	E3 ubiquitin-protein ligase ARIH1	Arih1	780.1	751.2	765.3	789.5	803.3	789.9	1.03749	0.039077	1.65843	2.61335	1.68611	1.98596	Yes
Q7TMH5	Mrpl13 protein (Fragment)	Mrpl13	69.8	60.1	64.4	71.9	74.1	77.2	1.14874	0.0395214	1.46765	1.92029	2.5581	1.98201	no
P26041	Moesin	Msn	1912.2	1859.8	1951.3	1988.6	2000.2	2006.5	1.04753	0.0284224	1.76066	2.01332	2.15055	1.97484	Yes
D3Z289	Regulator of G-protein-signaling 8	Rgs8	13.1	11.3	14.6	15.5	16.1	16.9	1.24359	0.0378431	1.51307	1.87621	2.36039	1.91655	Yes
Q3TAJ6	Gamma-tubulin complex component	Tubgcp3	154.6	149.6	164.6	167.8	170.9	173.9	1.09343	0.0371176	1.51007	1.91595	2.30875	1.91159	Yes
Q8K0C9	GDP-mannose 4,6 dehydratase	Gmds	416.4	422.5	425.2	431.1	428.9	429.6	1.02017	0.0338987	2.15906	1.67105	1.82633	1.88548	no
Q9DD18	D-aminoacyl-tRNA deacylase 1	Dtd1	1133.8	1212.4	1170.2	1229.9	1244.9	1261.7	1.06259	0.0401446	1.46856	1.84989	2.27698	1.86514	Yes
A0A571BDG0	SRC kinase-signaling inhibitor 1	Srcin1	230.7	213.3	221.2	242.5	235.4	236	1.07321	0.0423514	2.38362	1.56867	1.63754	1.86328	Yes
E9Q6Y8	Ubiquitin-specific peptidase 31	Usp31	145.1	139.4	143.2	147.1	148.6	148.1	1.03764	0.0363161	1.56198	2.07881	1.90654	1.84911	Yes
A2AKD7	Alpha-1-syntrophin	Snta1	632.3	678.6	633.5	707.5	682.7	699.5	1.07473	0.0456508	2.24944	1.30975	1.94632	1.83517	no
Q9DBH1	Uncharacterized protein	Ubtf	303.5	286	304.6	322.2	312.5	316.4	1.06375	0.0460918	2.31577	1.38627	1.75999	1.82068	Yes
Q99PI8	Reticulon-4 receptor	Rtn4r	402.7	391.3	386.2	409.9	404.8	411.6	1.03906	0.0438591	1.95311	1.34942	2.15434	1.81895	Yes
Q3V2R3	Chimaerin	Chn2	167.9	185.6	181.5	193.6	198.8	193.1	1.09439	0.0407896	1.64775	2.20899	1.59378	1.81684	Yes
Q9D0B6	Protein PBDC1	Pbdc1	404.2	433.3	448.2	468.6	459.1	476.5	1.09217	0.0464465	1.78891	1.3644	2.14192	1.76508	Yes
Q0VE82	Copine-7	Cpne7	83.2	91.5	94.6	100.7	102.1	97.7	1.11586	0.0461422	1.85488	2.0924	1.34592	1.7644	Yes
Q8K1G2	Limbin	Evc2	81.1	75.7	83.4	87.7	85.8	87.1	1.08493	0.0443981	1.9312	1.45051	1.7794	1.72037	Yes
Q8VC27	Nfkbib protein	Nfkbib	54.1	47.8	51.5	56.6	56.9	55.8	1.10365	0.046214	1.7267	1.82146	1.47401	1.67406	Yes
Q9Z1Q2	Phosphatidylserine lipase ABHD16A	Abhd16a	641.5	620.6	628.8	648.4	648.5	645.4	1.02718	0.0498453	1.71883	1.72832	1.43394	1.62703	Yes
A0A075DCW1	NADH-ubiquinone oxidoreductase chain 3	ND3	115.6	115.6	115.4	120.7	121.4	116.6	1.03491	0.11428	44.7446	50.8068	9.2376	34.9297
Q05CL8	La-related protein 7	Larp7	82.3	81.5	81.8	90.6	91.1	100	1.14699	0.0579763	21.6094	22.8466	44.8684	29.7748
P97427	Dihydropyrimidinase-related protein 1	Crmp1	65.1	68.6	66.1	76.9	86.1	193.5	1.78428	0.297558	5.71341	10.8167	70.3915	28.9738
A2A7G9	F-box only protein 6 (Fragment)	Fbxo6	40.7	40.3	40.1	53.3	42.8	49.4	1.20149	0.116981	42.3343	7.96495	29.5685	26.6226
Q9DC33	High mobility group protein 20A	Hmg20a	235.8	247	236.8	267.5	586	336.4	1.65356	0.246488	4.45854	55.8473	15.5753	25.2937
Q8BGT1	Leucine-rich repeat transmembrane protein FLRT3	Flrt3	51.7	52	51.5	61.6	59.1	51.6	1.11018	0.198004	39.2062	29.2722	-0.529813	22.6495
Q8VCQ8	Caldesmon 1	Cald1	219.1	220.3	219	217.4	223.3	259.4	1.06334	0.400664	-2.85681	5.29892	55.2009	19.2143
Q9CU62	Structural maintenance of chromosomes protein 1A	Smc1a	808.7	809.1	807.1	802.3	846.6	834.8	1.02425	0.276932	-5.66947	36.1901	25.0401	18.5203
A0A0R4J0R4	N-acetylaspartate synthetase	Nat8l	127.1	128.1	130.1	137.1	120.4	211.7	1.21775	0.424043	5.67367	-5.25905	54.5108	18.3085
Q3TWV0	IF rod domain-containing protein	Vim	2588.6	2681.8	2732.8	2670.6	2786.6	6429.8	1.48528	0.404271	0.0392039	1.6256	51.4492	17.7047
A0ZVB6	TBP-associated factor 170	Btaf1	36.2	36.6	36.2	42.5	35.5	41.9	1.1	0.245979	26.7024	-3.60844	24.1044	15.7328
P14069	Protein S100-A6	S100a6	346.9	361.7	356.3	372.3	346.1	658.8	1.29327	0.407788	2.31434	-1.18387	40.5676	13.8994
Q4FK59	Eno3 protein	Eno3	140.2	144.2	140.4	170.3	150.8	196.7	1.21893	0.143789	12.7336	4.08184	24.4467	13.754
Q3TAQ8	Phosphoglycerate mutase	Bpgm	834	841.3	842.3	920.8	848.6	922.9	1.06939	0.13838	18.0093	2.0746	18.4727	12.8522
Q80UP8	Sodium-dependent phosphate transporter 2	Slc20a2	385.8	379.5	383.8	386.2	427.2	448.7	1.09834	0.175052	0.983677	13.7197	20.3984	11.7006
Q6NZL0	Protein SOGA3	Soga3	3450.4	3460.1	3449.1	3469.2	3563	3532.2	1.01977	0.12978	2.66186	18.267	13.143	11.3573
E9PW37	RAS protein activator-like 2	Rasal2	1322.6	1323.2	1324.1	1378.5	1308.9	1307.3	1.00625	0.758354	73.1142	-19.0733	-21.1925	10.9495
Q6ZQ32	MKIAA0858 protein (Fragment)	Lmo7	221.7	223.4	220.5	239.7	247.2	223.5	1.06731	0.164515	12.2384	17.3853	1.1209	10.2482
Q3V2C6	IF rod domain-containing protein	Des	326.1	344.7	346.8	340.1	326.7	694.2	1.33746	0.441925	0.078993	-1.09712	31.1583	10.0467
A2AKU9	ATP synthase subunit gamma	Atp5c1	16.7	17	16.6	20	14.6	21.9	1.12326	0.444409	15.5324	-10.4083	24.6597	9.92795
P97352	Protein S100-A13	S100a13	1078.9	1073	1090.6	1112.1	1147.2	1238.5	1.07874	0.150018	3.49042	7.40876	17.6009	9.50003
Q91YE7	RNA-binding protein 5	Rbm5	230.7	230.6	227.6	242.5	233.6	262.7	1.07243	0.191561	7.30385	2.25171	18.7705	9.44202
A6H611	Mitochondrial intermediate peptidase	Mipep	213	212.1	213.5	219.2	202.3	236.6	1.03054	0.579068	8.92698	-14.894	33.4527	9.1619
E9Q3Y7	RIKEN cDNA C530008M17 gene	Cracd	84	86.6	85.6	94.1	86	112	1.14012	0.258885	6.63369	0.457496	20.2823	9.1245
Q9ERU9	E3 SUMO-protein ligase RanBP2	Ranbp2	1193.3	1200.8	1197.6	1217.8	1214.4	1258.1	1.02745	0.140917	5.46489	4.56145	16.1732	8.73319
Q6V4S5	Protein sidekick-2	Sdk2	332.3	335	334.6	326.5	354.8	357.3	1.03663	0.340955	-5.1241	14.2972	16.0128	8.39529
P46737	Lys-63-specific deubiquitinase BRCC36	Brcc3	208.3	212.5	209.5	218.4	222.4	237.1	1.07552	0.0526662	3.83668	5.68568	12.4808	7.33437
Q792R0	G protein-coupled receptor kinase	GRK6	85.3	81.4	84.4	80.2	106.2	108.9	1.17603	0.247409	-1.71396	11.0183	12.3405	7.21494
Q3TGS5	Protein-L-isoaspartate (D-aspartate) O-methyltransferase domain containing 1	Pcmtd1	196.3	196.6	198.2	200.6	196.4	216.2	1.03739	0.345668	3.49181	-0.620042	18.7644	7.21206
P70699	Lysosomal alpha-glucosidase	Gaa	645	644	642.3	671.2	636.9	652.5	1.01517	0.428557	20.0971	-5.03038	6.39786	7.15486
A0A0X1KG60	E3 ubiquitin protein ligase	Rnf40	128.8	127.6	130.6	137	134.9	147.5	1.08372	0.053858	5.29813	3.90737	12.2519	7.15247
Q8CIN4	Serine/threonine-protein kinase PAK 2	Pak2	884.8	897.9	898.3	922.2	926.6	981.6	1.05573	0.0640734	3.71462	4.28743	11.4476	6.48322
Q14AT3	6430571L13Rik protein	6430571L13Rik	20.1	20.6	20.2	20.8	22.1	23.1	1.08374	0.0675896	1.88982	6.80336	10.583	6.4254
B2RSV4	Splicing factor 3b, subunit 3	Sf3b3	1469.4	1427.5	1455.9	1497.5	1569.6	1689.5	1.09277	0.0787404	2.17734	5.54854	11.1548	6.29355
Q9JHE7	Protein TSSC4	Tssc4	116.3	114.5	115.6	123.9	122.8	116.6	1.04879	0.0730972	9.29419	8.0819	1.24902	6.20837
Q14BI1	Slc24a2 protein	Slc24a2	37.7	38.1	39.1	39.4	46.6	42.3	1.11662	0.104297	1.52543	11.51	5.547	6.19415
Q8R071	Inositol-trisphosphate 3-kinase A	Itpka	3363.8	3359.1	3341	3506.8	3367.2	3413.1	1.02218	0.148682	12.6401	1.04388	4.85668	6.18022
F8WJ98	Transmembrane and coiled-coil domains protein 1 (Fragment)	Tmcc1	112.8	115.6	112.5	134.1	116.9	121.3	1.09211	0.117084	11.9704	1.91058	4.48402	6.12166
Q8BZB3	Transmembrane protein 266	Tmem266	11.9	11	11.8	15.1	16.7	11.7	1.2536	0.122446	7.16282	10.4064	0.270295	5.94649
Q9DBS5	Kinesin light chain 4	Klc4	105.1	105.1	109	110	106.4	141.8	1.12218	0.367081	1.59882	0	15.7217	5.7735
Q9QZE7	Translin-associated protein X	Tsnax	436.5	444.8	449.2	463.9	449.6	526.3	1.08215	0.2603	3.16327	0.945879	12.8391	5.64943
Q8BIJ7	RUN and FYVE domain-containing protein 1	Rufy1	169.7	172.6	169.7	174.4	178.6	187	1.05469	0.0713542	2.22977	4.73825	9.75523	5.57442
Q78YZ6	Short coiled-coil protein	Scoc	178.4	174	175.8	184.7	181.7	197.9	1.06835	0.0791721	3.9028	2.54661	9.87001	5.43981
A2BE28	Ribosomal biogenesis protein LAS1L	Las1l	17.4	16.8	17.3	16.4	23.4	16.8	1.09903	0.532277	-2.38499	19.391	-1.14065	5.28845
Q542G9	Annexin	Anxa2	1489.7	1525.9	1638.7	1638.8	1703.6	2524.4	1.26051	0.2908	1.12423	1.95808	12.5201	5.2008
Q8K3H0	DCC-interacting protein 13-alpha	Appl1	1640.7	1619.3	1636.4	1674.1	1730.6	1666.5	1.0357	0.0517969	3.70729	8.69844	3.03591	5.14721
Q8CBE6	Peptidase S72 domain-containing protein	Dag1	690.9	680.3	687.6	694.5	714.2	733.8	1.04065	0.0767723	1.51785	5.14964	8.76299	5.14349
A0A0A0MQF6	Glyceraldehyde-3-phosphate dehydrogenase	Gapdh	637.1	681.4	653.4	762.4	708.7	845.5	1.17481	0.0515887	4.6907	2.29403	8.39953	5.12808
A0A3G0YW97	Frmpd3 (Fragment)	Frmpd3	132.2	134.3	131.7	138.3	146.9	133.8	1.05224	0.152033	4.03495	10.2686	0.773163	5.02556
Q9R190	Metastasis-associated protein MTA2	Mta2	807.2	796.9	801.9	850.9	840.7	792	1.03225	0.23282	9.4938	7.5135	-1.94147	5.02194
A0A0G2JGS4	Calcium/calmodulin-dependent protein kinase type II subunit delta	Camk2d	2049.5	2090.9	2040.6	2307.8	2137.6	2132.7	1.06425	0.0905836	9.21906	2.87847	2.69593	4.93115
Q9D666	SUN domain-containing protein 1	Sun1	212.1	215.2	214.6	216.1	219.8	230	1.03739	0.133823	1.2975	3.54786	9.75156	4.86564
H3BIV5	A-kinase anchor protein 5	Akap5	1534	1550.3	1554.6	1632.3	1607.9	1556.6	1.03404	0.0856059	7.91392	5.66858	0.94783	4.84344
Q61025	Intraflagellar transport protein 20 homolog	Ift20	17.9	18.6	17.1	18.4	20.6	25.3	1.19963	0.161634	0.710585	3.64175	9.90378	4.75204
O55042	Alpha-synuclein	Snca	3942.3	4009.6	3959.1	4274.6	4038	4094.5	1.04165	0.0895964	8.68638	1.93179	3.54478	4.72098
Q8CJ40	Rootletin	Crocc	2354.1	2349.3	2395.6	2302.3	2400.2	2755.5	1.05057	0.476795	-2.51515	1.33024	15.286	4.70036
P70460	Vasodilator-stimulated phosphoprotein	Vasp	71.9	69.8	69.1	72.3	81.2	77.8	1.09725	0.0662891	1.3954	7.50315	5.16985	4.68947
A0A0N4SUZ3	U6 snRNA-associated Sm-like protein LSm8	Lsm8	34.1	33.9	34.3	33.9	36.8	34.4	1.02737	0.406706	-1	13.5	1.5	4.66667
A0A2X0SZ21	PIK3R2 (Fragment)	PIK3R2	38.9	39.8	38	38.2	43.2	47.8	1.10711	0.213642	-0.777778	4.77778	9.88889	4.62963
Q3UFQ8	Capping protein, Arp2/3 and myosin-I linker protein 3	Carmil3	11.3	11.2	12	14.4	10.8	15.3	1.17391	0.225674	6.65306	-1.60591	8.7178	4.58831
Q01338	Alpha-2A adrenergic receptor	Adra2a	66.7	64.3	63	69.2	71.1	79.4	1.13247	0.0610023	2.41513	3.42736	7.84918	4.56389
Q80U95	Ubiquitin-protein ligase E3C	Ube3c	887.9	877.1	889.5	902.2	906.4	938.1	1.03473	0.0623125	2.57479	3.19749	7.89735	4.55655
Q3UYC0	Protein phosphatase 1H	Ppm1h	1305.4	1330.5	1312.3	1327.5	1374.3	1422.4	1.04458	0.107756	0.881725	4.49088	8.2003	4.5243
D6RGM7	Katanin p60 ATPase-containing subunit A-like 2	Katnal2	140.2	141.7	141.9	152.2	144.6	139.6	1.02973	0.370115	11.7669	3.58748	-1.79374	4.52022
Q3TQY2	Uncharacterized protein	Dctn4	1462.6	1494	1484.2	1518.6	1519.2	1618.2	1.04846	0.105215	2.3861	2.42345	8.5858	4.46511
E3SRG8	Mothers against decapentaplegic homolog	Smad4	232.8	229.9	218.5	247.2	250.7	284.3	1.14827	0.0557683	2.66338	3.12638	7.57123	4.45366
B2KGA7	Protein archease	Zbtb8os	368.3	377.4	379.7	398.9	387.8	418.9	1.07126	0.0516922	3.94236	2.10112	7.25991	4.43446
Q78WH7	Calcium/calmodulin-dependent protein kinase II inhibitor 2	Camk2n2	147.6	147	148.4	141.7	164.3	146.3	1.02099	0.697264	-8.49496	23.6815	-1.94577	4.41358
Q3UWH9	Peptidyl-prolyl cis-trans isomerase		653.1	632.2	654.3	665.7	661.3	776.8	1.08466	0.227819	1.54228	1.18822	10.4821	4.4042
E9Q616	AHNAK nucleoprotein (desmoyokin)	Ahnak	1136.5	1132.9	1194.8	1215.4	1213	1493.3	1.13207	0.184343	1.74603	1.67696	9.74421	4.38907
Q3UHK6	Teneurin-4	Tenm4	881.1	884.9	899.8	923.8	961	910	1.04839	0.0573492	3.56137	7.3251	2.16515	4.35054
Q99LP6	GrpE protein homolog 1, mitochondrial	Grpel1	982.7	981	973.4	996.9	1023.1	981.6	1.02196	0.15925	3.60789	8.89857	0.518298	4.34159
Q9D8S9	BolA-like protein 1	Bola1	591.9	572.7	586.8	585.3	636.1	657.1	1.07257	0.127368	0.150824	5.25874	7.37028	4.25995
A0A286YDF5	Myoferlin	Myof	17.9	18.8	18.9	16.6	17.8	28.2	1.1259	0.5916	-3.51032	-1.3315	17.5516	4.23659
Q99JW1	Alpha/beta hydrolase domain-containing protein 17A	Abhd17a	114.5	115.8	114	119.6	121	115.4	1.03398	0.0917963	5.20185	6.70859	0.681621	4.19735
Q9D7S9	Charged multivesicular body protein 5	Chmp5	460.8	457	453.3	480.9	453.4	483.8	1.03428	0.189601	6.36426	-0.96886	7.13757	4.17765
Q60520	Paired amphipathic helix protein Sin3a	Sin3a	156.3	154.9	152.9	153.7	166.8	165	1.04611	0.16597	-0.585206	7.08099	6.02762	4.17447
Q91ZP9	N-terminal EF-hand calcium-binding protein 2	Necab2	203.6	202.7	210.3	221.5	207.4	239.2	1.08352	0.145265	3.84506	0.449527	8.10755	4.13405
B2RXS4	Plexin-B2	Plxnb2	1645.3	1628.3	1600.5	1681.1	1684.9	1787.9	1.05741	0.0669317	2.49382	2.66184	7.21615	4.12394
Q3TBI1	Chloride channel protein (Fragment)	Clcn2	62.4	64.6	63.6	68.1	71.5	64.6	1.07135	0.0960209	4.14581	7.23247	0.968364	4.11555
P42227	Signal transducer and activator of transcription 3	Stat3	206.9	199.8	200.4	208.9	213.1	233.7	1.08005	0.112634	1.65929	2.72598	7.95782	4.11436
D3YXK0	Janus kinase and microtubule-interacting protein 2	Jakmip2	214.8	211.8	223.9	234	217	276.8	1.11883	0.228902	2.72441	0.0264506	9.51692	4.08926
A2AF67	Dedicator of cytokinesis protein 11	Dock11	31.1	30.3	28.3	33.6	41.4	32.1	1.19398	0.125386	2.56549	7.97382	1.52543	4.02158
B2RUA5	SAPS domain family, member 1	Ppp6r1	255.1	252	249	261.6	272.4	258.3	1.04788	0.058874	3.13647	6.6773	2.05455	3.95611
Q8R2K3	Single-stranded DNA binding protein 1	Ssbp1	1041.5	1032	1041.4	1057.8	1031.4	1090.4	1.02077	0.281775	3.57392	-1.26462	9.54879	3.9527
Q9ERU3	Zinc finger protein 22	Znf22	267.8	277	269.6	266.2	300.1	305.8	1.07085	0.203807	-1.08017	5.87255	7.04159	3.94466
Q80W22	Threonine synthase-like 2	Thnsl2	128.4	136.8	127.8	138.1	140.8	173.5	1.15115	0.167019	1.411	1.94758	8.44612	3.9349
Q05186	Reticulocalbin-1	Rcn1	232.1	226.8	234.1	241.3	232.1	264.1	1.06421	0.203107	2.73045	0.291602	8.77456	3.93221
Q3TIJ9	Uncharacterized protein	Actb	17.2	16.5	22.5	15.1	37.6	42.1	1.68683	0.207397	-1.10747	5.75071	7.12235	3.92187
D3Z0T5	Protein canopy homolog 4 (Fragment)	Cnpy4	109.6	112.9	112.6	116.6	115.4	124.4	1.06356	0.0778737	2.68518	2.02759	6.95956	3.89078
Q8BFU2	Histone H2A type 3	H2aw	43.5	42.5	45.2	42.4	50.6	54.1	1.12119	0.210321	-0.976773	5.03038	7.59441	3.88267
J3QN89	Angio-associated migratory protein	Aamp	150.6	145.5	147.8	163.7	144.6	165.1	1.06646	0.220282	6.16007	-1.31815	6.70822	3.85005
Q03958	Prefoldin subunit 6	Pfdn6	615.6	614.6	628.7	642.6	622.3	684.8	1.04885	0.185645	2.91905	0.338931	8.28263	3.84687
Q78JW9	Ubiquitin domain-containing protein UBFD1	Ubfd1	329.2	321.8	318.5	346.7	329.9	356	1.06509	0.0636857	4.29491	1.22886	5.99219	3.83865
Q8BL48	RING finger protein unkempt homolog	Unk	23	28.9	22.1	31.1	29.3	56.1	1.57432	0.186967	1.74171	1.25439	8.51001	3.83537
Q9WV85	Nucleoside diphosphate kinase 3	Nme3	365.1	368.2	355.5	366.6	383.5	413.3	1.06852	0.154284	0.553758	3.10608	7.60661	3.75548
Q8BKR5	Protein phosphatase 1 regulatory subunit 37	Ppp1r37	41.8	45.2	43.9	43.6	51	55.5	1.14668	0.150738	-0.0194294	4.29389	6.91686	3.73044
Q3TM89	PEST proteolytic signal-containing nuclear protein	Pcnp	543	540.1	547.2	553.7	548.3	568.2	1.02447	0.101929	2.87599	1.3633	6.93787	3.72572
Q3UPX0	Uncharacterized protein	Crym	2112.5	2069.2	2160.2	2430.9	2037.8	2378.3	1.07964	0.252348	6.96286	-1.67334	5.80726	3.69893
O54941	SWI/SNF-related matrix-associated actin-dependent regulator of chromatin subfamily E member 1	Smarce1	17.4	15.4	17.1	18.9	19.6	23.3	1.23848	0.0573526	2.10153	2.75053	6.18097	3.67768
Q03147	Cyclin-dependent kinase 7	Cdk7	9.1	8.5	8.1	9	10.8	11.4	1.21401	0.0778236	0.860946	4.43718	5.62926	3.64246
Q9DAW9	Calponin-3	Cnn3	787	760.3	805.3	808.8	804	985.6	1.10448	0.251412	1.08704	0.874934	8.89958	3.62052
F7CUP3	N-acetylglucosamine-6-phosphate deacetylase	Amdhd2	100.2	105.4	107	118	107.5	125.4	1.12252	0.0842004	3.88155	0.928198	5.96297	3.59091
Q6P069	Sorcin	Sri	1120.6	1134.4	1107.5	1147.7	1120.8	1238.2	1.04288	0.256588	1.9973	-0.00247803	8.72516	3.57333
A2ALK6	Band 4.1-like protein 4B	Epb41l4b	46	51.7	48.9	60.4	65.1	51.5	1.20737	0.078609	4.04658	5.69561	0.923929	3.55537
Q543X5	Uncharacterized protein	Cnot7	29.1	30.5	29.8	34.5	31.3	31	1.08277	0.107036	6.71429	2.14286	1.71429	3.52381
B9EHE8	R3hdm1 protein	R3hdm1	6.5	5.3	6.4	10.2	8.5	6.5	1.38462	0.109255	6.20776	3.65457	0.650814	3.50438
A2AQ19	RNA polymerase-associated protein RTF1 homolog	Rtf1	94.9	93.5	97.5	95.2	107.9	104.1	1.0745	0.146022	-0.0492665	6.20757	4.33545	3.49792
Q541Z2	Uncharacterized protein	Fnta	139.3	141.1	142.3	143	144.6	150.9	1.03738	0.10919	1.39076	2.45038	6.62266	3.48794
Q5U458	DnaJ homolog subfamily C member 11	Dnajc11	772.4	778.6	774.9	811.7	782	764.8	1.01402	0.511562	11.6693	2.14792	-3.36615	3.48369
O54724	Caveolae-associated protein 1	Cavin1	275.1	280.6	288.1	283.7	300.9	327	1.08035	0.160539	0.372891	3.00867	7.00831	3.46329
P17156	Heat shock-related 70 kDa protein 2	Hspa2	2419.5	2477.5	2436.4	2518.8	2479.6	2644.9	1.04226	0.121833	2.49193	1.1778	6.71928	3.46301
Q6P1Z8	Amino acid transporter	Slc1a1	81	77.1	81.3	82.9	87.2	93.6	1.1015	0.0752288	1.32305	3.15824	5.8897	3.457
Q8CJH3	Plexin-B1	Plxnb1	1768.1	1818.2	1761.6	1840.7	1787.7	2040	1.05993	0.24697	1.87477	0.163585	8.30949	3.44928
Q545R0	Catenin (Cadherin associated protein), alpha 1	Ctnna1	1180	1173.6	1193.8	1172.1	1173.5	1308	1.02994	0.515268	-1.00419	-0.868574	12.16	3.42909
A0A2L2P590	Discs large MAGUK scaffold protein 2 gamma	Dlg2	86.5	88.3	91.3	97.4	101.5	92	1.0932	0.055335	3.58782	5.27863	1.3609	3.40912
Q8JZN7	Mitochondrial Rho GTPase 2	Rhot2	308.3	311.5	315	330.9	315.5	322.6	1.03659	0.0785746	5.75927	1.16379	3.28249	3.40185
G5E8T6	Membrane-associated guanylate kinase, WW and PDZ domain-containing protein 3	Magi3	357.1	366.2	364.4	373.1	371.3	392.4	1.04514	0.0885462	2.18577	1.81225	6.1907	3.39624
A0A0G2JEZ4	Histone-lysine N-methyltransferase SETD2 (Fragment)	Setd2	21.3	18.7	19.6	29.2	23.6	20.2	1.22483	0.17744	7.06881	2.82753	0.252458	3.38293
Q9CXQ0	ELAV-like protein	Elavl4	205	202.1	202.8	201.4	209.4	214.4	1.02509	0.259567	-1.25556	4.03099	7.33509	3.37017
Q3UF82	Mitogen-activated protein kinase	Mapk1	3619.5	3571.4	3526.8	3846.9	3641.2	3692.7	1.04321	0.083659	5.91733	1.48041	2.59126	3.32967
Q9ER73	Elongator complex protein 4	Elp4	257.2	252.5	260.6	252.6	279.3	279	1.05271	0.213484	-1.02442	5.54005	5.4663	3.32731
Q8VDM6	Heterogeneous nuclear ribonucleoprotein U-like protein 1	Hnrnpul1	1073.8	1061	1081.8	1094.5	1094.8	1131.5	1.03239	0.0642523	2.12545	2.15404	5.65198	3.31049
Q80UJ7	Rab3 GTPase-activating protein catalytic subunit	Rab3gap1	38.3	37.9	39.2	41.2	39.1	41.7	1.05719	0.0676675	4.10513	0.95119	4.85607	3.30413
O35638	Cohesin subunit SA-2	Stag2	174.7	172.6	173.7	172.4	187.9	171.1	1.01996	0.587158	-1.20589	13.5504	-2.44352	3.30034
Q60902	Epidermal growth factor receptor substrate 15-like 1	Eps15l1	2295.6	2267.8	2268	2310.5	2304.3	2374.5	1.02311	0.095894	2.08634	1.69867	6.08811	3.29104
Q8C3W1	Uncharacterized protein C1orf198 homolog		155.2	154.5	149.1	155.5	175.3	160.8	1.07149	0.153808	0.768886	6.70029	2.35659	3.27525
Q3UKT3	Uncharacterized protein	Oat	2736.2	2771.2	2708.5	2782	2730.5	3011.7	1.03752	0.30928	1.38019	-0.258852	8.69065	3.27066
E9PY39	Predicted gene 20431	Gm20431	178.3	182.1	178.3	183.8	182.2	194.1	1.03973	0.14431	1.92957	1.20028	6.62433	3.25139
Q3T9P2	Aldo_ket_red domain-containing protein	Gclm	724.6	757.3	751.1	791	755.7	853.4	1.07483	0.139601	2.68686	0.654443	6.27958	3.20696
Q6IRU2	Tropomyosin alpha-4 chain	Tpm4	1833	1911.8	1890	1873.6	2000.2	2152	1.06939	0.195006	-0.11469	2.9967	6.72742	3.20314
Q3UFM1	SERPIN domain-containing protein	Serpinb8	107.7	112.1	114.5	121.3	130.9	114.4	1.09662	0.106305	2.86101	5.64469	0.860235	3.12198
Q3UYG8	ADP-ribose glycohydrolase MACROD2	Macrod2	606.7	616	607.3	619.9	612.8	645.9	1.02656	0.19774	1.90209	0.537964	6.89747	3.11251
Q8BGT5	Alanine aminotransferase 2	Gpt2	128.8	124.5	131.2	128.2	134.1	153.8	1.08218	0.257519	0.00981951	1.74787	7.5512	3.10296
Q5FWJ7	Vesicle transport through interaction with t-SNAREs homolog 1A	Vti1a	729.5	733	723.9	734.7	749.8	744.6	1.01953	0.0509663	1.28535	4.57496	3.44211	3.1008
Q8BR92	Paralemmin-2	Palm2	860	858.6	857.2	868.5	866.1	854.2	1.00505	0.389579	7.07143	5.35714	-3.14286	3.09524
Q3TDX8	Cytochrome b5 reductase 4	Cyb5r4	29.5	33.2	30.5	34.6	34.3	42	1.18991	0.0984784	1.84606	1.68932	5.71234	3.08258
Q80XU8	Leucine-rich repeat and fibronectin type-III domain-containing protein 4	Lrfn4	172.8	167	173.8	182.8	174.2	190.5	1.066	0.0938338	3.15946	0.817102	5.25669	3.07775
Q6NZD2	Sorting nexin 1	Snx1	1852.9	1868.9	1846.9	1870.1	1935	1868	1.01875	0.204038	1.21932	6.92608	1.03466	3.06002
Q9QXM1	Junction-mediating and -regulatory protein	Jmy	172.5	179.9	182.6	176	182.7	224.2	1.08953	0.357666	-0.446222	0.835073	8.77145	3.05343
Q60972	Histone-binding protein RBBP4	Rbbp4	500	482.2	502.2	511.4	509.3	564.1	1.06764	0.15317	1.5136	1.32212	6.31883	3.05152
Q8R2H9	Phosphoethanolamine/phosphocholine phosphatase	Phospho1	127.4	131.8	132.5	139.2	143.3	134.4	1.06433	0.0500688	3.12275	4.60575	1.38655	3.03835
Q8BTZ5	Ankyrin repeat domain-containing protein 46	Ankrd46	94.1	91.8	97.1	112.2	99.1	95.9	1.08551	0.196954	6.72262	1.79354	0.589484	3.03521
Q7TMW3	Biglycan	Bgn	44.4	48.8	50.6	52	58.1	62.7	1.20167	0.0551355	1.27499	3.18748	4.62968	3.03072
Q5SWV3	PDZ and LIM domain protein 4	Pdlim4	79.7	78.9	86.5	86.4	90.2	106.2	1.15381	0.126545	1.12545	2.03538	5.86669	3.00917
E9PX57	Kinesin-like protein	Kif6	175.7	175	177.9	179.3	174.3	188.6	1.02573	0.349228	2.04854	-1.25556	8.19415	2.99571
Q3UDC3	Target of Myb protein 1	Tom1	417.3	401	401.1	412.2	424.4	467	1.06905	0.183462	0.611094	1.91145	6.45202	2.99152
Q9D323	Signal transducer and activator of transcription	Stat1	151.9	155.3	151.6	160.3	163	153.9	1.0401	0.105936	3.58462	4.89844	0.47038	2.98448
D3YZU4	SH3 and multiple ankyrin repeat domains protein 1	Shank1	3160.1	3148.2	3170.3	3157.6	3226.7	3193.3	1.01044	0.190307	-0.17479	6.07245	3.0528	2.98348
Q9D071	MMS19 nucleotide excision repair protein homolog	Mms19	448.1	442.3	440.5	439.2	478	449.1	1.0266	0.376199	-1.11627	8.65318	1.37645	2.97112
Q8BZ07	Uncharacterized protein		62.5	60.8	60.7	63.2	70.7	59.1	1.04891	0.433127	1.84526	9.25926	-2.20773	2.9656
Q8BYN3	Inositol-tetrakisphosphate 1-kinase	Itpk1	140.4	142.4	139.8	138.9	149	146.7	1.0284	0.273734	-1.44462	5.97437	4.28489	2.93821
A0A1S6GWH4	SAM_MT_RSMB_NOP domain-containing protein	Nsun2	248.1	254.1	247.9	240.7	265.8	274.5	1.04119	0.375357	-2.64906	4.47503	6.94433	2.92343
Q3UTQ8	Cyclin-dependent kinase-like 5	Cdkl5	1840.9	1869.4	1864.2	1961.6	1929.5	1816.4	1.02386	0.379348	6.81481	4.69987	-2.75184	2.92095
Q9D0I4	Syntaxin-17	Stx17	400	409.6	396.7	437.9	411.9	415.2	1.04866	0.0964586	5.34209	1.46236	1.95479	2.91975
Q3TWN3	Metal transporter CNNM2	Cnnm2	186.5	194.2	194	201.4	214.4	197.3	1.06682	0.0897534	2.24045	5.2024	1.3063	2.91638
Q8BGW1	Alpha-ketoglutarate-dependent dioxygenase FTO	Fto	454.3	446.1	454.9	457.3	474	467	1.03173	0.0630519	1.12543	4.52206	3.09832	2.91527
Q8BWJ3	Phosphorylase b kinase regulatory subunit alpha, liver isoform	Phka2	129.7	126.8	132.7	138.7	132.9	143.4	1.06629	0.0689424	3.0394	1.07339	4.63255	2.91511
Q80XJ7	Aldo-keto reductase family 1, member A4 (Aldehyde reductase)	Akr1a1	3572.3	3625.6	3513.2	3722.3	3634.5	3846	1.04591	0.0775396	2.70224	1.14066	4.90233	2.91508
Q8K004	Spermatogenesis-associated protein 2	Spata2	6.4	6.2	7.1	10.7	6.2	6.9	1.20812	0.391654	8.74629	-0.77588	0.705346	2.89192
A0A0G2JDF3	MAP kinase-activated protein kinase 5 (Fragment)	Mapkapk5	136.2	137.7	142.1	145	141.6	156	1.06394	0.131816	2.06534	0.956578	5.65251	2.89148
D3Z3D6	DNA-directed RNA polymerases I and III subunit RPAC1	Polr1c	60.8	63.8	65.2	63.9	68.4	76.9	1.10221	0.183537	0.281737	2.28355	6.06475	2.87668
Q3ULL6	UPF3 regulator of nonsense transcripts homolog B (yeast)	Upf3b	165.4	171.1	171.3	172.2	181.6	182.9	1.05691	0.0683061	0.875589	3.68146	4.0695	2.87552
Q8C6F4	Uncharacterized protein	Plek	20.1	21.1	21.3	21.5	24.4	22.1	1.088	0.12837	1.03695	5.54769	1.97021	2.85162
Q8VHY0	Chondroitin sulfate proteoglycan 4	Cspg4	429.9	436.1	438.5	451.7	426.7	464	1.02905	0.325004	3.80075	-1.83277	6.57245	2.84681
E9PWR4	Disco-interacting protein 2 homolog C	Dip2c	828.5	856.5	829.7	881.9	853.1	914.7	1.05368	0.0876986	2.75834	0.939099	4.83026	2.84257
Q3TLT9	Link domain-containing protein	Cd44	148.4	137.2	138.8	149.1	144	182.9	1.12158	0.246988	1.26015	0.418214	6.84	2.83945
Q3UKA1	Uncharacterized protein	Dnajc3	993.4	985.8	979.8	1007.6	974.9	1034.4	1.01957	0.335582	3.12026	-1.67751	7.05238	2.83171
Q8C535	DNAation factor, alpha subunit	Dffa	19.5	20.2	20.7	22.2	24.5	18.8	1.08444	0.371828	3.42861	7.24432	-2.21201	2.82031
Q9D859	Uncharacterized protein	Rac1	1642.1	1706	1664.6	1698.6	1800.1	1788.2	1.0547	0.0694216	0.854609	3.98612	3.61897	2.8199
Q54AH9	Beta-2-globin (Fragment)	Hbb-b2	494.2	550.3	521.1	542.4	536.5	723.8	1.15144	0.281682	0.731821	0.521541	7.19703	2.8168
Q8C3F2	Constitutive coactivator of PPAR-gamma-like protein 2	Fam120c	355.1	353.3	372.5	372.8	383.9	413.7	1.0828	0.0943221	1.17883	2.22562	5.03594	2.81346
Q8BGR8	GSK3B-interacting protein	Gskip	7.5	9.4	9.3	10.2	8.5	16.5	1.34351	0.298088	1.37166	-0.218218	7.26354	2.80566
Q9D385	ADP-ribosylation factor-like protein 2-binding protein	Arl2bp	54.9	59.5	60.4	66.7	61	71.9	1.14188	0.0820502	2.85862	0.926509	4.62125	2.80213
Q6ZPU9	KIF-binding protein	Kifbp	306.2	308.6	304.4	307	313.4	316.5	1.01926	0.125189	0.284747	3.32205	4.79325	2.80002
Q3U2A8	Valine--tRNA ligase, mitochondrial	Vars2	232.2	230.1	228.1	230.8	240.6	236.2	1.02491	0.13533	0.325171	5.10518	2.95906	2.79647
A2ALS7	Rap1 GTPase-activating protein 1 (Fragment)	Rap1gap	164.9	159.7	165.5	168.1	166.5	182.2	1.05448	0.169479	1.48401	0.98237	5.90467	2.79035
Q921W4	Quinone oxidoreductase-like protein 1	Cryzl1	328.1	321.5	323.1	332.9	327.7	340.6	1.0293	0.0886558	2.51728	1.00691	4.75379	2.75933
Q8C145	Zinc transporter ZIP6	Slc39a6	182.1	197.5	184.2	204.4	198.5	229.9	1.12238	0.0996752	1.97176	1.26528	5.0252	2.75408
A0A0U1RPM0	Amyloid-beta A4 precursor protein-binding family A member 2	Apba2	102.9	106.5	110.1	115.6	111.7	121.9	1.09296	0.0524397	2.52778	1.44444	4.27778	2.75
Q3UMB9	WASH complex subunit 4	Washc4	294.1	299.1	292.3	306.5	296.7	311.3	1.03275	0.111754	3.21672	0.435203	4.5791	2.74367
Q8BQK0	TPR_REGION domain-containing protein	Asph	124.8	128.3	134.2	135	137.5	153.9	1.10096	0.116712	1.2419	1.76813	5.22019	2.7434
Q542M2	Coatomer subunit zeta	Copz1	490.4	481.8	491.5	509	492.5	505.9	1.02986	0.0696249	3.97266	0.866077	3.389	2.74258
Q3U422	NADH dehydrogenase [ubiquinone] flavoprotein 3, mitochondrial	Ndufv3	601.3	617.6	611.6	616.8	625.9	655.5	1.03698	0.148142	0.804627	1.90846	5.49896	2.73735
Q8BGC0	HIV Tat-specific factor 1 homolog	Htatsf1	165.2	170.7	161.1	164.7	174.8	197	1.07948	0.255785	-0.200679	1.89607	6.50476	2.73338
Q7TMM9	Tubulin beta-2A chain	Tubb2a	485.2	532.1	489.7	563	509	646.8	1.14054	0.174239	2.34445	0.257632	5.58289	2.72832
Q6NV83	U2 snRNP-associated SURP motif-containing protein	U2surp	236.7	244.8	241.5	244.8	245.5	265.8	1.04578	0.204046	0.932954	1.10481	6.08875	2.70884
Q8C031	Leucine-rich repeat-containing protein 4C	Lrrc4c	140.6	135.9	143.1	145.2	144	160	1.07054	0.150693	1.45895	1.13069	5.50755	2.69906
Q3UN10	Wolframin	Wfs1	496.3	472.9	475.9	512.1	500.2	535.7	1.07121	0.0547881	2.38757	1.45296	4.24107	2.69386
P02802	Metallothionein-1	Mt1	51.9	61.7	44.9	59	63.1	104.2	1.42776	0.212045	0.730752	1.2166	6.08696	2.67811
F8VQD7	Receptor-type tyrosine-protein phosphatase gamma	Ptprg	208.7	209.4	216.4	221.7	216.5	230.5	1.0539	0.0751033	2.39553	1.17428	4.46226	2.67735
Q2M2Q8	Msi2h protein	Msi2	407.1	395.3	405.1	390.1	425.1	443	1.04199	0.349265	-1.96356	3.57875	6.41324	2.67614
Q3UHL0	B-block_TFIIIC domain-containing protein	Gtf3c1	118.7	113.2	116.6	123.8	129.4	117.5	1.0637	0.122777	2.75027	4.76793	0.480396	2.6662
A0A4W9	Neuronal growth regulator 1	Negr1	804.5	778.6	783.8	853.5	863.7	758.7	1.04605	0.34986	4.71004	5.4545	-2.20905	2.65183
Q62048	Astrocytic phosphoprotein PEA-15	Pea15	497.5	535.4	542	590.6	523.5	651.8	1.12128	0.182815	2.73305	-0.0610738	5.2815	2.65116
Q52L66	Ubiquitin-like 7 (Bone marrow stromal cell-derived)	Ubl7	142.6	142.3	147.3	146	157.7	150.8	1.0516	0.119346	0.689451	4.86182	2.40119	2.65082
Q8CCF0	U4/U6 small nuclear ribonucleoprotein Prp31	Prpf31	492.3	498.8	500.8	489.3	520.1	517.8	1.02366	0.314248	-1.80014	5.1304	4.61286	2.64771
Q8CI51	PDZ and LIM domain protein 5	Pdlim5	521.1	503	507	529.4	515.4	561.2	1.04892	0.162874	2.00181	0.529375	5.34634	2.62584
Q3TR43	Uncharacterized protein	Dpp4	188.7	170.4	198.9	196.6	213.3	261.4	1.20305	0.148526	0.734043	1.89051	5.2214	2.61532
P03995	Glial fibrillary acidic protein	Gfap	4532.3	6356.6	5141.8	4996.5	5342.7	12959.3	1.45337	0.41286	-0.373698	-0.000933168	8.20011	2.60849
A0A286YCL2	F-BAR domain only protein 2 (Fragment)	Fcho2	122.7	128.5	122.7	127.2	133.9	139	1.07007	0.0901524	0.766482	2.7673	4.29031	2.60803
P63280	SUMO-conjugating enzyme UBC9	Ube2i	144.8	146	155.8	157.6	156.9	179.2	1.10546	0.124841	1.44727	1.33127	5.02678	2.60177
Q922X9	Protein arginine N-methyltransferase 7	Prmt7	75.2	71.7	71.5	71.4	75.8	87.4	1.07418	0.33412	-0.672797	1.44171	7.01631	2.59507
P60840	Alpha-endosulfine	Ensa	1067.4	1085.5	1087.3	1118.8	1124.5	1082.5	1.02642	0.122495	3.51913	4.037	0.221081	2.5924
Q91W18	Tudor domain-containing protein 3	Tdrd3	198.9	199.7	200.7	195.4	200.8	210.1	1.01168	0.642172	-4.8419	1.14579	11.4579	2.58727
A2A891	Calmodulin-binding transcription activator 1	Camta1	99.3	97.7	99.9	98	104.1	103.6	1.02964	0.228054	-0.850005	4.51382	4.07416	2.57933
H3BJN8	RWD domain-containing 4A (Fragment)	Rwdd4a	93.4	94	95.6	102.3	93.7	95.8	1.0311	0.333715	7.00521	-0.5569	1.28966	2.57933
Q6PE01	U5 small nuclear ribonucleoprotein 40 kDa protein	Snrnp40	153	146.6	143.7	164	163	153.1	1.08301	0.05047	3.41144	3.20129	1.1208	2.57784
A0A1Y7VJW9	Fibulin-5	Fbln5	71	63.1	69.3	76.8	87.7	70.8	1.15683	0.125247	2.16444	4.78581	0.721479	2.55724
Q6ZPJ0	Testis-expressed protein 2	Tex2	447.2	445.5	449.2	442.2	448.9	465	1.01058	0.557996	-2.75374	0.863919	9.5571	2.55576
A0A0A6YX71	Serine/threonine-protein kinase DCLK2	Dclk2	1348	1344.4	1339.6	1386.6	1354.1	1323.5	1.00799	0.616538	10.1085	2.39662	-4.86443	2.54691
Q6NT99	Dual specificity protein phosphatase 23	Dusp23	74.3	79.6	73.9	81.3	93.4	77.4	1.10667	0.191221	1.68672	5.4897	0.460967	2.54579
A2AT37	Regulator of nonsense transcripts 2	Upf2	119.8	129.1	125.1	131.4	130.6	147.6	1.09519	0.126263	1.44334	1.27185	4.91592	2.5437
Q8JZL3	Thiamine-triphosphatase	Thtpa	114.7	118.8	113	127.5	115.7	126	1.06551	0.137892	4.02467	0.0670778	3.52159	2.53778
P42208	Septin-2	Septin2	1025.4	995.7	978.4	1052.4	1022.8	1104.8	1.06018	0.0949569	2.21137	0.966161	4.41573	2.53109
Q7TMN7	Annexin	Anxa4	93.6	103.4	99.4	109.4	104.4	120	1.12618	0.0824565	2.1512	1.13648	4.30241	2.53003
Q8BUM1	Uncharacterized protein	Tardbp	305.6	306.7	319.5	342.9	329.1	318	1.06246	0.0838645	4.18003	2.39413	0.957653	2.5106
P62748	Hippocalcin-like protein 1	Hpcal1	86.7	94.9	92.8	106.2	94.6	105.6	1.11662	0.0768661	3.45894	0.735611	3.31807	2.50421
Q3UWT7	Uncharacterized protein (Fragment)	Pld1	36.2	39.8	39.2	39.4	44.6	45.6	1.125	0.0967718	0.518476	3.21455	3.73303	2.48868
A0A0R4J0S3	Reticulon-4-interacting protein 1, mitochondrial	Rtn4ip1	361.7	359.1	352.5	367	362.2	379.4	1.03289	0.11282	1.94685	0.934767	4.56138	2.481
Q8BK30	NADH dehydrogenase [ubiquinone] flavoprotein 3, mitochondrial	Ndufv3	141.2	167.4	108.5	205.6	177.6	253.4	1.52625	0.0588092	2.25575	1.30691	3.87556	2.47941
Q8K0T7	Protein unc-13 homolog C	Unc13c	106.6	105.7	111.6	114.5	105.4	127.6	1.07286	0.30544	2.05543	-0.80749	6.17677	2.4749
Q61097	Kinase suppressor of Ras 1	Ksr1	263.6	271	260	291.2	264.5	280.4	1.05223	0.17507	4.6954	-0.065379	2.76969	2.46657
Q91WM2	Haloacid dehalogenase-like hydrolase domain-containing 5	Hdhd5	125.9	120.6	125.1	125.3	135.1	132.3	1.05678	0.103623	0.501665	3.93165	2.95165	2.46166
P56183	Ribosomal RNA processing protein 1 homolog A	Rrp1	23.9	21.6	23.6	24.6	29.4	24.3	1.13314	0.164203	1.253	5.09198	1.01306	2.45268
Q91VK1	Basic leucine zipper and W2 domain-containing protein 2	Bzw2	130.1	127.8	132.1	142.3	133.9	129.5	1.04026	0.256319	5.71629	1.81248	-0.23237	2.43214
Q91VC9	Growth hormone-inducible transmembrane protein	Ghitm	476.4	466.5	453.5	474.2	478.7	527.1	1.05987	0.200195	0.760418	1.15224	5.36646	2.42637
F8WGF2	Nitric oxide synthase, brain	Nos1	718.9	685.2	705.8	751	715.5	766.4	1.0583	0.0847727	2.80778	0.718132	3.71427	2.41339
Q91VB8	Alpha globin 1	Hba-a1	9962.4	10556.4	11656	12512.5	9733.3	16101.3	1.19184	0.341763	2.08029	-1.15402	6.25678	2.39435
Q8K377	Leucine-rich repeat transmembrane neuronal protein 1	Lrrtm1	189.9	191.5	199.8	207.6	194.4	217.3	1.06555	0.157383	2.60924	0.125444	4.43445	2.38971
P61164	Alpha-centractin	Actr1a	874	899.2	887.4	918	899.1	933.6	1.03386	0.0718118	2.46924	0.970248	3.70651	2.382
Q8VE80	THO complex subunit 3	Thoc3	68.7	77.5	75.1	78.1	77.3	98.4	1.14686	0.216367	0.952592	0.776729	5.41512	2.38148
Q8JZS0	Protein lin-7 homolog A	Lin7a	134.3	129.4	137.4	135.8	145	149	1.07155	0.103306	0.520626	2.80146	3.79313	2.37174
A0A0J9YVG2	Transcription factor 4	Tcf4	20.7	19.8	18.2	24.1	19.6	24	1.15332	0.143904	3.58019	0.0263249	3.50121	2.36924
Q8K212	Phosphofurin acidic cluster sorting protein 1	Pacs1	2236.3	2225.5	2221.5	2261.3	2236.7	2239.6	1.00812	0.112679	4.38004	1.16685	1.54564	2.36418
Q9CQL5	39S ribosomal protein L18, mitochondrial	Mrpl18	77.1	76.7	81.9	84.6	89.7	81.9	1.08697	0.0733348	2.08501	3.84748	1.15194	2.36148
Q8BXK8	Arf-GAP with GTPase, ANK repeat and PH domain-containing protein 1	Agap1	413.6	411.5	414.4	421.8	422.7	405.6	1.00855	0.591341	5.7641	6.36499	-5.05193	2.35905
P14733	Lamin-B1	Lmnb1	3797.1	3630.4	3789	3834.9	3890.1	4154.1	1.05907	0.120998	1.02206	1.60933	4.41804	2.34981
P10493	Nidogen-1	Nid1	987.5	950.7	966.4	983.2	1001.9	1049.3	1.04469	0.125281	0.812307	1.82498	4.39188	2.34306
Q6DI81	Nuclear factor 1	Nfia	73.4	69.4	73.8	80	83.4	70.2	1.07849	0.248484	3.20578	4.60317	-0.821995	2.32899
P21279	Guanine nucleotide-binding protein G(q) subunit alpha	Gnaq	1148.5	1178.1	1123	1207.3	1184.6	1250.2	1.0558	0.0619836	2.08277	1.25958	3.63851	2.32695
Q3U1F9	Phosphoprotein associated with glycosphingolipid-enriched microdomains 1	Pag1	183.1	183.9	181.4	193.5	190.7	173.1	1.01623	0.688677	8.38089	6.18776	-7.59763	2.32367
Q08274	Dystrophia myotonica WD repeat-containing protein	Dmwd	567.1	570.7	577.4	575.7	590.5	585.4	1.02122	0.0833893	0.758855	3.59021	2.61454	2.3212
A0A1B0GRT6	Receptor-type tyrosine-protein phosphatase	Ptpre	160.7	164.1	162	162.3	161.1	175.3	1.02445	0.441992	0.0194294	-0.680028	7.59689	2.3121
Q9D7E4	UPF0449 protein C19orf25 homolog		18.1	19.7	19.1	19.7	21.1	21.7	1.09842	0.0685871	0.907265	2.63932	3.38162	2.3094
E9Q7U2	Calcium-binding and coiled-coil domain-containing protein 1	Calcoco1	1003.3	1046	1091.7	1065.9	1088.5	1292.6	1.09742	0.253187	0.42752	0.938734	5.55549	2.30725
Q8VDD8	WASH complex subunit 1	Washc1	344.2	356.9	344.1	378.2	351.9	365.9	1.0486	0.123644	4.04815	0.475454	2.37727	2.30029
Q3UYH7	Beta-adrenergic receptor kinase 2	Adrbk2	40.2	46.7	44.7	53	45	56.5	1.17401	0.122546	2.74343	0.340426	3.79475	2.29287
Q9CYK1	Tryptophan--tRNA ligase, mitochondrial	Wars2	194.8	198.8	192.9	192.7	203.3	211.2	1.03529	0.287908	-0.929725	2.58995	5.2131	2.29111
P26450	Phosphatidylinositol 3-kinase regulatory subunit alpha	Pik3r1	520.8	500.4	504.4	537.8	517.1	544.9	1.04864	0.0764403	2.7074	0.792485	3.36421	2.28803
Q80X54	Snx4 protein		1046.4	1015.1	1024.9	1047.2	1025	1123.9	1.03554	0.308301	1.14926	-0.237347	5.93992	2.28395
P70452	Syntaxin-4	Stx4	225.2	236.1	230.5	231.5	236	261.6	1.05392	0.277008	0.165117	0.990701	5.68736	2.28106
Q6PEV3	WAS/WASL-interacting protein family member 2	Wipf2	487.5	502.2	460.7	492.6	556.7	544.7	1.09901	0.107215	0.434054	3.48035	2.91006	2.27482
Q9CRC3	UPF0235 protein C15orf40 homolog		32.5	36.6	34.4	35	39.5	43	1.13527	0.147215	0.243685	2.43685	4.14265	2.27439
Q9CYA6	Zinc finger CCHC domain-containing protein 8	Zcchc8	13.5	16	14.1	17.6	15.7	19.2	1.20413	0.0783527	2.34972	0.893917	3.57567	2.2731
Q3TV20	Glutamine amidotransferase type-2 domain-containing protein	Asns	952.8	953.6	974.3	1015.5	969.9	978.4	1.02885	0.151828	4.53427	0.793087	1.49046	2.2726
B2RX11	Kinase non-catalytic C-lobe domain (KIND) containing 1	Kndc1	104.5	102.7	110	111	111.1	120.9	1.08134	0.0950379	1.38485	1.41114	3.98801	2.26133
Q80TA6	Myotubularin-related protein 12	Mtmr12	238.2	241.9	232.6	259.4	240.9	244.1	1.04448	0.169658	4.66301	0.711911	1.39534	2.25676
Q9D4H9	PHD finger protein 14	Phf14	36.7	32.8	34.6	37.4	41.9	38	1.1268	0.0714442	1.38325	3.68867	1.69064	2.25419
B2RUJ5	Amyloid-beta A4 precursor protein-binding family A member 1	Apba1	650.1	662.8	677	701.8	649.1	730	1.04573	0.290896	2.86097	-1.05522	4.95654	2.2541
E9Q1V3	Dihydroorotate dehydrogenase (quinone), mitochondrial	Dhodh	550.9	571.4	572.2	579.1	570.8	626.1	1.0481	0.217416	1.18168	0.494206	5.07458	2.25015
Q80W39	Splicing factor 3b, subunit 2	Sf3b2	1210.3	1220.6	1214.3	1180.9	1230.3	1269	1.0096	0.692984	-6.57985	2.93365	10.3865	2.24678
Q68FM7	Rho guanine nucleotide exchange factor (GEF) 11	Arhgef11	1055.2	1088.9	1109.7	1110.5	1064.4	1264.2	1.05695	0.378647	0.941706	-0.734458	6.53013	2.24579
P02798	Metallothionein-2	Mt2	98.6	92.7	82.4	90.1	103.3	135.5	1.20168	0.267323	-0.138229	1.47173	5.39904	2.24418
P61961	Ubiquitin-fold modifier 1	Ufm1	473.1	441.4	438.3	450.1	476.5	555.8	1.0958	0.268548	-0.043269	1.32749	5.44497	2.24306
Q9Z0L0	Trophoblast glycoprotein	Tpbg	184.3	173.9	183	192.5	201.2	185.6	1.0704	0.0849463	2.13533	3.67065	0.917663	2.24122
Q9WTX2	Interferon-inducible double-stranded RNA-dependent protein kinase activator A	Prkra	283.2	277.7	299.5	312.3	300.4	323.8	1.08845	0.0542748	2.24925	1.1996	3.26362	2.23749
Q61084	Mitogen-activated protein kinase kinase kinase 3	Map3k3	225.8	248.9	221.8	263.8	244.9	285.2	1.13984	0.0869288	2.16239	0.870426	3.62526	2.21936
P27546	Microtubule-associated protein 4	Map4	1392.5	1364.8	1383.7	1401	1381.7	1452.5	1.02275	0.238023	1.46017	0.0965599	5.09883	2.21852
E9Q1P8	Interferon regulatory factor 2-binding protein 2	Irf2bp2	45.2	42.6	46.7	45.5	52.1	50.7	1.1026	0.120498	0.321371	3.50294	2.82806	2.21746
Q91ZZ3	Beta-synuclein	Sncb	1540.3	1698.6	1668.1	1790.9	1714	1960.6	1.11382	0.100505	1.84832	0.932694	3.86889	2.21664
Q3UNZ8	Quinone oxidoreductase-like protein 2	Cryzl2	152.1	145.9	144.6	149.5	152.9	166.8	1.0601	0.199532	0.490696	1.33902	4.80716	2.21229
Q3UFM6	Splicing factor ESS-2 homolog	Ess2	5.6	6.9	7.1	7.6	10.2	7.2	1.27551	0.162077	1.30967	4.502	0.818546	2.21007
F6YTL8	YLP motif-containing protein 1 (Fragment)	Ylpm1	442.2	439	453.8	469.2	465.8	451.6	1.03865	0.0704086	3.10768	2.67106	0.847548	2.20876
A6PWX8	Ubiquinol-cytochrome-c reductase complex assembly factor 1 (Fragment)	Uqcc1	30.1	31.5	31.3	26.2	36.9	34.8	1.05382	0.662366	-6.29522	7.83601	5.06259	2.20113
Q6NXK9	alpha-1,2-Mannosidase	Man1c1	46.5	50.2	49.8	48.5	56.2	55.2	1.09147	0.171731	-0.164155	3.62783	3.13536	2.19968
Q80Y55	BSD domain-containing protein 1	Bsdc1	159.9	152.8	161.6	171.7	172.6	160.8	1.06494	0.0919567	2.91347	3.10627	0.578409	2.19938
O35685	Nuclear migration protein nudC	Nudc	2035.5	2078.2	2022.1	2076.7	2045	2207.4	1.0315	0.286995	1.0729	-0.00910203	5.53403	2.19928
A0A087WP33	Autophagy-related protein 9 (Fragment)	Atg9a	635.2	656.7	654.1	658.8	700	664.6	1.03977	0.150869	0.863535	4.37449	1.3578	2.19861
D3YU58	Anaphase-promoting complex subunit 7	Anapc7	99.2	104.3	99.5	103.2	111.6	107	1.06205	0.0998173	0.768742	3.70394	2.09657	2.18975
Q8CHT0	Delta-1-pyrroline-5-carboxylate dehydrogenase, mitochondrial	Aldh4a1	770.9	734.7	758.4	760.3	788.8	835.6	1.05331	0.174267	0.306384	1.85643	4.40178	2.1882
Q3THP3	Protein kinase domain-containing protein	Tbk1	153.6	148.6	152.8	158.5	151.7	162.4	1.03868	0.168042	2.54428	0.0124111	3.99638	2.18436
P09528	Ferritin heavy chain	Fth1	853.2	956.2	963.5	931.1	968.5	1276.8	1.14552	0.30776	0.110242	0.716573	5.71475	2.18052
G5E881	Phosphatidate cytidylyltransferase, mitochondrial	Tamm41	421.9	420.1	412	442.4	430.4	415.5	1.02735	0.242993	4.62689	2.35137	-0.474067	2.16807
A0A0G2JDF7	Ubiquitin carboxyl-terminal hydrolase 30 (Fragment)	Usp30	21.8	20.9	21	22.6	20.5	23.8	1.05024	0.348589	2.77052	-1.48662	5.20318	2.16236
Q62084	Protein phosphatase 1 regulatory subunit 14B	Ppp1r14b	45.6	48.1	44.7	47.5	46.3	56	1.08237	0.303079	0.775798	0.0946095	5.60088	2.1571
E9QKR0	Guanine nucleotide-binding protein G(I)/G(S)/G(T) subunit beta-2	Gnb2	1465.7	1666.5	1532.1	1640.9	1655.2	2029.6	1.1418	0.191161	0.84196	0.981743	4.64153	2.15508
Q8R1H0	Homeodomain-only protein	Hopx	16	17.6	19.1	22.6	20	20.1	1.18975	0.0541085	3.24675	1.56962	1.63413	2.15016
P52795	Ephrin-B1	Efnb1	351.4	355.4	365.2	388.3	352.3	377.2	1.04272	0.251751	4.36136	-0.708897	2.79803	2.15016
Q3URM1	ANK_REP_REGION domain-containing protein	Clpb	870.2	893.8	857.3	906.3	899.7	933.5	1.04509	0.0570307	1.75765	1.40108	3.22716	2.12863
Q9EQ80	NIF3-like protein 1	Nif3l1	1339.3	1341.8	1379.2	1376.8	1374.1	1452.1	1.03515	0.172011	1.04551	0.924701	4.4147	2.1283
Q91YI0	Argininosuccinate lyase	Asl	515.7	532	531	527.8	527	582.2	1.03693	0.364545	0.171486	0.0839187	6.12606	2.12716
Q8VEH5	EPM2A-interacting protein 1	Epm2aip1	1289.1	1285.4	1302.5	1300.1	1313.7	1320.6	1.01481	0.0738882	0.863265	2.3749	3.14184	2.12667
A0A2I3BPG4	Biotin--protein ligase	Hlcs	31.2	29.5	30.1	32.5	33.9	29.9	1.06057	0.223311	2.59037	4.21418	-0.425285	2.12642
P97371	Proteasome activator complex subunit 1	Psme1	564	580.8	585	608.3	570.9	621.1	1.04076	0.224462	2.85273	-0.512952	4.00462	2.1148
Q3UDU6	Rab-GAP TBC domain-containing protein	Tbc1d17	466.3	504.7	485.4	498.2	510	569.9	1.08356	0.177375	0.663191	1.27777	4.39755	2.11284
Q99JP4	Anaphase-promoting complex subunit CDC26	Cdc26	640.2	624.8	632.6	637.2	644.4	664.8	1.02572	0.15809	0.606044	1.54108	4.19036	2.11249
E9PV86	Multiple C2 and transmembrane domain-containing protein 1	Mctp1	191.9	188.6	193.2	198.6	201.4	188.7	1.02615	0.288471	3.10652	4.28728	-1.06831	2.1085
Q8BK67	Protein RCC2	Rcc2	932.9	972.9	964.7	978.6	997.9	1027.6	1.04654	0.0764872	1.0302	1.94366	3.34935	2.10774
Q5U445	cDNA sequence BC085271	BC085271	1041.5	988	1050.2	1089.2	1071.9	1131.3	1.06907	0.0540636	1.85956	1.34593	3.10949	2.10499
Q91YR7	Pre-mRNA-processing factor 6	Prpf6	440.8	448.9	457	439.9	476.7	481.2	1.03794	0.287401	-1.11111	3.4321	3.98765	2.10288
Q8C570	mRNA export factor	Rae1	401.5	392.7	387.3	394.8	425	406.9	1.03826	0.195392	0.134868	4.34832	1.82304	2.10208
Q3UHP1	Dystrobrevin	Dtna	585.5	584.6	587.8	582.1	599.4	586.8	1.00592	0.545274	-2.34308	8.14017	0.504973	2.10069
O88819	4-galactosyl-N-acetylglucosaminide 3-alpha-L-fucosyltransferase 9	Fut9	53.2	51.7	52	56.4	52.9	52.6	1.03187	0.270021	5.16551	0.755929	0.377964	2.0998
A0A1B0GR18	MOB kinase activator 2	Mob2	182.5	187.5	188.7	184.1	190	205.3	1.03705	0.354592	-0.648752	1.14545	5.79822	2.09831
J3QP43	Protein stum homolog	Stum	212.2	219.2	215.2	228.8	208.2	231.7	1.03418	0.391238	3.77765	-2.08815	4.60342	2.09764
Q00493	Carboxypeptidase E	Cpe	1852.6	1825.3	1775.8	1928.2	1848.3	1921.9	1.04487	0.0750239	2.83321	0.780867	2.67139	2.09515
Q3THX4	Uncharacterized protein	Vps45	1616.1	1656.4	1650.8	1691.2	1637.4	1731.6	1.02781	0.203549	2.29491	-0.169484	4.14549	2.09031
Q8R0P4	Mth938 domain-containing protein	Aamdc	489.5	510.8	512.8	529.8	520.7	543.5	1.05347	0.0538989	1.96949	1.26481	3.03038	2.08822
Q3TV47	Sodium/potassium-transporting ATPase subunit beta	Atp1b1	6927.5	7495.9	6745	7678.3	7668.5	8265.5	1.11545	0.053308	1.58867	1.56364	3.08805	2.08012
Q8BXU8	Sema domain-containing protein		12.8	10.5	12.5	12.8	15.4	15.4	1.21788	0.0824742	0.693149	2.77259	2.77259	2.07945
F8WGT2	Transmembrane protein 209	Tmem209	80.3	89.8	89.7	93.3	104.6	95.9	1.13087	0.0713106	1.22796	3.29901	1.70449	2.07715
A2AEX6	Four and a half LIM domains protein 1	Fhl1	464.2	490.4	490.1	511.6	486.1	540.6	1.06479	0.157704	1.9968	0.301404	3.9249	2.07437
Q9D0Y8	39S ribosomal protein L52, mitochondrial	Mrpl52	6.2	6.8	6.3	6.4	8.9	6	1.10363	0.511453	-0.103695	7.67344	-1.34804	2.0739
Q640M6	Glycerophosphodiester phosphodiesterase domain-containing protein 5	Gdpd5	16.8	14.9	18.8	20.5	24	18.1	1.2396	0.120508	1.88014	3.67481	0.649501	2.06815
Q3UZ63	zf-CCCH_3 domain-containing protein (Fragment)	Zc3h11a	147.6	139.3	151.6	151.2	171.1	155.1	1.08871	0.141177	0.80225	3.97406	1.42386	2.06672
E9QP00	Transformer-2 protein homolog alpha	Tra2a	491.2	491.4	483.3	490.5	486.9	517.1	1.01951	0.389665	0.40405	-0.37519	6.16177	2.06354
D3Z479	Sorting nexin-15	Snx15	59.1	58.9	65.1	58.2	72.7	73.9	1.11851	0.254381	-0.80418	3.31133	3.65192	2.05303
P55288	Cadherin-11	Cdh11	270.6	260.9	269.1	286	275.5	271.2	1.04009	0.115126	3.66439	1.65344	0.829913	2.04925
Q3TRG5	GRAM domain-containing protein	Wbp2	751.8	717.7	729.5	736.7	768.7	799.8	1.04829	0.163662	0.213659	2.06152	3.85741	2.04419
H3BKG0	Caveolin-1	Cav1	339.3	320.5	318.3	335.3	358.5	355	1.07228	0.0744831	0.802878	2.81296	2.50972	2.04185
A0A5F8MQD2	Ufm1-specific protease 1	Ufsp1	29.5	29.5	26.5	32.1	36.9	27.1	1.12398	0.304277	2.07846	4.84974	-0.80829	2.03997
G3X8Q5	Ceruloplasmin	Cp	337.9	346.2	359.1	335	342.5	430.9	1.0625	0.526983	-1.19194	-0.489882	7.78506	2.03441
Q0PD31	Rab24	Rab24	233.7	235.1	240.1	251.3	239.2	238.9	1.02892	0.205336	4.45829	0.861936	0.77277	2.031
Q61704	Inter-alpha-trypsin inhibitor heavy chain H3	Itih3	34.4	38.9	35.7	39.1	39.8	44.2	1.12936	0.0869467	1.19465	1.49691	3.39683	2.02946
Q8BYY4	Tetratricopeptide repeat protein 39B	Ttc39b	111.2	113.6	121.3	121.7	125.7	130.8	1.09275	0.0565575	1.20025	1.9583	2.92482	2.02779
B2RX15	RBR-type E3 ubiquitin transferase	Ankib1	166.4	159.6	150.4	172	163.9	189.1	1.10202	0.137956	1.64385	0.635123	3.77338	2.01745
A0A0N4SVA0	Predicted gene 44596 (Fragment)	Gm44596	35.4	41.8	36.4	38.9	46.6	48.9	1.1831	0.127857	0.300137	2.53665	3.20469	2.01383
Q91XU0	ATPase WRNIP1	Wrnip1	255.8	252.4	261.6	264.3	272.5	261.1	1.0365	0.0964727	1.65524	3.41797	0.967351	2.01352
Q9D3J1	Peptidyl-prolyl cis-trans isomerase	Ppil4	78.2	81.1	82.6	80	87.9	87.5	1.05581	0.192656	-0.283141	3.24867	3.06984	2.01179
A0A0U1RNN2	CD2 antigen cytoplasmic tail-binding protein 2	Cd2bp2	34	31.5	34.6	36.2	32	41.8	1.0989	0.332108	1.72325	-0.831214	5.1292	2.00708
Q3TGR2	Fibrinogen C-terminal domain-containing protein	Fgb	803.7	891.5	934.1	898.7	1029.3	1101.5	1.15221	0.132154	0.334873	2.299	3.38483	2.00623
Q9WVA4	Transgelin-2	Tagln2	659.8	661.1	711.6	686.1	702.8	821.3	1.08743	0.265958	0.291144	0.856506	4.8682	2.00528
Q91V47	Housekeeping protein DXS254E (Fragment)	DXS254E	903.7	885.2	881.9	923.3	891.6	926.5	1.02643	0.145479	2.81134	0.113475	3.08368	2.00283
P59108	Copine-2	Cpne2	225.5	219.1	229.4	241.7	225	238.5	1.04629	0.154499	3.27544	0.0640986	2.66009	1.99988
Q6F4J0	Tubulin gamma chain	Tubg2	496.3	493.9	471	528	525.5	491.4	1.05728	0.122737	2.93097	2.75196	0.310282	1.99774
A0A087WS16	Collagen, type VI, alpha 3	Col6a3	272.6	268.1	302.6	302.8	300.7	352.1	1.13317	0.134316	1.15702	1.04505	3.78566	1.99591
Q61527	Receptor tyrosine-protein kinase erbB-4	Erbb4	90.2	85.6	91.3	91.6	90.7	102.9	1.06776	0.232883	0.848823	0.551184	4.58585	1.99529
A0A338P7E3	Ribonuclease T2-B	Rnaset2b	163.9	155.7	169.1	172	174.7	182.4	1.08267	0.0542294	1.347	1.74666	2.88644	1.99337
Q9Z268	RasGAP-activating-like protein 1	Rasal1	3704	3619.4	3687.4	3912.4	3672.8	3693.2	1.0243	0.332302	5.40152	0.0565137	0.511597	1.98988
Q9CQU5	ZW10 interactor	Zwint	472.9	473.8	465.7	501.7	462.5	474.7	1.01876	0.497841	6.96009	-1.86954	0.878459	1.98967
B2RXW7	Complement component 4B (Childo blood group)	C4b	95.1	88.2	97.8	98.1	97.6	114.8	1.10459	0.196694	0.888753	0.787758	4.26197	1.9795
Q9QZC2	Plexin-C1	Plxnc1	403.7	415.9	393	434.7	411.8	434.1	1.05608	0.0866305	2.66185	0.663281	2.60949	1.97821
Q920M7	Synaptotagmin-17	Syt17	262.6	288.2	278.3	315.3	298.7	291.7	1.09239	0.0669452	3.01597	1.73005	1.1878	1.97794
P58871	182 kDa tankyrase-1-binding protein	Tnks1bp1	1170.1	1131.7	1142.2	1213.2	1208.5	1139.9	1.03415	0.210554	3.28527	3.04845	-0.408139	1.97519
Q8BJF9	Charged multivesicular body protein 2b	Chmp2b	457.4	435.7	439.8	472.1	480.8	448.3	1.05124	0.125321	2.41138	3.16602	0.346961	1.97479
Q8CDZ5	Nucleoporin_C domain-containing protein	Nup133	723.7	753.1	709.3	758.8	755.8	803.7	1.06047	0.0940321	1.34833	1.21394	3.35962	1.97396
Q9D832	DnaJ homolog subfamily B member 4	Dnajb4	653.6	654.8	683.5	689.7	685.2	717.1	1.05025	0.0751515	1.52025	1.25441	3.13897	1.97121
O35972	39S ribosomal protein L23, mitochondrial	Mrpl23	116	123.3	121.4	128.3	118.6	136.1	1.06182	0.248901	2.12995	-0.431271	4.18949	1.96272
P27641	X-ray repair cross-complementing protein 5	Xrcc5	7.3	8.1	8.2	8.9	7.4	10.2	1.12288	0.322729	2.09479	-0.946032	4.73016	1.95964
P28741	Kinesin-like protein KIF3A	Kif3a	1051.2	1070.8	1076	1075.7	1083.4	1115.7	1.02402	0.14992	0.741691	1.33046	3.80021	1.95745
M1VMF6	Metastasis-associated protein MTA1 isoform 9	Mta1	119.2	128	130.6	140.3	140.2	132.3	1.09264	0.0551087	2.40471	2.38797	1.06566	1.95278
Q5F283	Phospholipid scramblase	Plscr3	147.2	137.8	145.2	148.1	157.3	153.8	1.06741	0.069213	0.949156	2.80708	2.10026	1.95216
Q8BGX0	E3 ubiquitin-protein ligase TRIM23	Trim23	343.6	349	351.2	354.3	337.9	374.5	1.02194	0.519521	1.62802	-2.56563	6.79338	1.95193
Q3V023	Uncharacterized protein	Naaa	303.5	326.2	316.6	320	320.5	372.5	1.07049	0.298387	0.400765	0.444644	5.0081	1.95117
Q8K4W7	Chloride channel protein (Fragment)	Clcn3	224.4	229.2	216.3	228.3	244.5	235.2	1.05687	0.102397	0.766875	3.25155	1.82516	1.94786
E9PV48	Interferon-induced protein with tetratricopeptide repeats 3B	Ifit3b	80.9	80.2	86.4	86.8	87.8	92.7	1.08	0.069289	1.26635	1.56085	3.0039	1.9437
P50543	Protein S100-A11	S100a11	27.3	23.2	28.1	26	29.8	38.1	1.19466	0.259167	-0.0760836	1.3695	4.52697	1.94013
Q3UEM7	Fibrinogen C-terminal domain-containing protein	Fgg	250.2	281.7	312.7	291.9	367.5	366.9	1.21513	0.121651	0.33173	2.7509	2.7317	1.93811
Q8CAB8	Cytosolic arginine sensor for mTORC1 subunit 2	Castor2	293.6	285.8	282.8	285.6	289.9	319.1	1.03758	0.381961	-0.322873	0.448435	5.68616	1.93724
B2RVR2	Predicted gene, 547127	Tmem181b-ps	99.2	96.1	101	104.9	99.1	106.7	1.0486	0.150404	2.47454	0.134486	3.20076	1.9366
Q8BY02	NF-kappa-B-repressing factor	Nkrf	101.3	100.8	108.2	103.5	114.2	116.6	1.07734	0.162652	0.0161201	2.6034	3.18372	1.93441
B2RPW2	Smith-Magenis syndrome chromosome region, candidate 7-like (Human)	Mief1	114.1	118.2	117.4	117.1	130	115.2	1.03603	0.432332	0.2454	6.18101	-0.628837	1.93252
Q9CQ22	Ragulator complex protein LAMTOR1	Lamtor1	114.7	107.1	106.2	113.3	122.7	119	1.08232	0.0790303	0.849502	2.86261	2.07021	1.92744
J3QNW0	DNA (cytosine-5)-methyltransferase	Dnmt1	19.9	19.7	17.8	23	18.1	23	1.11672	0.274458	3.33614	-0.891556	3.33614	1.92691
E9Q3Q6	CD166 antigen	Alcam	2577.9	2662.5	2570	2756.5	2682.1	2668.1	1.03794	0.0706656	2.98446	1.53351	1.26048	1.92615
Q9EST5	Acidic leucine-rich nuclear phosphoprotein 32 family member B	Anp32b	1536	1498.1	1556.9	1587.1	1519.2	1656.8	1.03749	0.255744	1.90449	-0.373517	4.24288	1.92462
Q3V141	Uncharacterized protein (Fragment)	Papola	12.8	13.1	11.9	12.7	13.5	15.2	1.09524	0.217452	0.160128	1.44115	4.16333	1.92154
Q9D4I9	Ras-related protein Rab-23	Rab23	641.8	641.6	683.8	695.3	690.1	721.8	1.07117	0.0527147	1.62781	1.41388	2.71805	1.91991
P05480	Neuronal proto-oncogene tyrosine-protein kinase Src	Src	930.3	926.7	922.1	954.4	978.2	870.1	1.00849	0.832988	6.82051	12.6111	-13.6897	1.91396
Q02788	Collagen alpha-2(VI) chain	Col6a2	101.1	108	118.4	116.6	122.5	138.4	1.15267	0.112703	0.853542	1.53102	3.35675	1.91377
Q4FJZ4	Wars protein	Wars	2663.1	2699.9	2650.7	2633.7	2727.8	2798.8	1.01829	0.384136	-1.4668	2.21063	4.9853	1.90971
Q8K337	Type II inositol 1,4,5-trisphosphate 5-phosphatase	Inpp5b	95.9	91.4	88.7	104.2	101.3	91.3	1.07536	0.193094	3.35413	2.55684	-0.19245	1.90617
Q8K2C8	Glycerol-3-phosphate acyltransferase 4	Gpat4	75.1	72.2	75.7	75.1	80.5	78.1	1.04798	0.133625	0.409606	3.29465	2.01241	1.90556
Q8BHD8	Protein-L-isoaspartate O-methyltransferase domain-containing protein 2	Pcmtd2	15.8	15.2	13.1	16.5	20.9	14.8	1.18367	0.247028	1.26962	4.37314	0.0705346	1.90443
S4R2Q2	Ankyrin repeat and sterile alpha motif domain-containing protein 1B	Anks1b	231.6	237.7	235.9	241.2	250.4	231.5	1.02538	0.357938	1.95689	4.89223	-1.13798	1.90372
P21981	Protein-glutamine gamma-glutamyltransferase 2	Tgm2	433.8	476.4	461.2	446.8	507.4	540.4	1.08984	0.244307	-0.478634	2.32833	3.85687	1.90219
Q1HL22	SorCS3	Sorcs3	439.1	453.6	447.6	482.2	449.8	449.7	1.03089	0.30018	4.86332	0.416333	0.402608	1.89409
Q9JIX8	Apoptotic chromatin condensation inducer in the nucleus	Acin1	1097.8	1110.6	1058.9	1098.4	1159.6	1162.1	1.04677	0.1216	0.345396	2.61832	2.71117	1.89163
Q3UTZ3	Microtubule-associated protein 11	MAP11	110	119.6	120.6	130.2	121.2	132	1.0948	0.0803369	2.30096	0.763189	2.60851	1.89089
Q9JM96	Cdc42 effector protein 4	Cdc42ep4	746.2	753.9	778.3	759.5	785.4	828.5	1.0417	0.22912	0.00198905	1.54748	4.11933	1.8896
A0A0R4J1Z9	Glucocorticoid-induced transcript 1 protein	Glcci1	108.4	115.3	118.6	117.3	129.4	125.1	1.08618	0.101661	0.614816	2.93959	2.11343	1.88928
Q8BQW4	Uncharacterized protein	Arhgap1	949.4	967.1	990	1023.9	1008.2	989.5	1.0396	0.0673186	2.70526	1.93396	1.01529	1.88484
P29391	Ferritin light chain 1	Ftl1	179.8	174.2	202.5	195.3	201.2	244.7	1.1522	0.188257	0.653929	1.04762	3.95027	1.88394
O55201	Transcription elongation factor SPT5	Supt5h	453.3	449.8	442.8	436.1	458.2	481.8	1.02244	0.498819	-2.34428	1.78939	6.20362	1.88291
Q5F2E7	Nuclear fragile X mental retardation-interacting protein 2	Nufip2	456	453.6	443.1	467.8	482	441.6	1.02861	0.35963	2.46328	4.53303	-1.35554	1.88026
Q99J95	Cyclin-dependent kinase 9	Cdk9	58.5	57.1	56.1	59.7	62.5	56.3	1.0396	0.303831	2.0461	4.36871	-0.774202	1.8802
Q80VD1	Protein FAM98B	Fam98b	764.2	817.5	788.8	809.1	833.8	878	1.06345	0.119279	0.709744	1.63566	3.29256	1.87932
Q9D6F7	Uncharacterized protein	Ssr4	49.9	50.4	48.2	48.4	52.9	53.7	1.04377	0.290158	-0.953821	2.94817	3.64186	1.87874
E9Q7P2	Voltage-dependent T-type calcium channel subunit alpha	Cacna1i	18.8	19	25.6	28.7	25.8	30.7	1.34385	0.0517076	1.95544	1.206	2.4723	1.87792
Q8R5I6	Glutathione S-transferase Mu 4	Gstm4	19.9	16.5	17	15.9	20.7	27.1	1.19288	0.371336	-1.035	1.57973	5.06603	1.87026
B1AXC8	Coiled-coil-helix-coiled-coil-helix domain-containing protein 7 (Fragment)	Chchd7	15.3	17.6	14.6	20.6	18.3	17.4	1.18526	0.0895225	3.03706	1.57162	0.998194	1.86896
Q99MR0	Actin-like protein 6B	Actl6b	283.3	298	284.9	291.4	311.3	308.7	1.05218	0.125224	0.330649	2.79812	2.47574	1.86817
P70704	Phospholipid-transporting ATPase IA	Atp8a1	48.1	60.3	50.4	62.1	54	79	1.22859	0.216853	1.41405	0.164545	4.02106	1.86655
Q62415	Apoptosis-stimulating of p53 protein 1	Ppp1r13b	460.8	467	454.8	475	466.4	475.3	1.02466	0.0678311	2.31684	0.907063	2.36601	1.8633
B2RXA1	PI-PLC X domain-containing protein 2	Plcxd2	4.2	6.8	4.7	9	7.5	6.9	1.49045	0.064263	2.73023	1.64297	1.20807	1.86042
Q3UL32	Uncharacterized protein	Dnajc7	508.9	501.2	512.5	529.8	513	512	1.02115	0.182689	3.85728	0.946997	0.773765	1.85935
A0A0A0MQB7	Teneurin-2	Tenm2	599.9	578.2	593.4	619.8	619.1	594.5	1.03494	0.12122	2.6309	2.56805	0.359167	1.8527
Q9QXV0	ProSAAS	Pcsk1n	470.1	508.4	505.6	529.3	505.6	567.7	1.07985	0.145524	1.6206	0.510534	3.41918	1.8501
P70213	Friend virus susceptibility protein 1	Fv1	85.2	94.9	87.2	88.1	97.4	110.2	1.10625	0.250803	-0.195254	1.62061	4.11987	1.84841
Q3TRC8	Arrestin_C domain-containing protein	Arrb2	14.8	17.3	11.4	16.8	15.9	27.2	1.37701	0.244381	0.776655	0.472746	4.28849	1.84596
Q3THG9	Alanyl-tRNA editing protein Aarsd1	Aarsd1	245.1	253.9	244.5	254.4	252.9	265.3	1.03914	0.121591	1.24784	0.962797	3.31912	1.84325
Q9JMA2	Queuine tRNA-ribosyltransferase catalytic subunit 1	Qtrt1	54.6	62.8	63	69.1	64.1	73.7	1.1469	0.0871443	1.87076	0.827587	2.83049	1.84295
Q9ME04	NADH-ubiquinone oxidoreductase chain 4	ND4	301.2	300.9	294.5	298.8	319.6	299.1	1.02331	0.38937	-0.0176152	5.47832	0.0616531	1.84078
Q9Z2D1	Myotubularin-related protein 2	Mtmr2	171.3	186.9	185	186.7	194.4	209.1	1.08652	0.128835	0.66186	1.56653	3.29364	1.84068
Q61335	B-cell receptor-associated protein 31	Bcap31	1339.5	1357.8	1315.8	1364.7	1393	1371.6	1.02896	0.0594773	1.28219	2.62611	1.60986	1.83938
P97364	Selenide, water dikinase 2	Sephs2	131.3	124.7	127.4	133.8	128.7	139.2	1.04773	0.164159	1.80825	0.271237	3.43567	1.83838
O35409	Glutamate carboxypeptidase 2	Folh1	349.8	342.2	365.2	354.2	385.5	382.1	1.0611	0.147281	0.153605	2.82463	2.53448	1.83757
O35639	Annexin A3	Anxa3	544.4	538.7	566.5	561.2	546.6	622.6	1.04898	0.338194	0.771809	-0.222463	4.9532	1.83418
B1B1D8	39S ribosomal protein L2, mitochondrial	Mrpl2	545.5	533.7	531.5	550.8	573.5	527.8	1.0257	0.376697	1.84629	4.86145	-1.20872	1.83301
F7A043	DNA repair endonuclease XPF (Fragment)	Ercc4	78.9	77.1	82.4	84.3	82.2	86.7	1.06208	0.0717401	1.79341	1.0142	2.68393	1.83051
Q8CF89	TGF-beta-activated kinase 1 and MAP3K7-binding protein 1	Tab1	154.4	153.3	159.9	158.1	162.5	166.4	1.04149	0.109239	0.631598	1.87594	2.97888	1.82881
Q9CZX7	Type 2 phosphatidylinositol 4,5-bisphosphate 4-phosphatase	Pip4p2	17.4	15.5	16.9	14.9	21.7	18.6	1.10843	0.428695	-1.72609	5.17827	2.03069	1.82762
B9EHZ5	Membrane protein, palmitoylated 6 (MAGUK p55 subfamily member 6)	Mpp6	2489.3	2524.1	2607.1	2577.8	2592.3	2781.1	1.0434	0.21168	0.621821	0.861406	3.98098	1.8214
P27661	Histone H2AX	H2ax	133.5	136.7	140.2	132.5	154.1	142.1	1.04459	0.403824	-1.28315	5.16245	1.58156	1.82029
Q5PR72	Phosphodiesterase	Pde2a	4698.3	4848.3	4757.9	4964	4904.6	4848.2	1.02882	0.0666781	2.59295	1.80646	1.05969	1.8197
E9Q175	Unconventional myosin-VI	Myo6	45.2	52.8	52.3	51.2	57.4	64.9	1.15436	0.172316	0.25877	1.71729	3.48163	1.81923
Q3TQC7	Ectonucleoside triphosphate diphosphohydrolase 5	Entpd5	77.5	74.9	71.4	75.8	82.5	82.2	1.07462	0.118692	0.392023	2.58082	2.48281	1.81855
P21447	ATP-dependent translocase ABCB1	Abcb1a	805.8	861.4	879.4	885.7	894.1	976.1	1.08219	0.127464	0.960018	1.17895	3.31619	1.81839
A0A0R4J098	Zinc finger protein 326	Zfp326	215.4	211.6	218.1	211.5	225.5	225.9	1.02759	0.309031	-1.08203	3.20525	3.32774	1.81699
B2RXL7	Kidins220 protein	Kidins220	685.8	665.4	672.2	681.2	708.8	690	1.02797	0.135449	0.648235	3.30536	1.49543	1.81634
A3KMF2	Mkl2 protein (Fragment)	Mrtfb	1347.9	1352.5	1322.4	1381.7	1365.3	1364.1	1.02195	0.0547495	2.51424	1.50279	1.42878	1.81527
Q8BK03	Mitoguardin 2	Miga2	11.9	12.2	11.4	10	14.6	13.1	1.06197	0.621904	-4.53632	6.84572	3.13419	1.81453
Q8BTJ4	Bis(5-adenosyl)-triphosphatase enpp4	Enpp4	129.2	129.2	132.1	130.5	135.1	134	1.0233	0.147204	0.199086	2.94648	2.28949	1.81169
Q3TTW4	Aminotran_1_2 domain-containing protein	Sptlc1	100.9	107.5	105.2	107.1	113.8	110.9	1.05804	0.0911605	0.766141	2.76607	1.90043	1.81088
Q6P9Z1	SWI/SNF-related matrix-associated actin-dependent regulator of chromatin subfamily D member 3	Smarcd3	183.2	176.5	174.6	186.8	182.7	189.3	1.04585	0.0653738	1.92574	1.01821	2.47911	1.80769
A0A158RFV3	Poly(A) binding protein interacting protein 2B	Paip2b	15.6	17.1	19.2	21.2	21.6	18.9	1.18882	0.0714905	2.1567	2.37791	0.884802	1.80647
A2AJI0	MAP7 domain-containing protein 1	Map7d1	22.2	23.4	19.4	25	27.9	23.2	1.17077	0.110525	1.62392	3.03674	0.747005	1.80256
Q8R550	SH3 domain-containing kinase-binding protein 1	Sh3kbp1	342.4	333.3	347.4	361.2	344.2	356.3	1.03773	0.119851	2.82104	0.442973	2.1356	1.79987
Q8C0D7	Inhibitor of growth protein 4	Ing4	72.5	68.9	65.6	69.3	76.2	80.1	1.08986	0.172134	0.0869291	2.0863	3.21638	1.79654
P39429	TNF receptor-associated factor 2	Traf2	13.8	17.5	18.1	21.6	18.5	21.8	1.25304	0.0722627	2.20428	0.873123	2.29016	1.78919
Q8C413	Diacylglycerol kinase	Dgkg	654	699.2	695.4	746.2	699.8	737	1.06561	0.0915663	2.52612	0.675405	2.15917	1.7869
A0A0A6YWB0	Muscleblind-like protein 1	Mbnl1	76.3	72.7	64.9	75.1	81.7	88.3	1.14586	0.110201	0.652078	1.78464	2.91719	1.78464
Q3U5C7	Prickle-like protein 1	Prickle1	36.5	36.5	39.8	39.7	42.3	41	1.09043	0.0630914	1.10221	2.46686	1.78454	1.78454
Q7TPV4	Myb-binding protein 1A	Mybbp1a	405.6	393.2	393.9	405.5	388.3	436.1	1.03119	0.441968	1.13889	-1.3303	5.53173	1.78011
Q9ES94	Cathepsin Z	Ctsz	276.3	279.7	258.5	259.7	333.6	282	1.07465	0.425234	-1.03636	5.45409	0.922189	1.77997
A0A075B6D7	Phosphatidylinositol 4,5-bisphosphate 5-phosphatase A	Inpp5j	150.9	157.3	157.3	154.3	166	164.9	1.04232	0.201199	-0.234549	2.93186	2.63416	1.77716
Q3TE95	Uncharacterized protein	Rcn2	636	606.9	644.9	663.8	647.1	682.8	1.0561	0.0840372	1.73755	0.897289	2.69354	1.77613
Q9DBC3	Cap-specific mRNA (nucleoside-2-O-)-methyltransferase 1	Cmtr1	460.6	461.3	440.6	472.6	466.9	485.6	1.04594	0.0757415	1.56822	1.08329	2.6742	1.77524
Q3UTI7	Peptidyl-prolyl cis-trans isomerase	Pin1	1634.6	1591.8	1628.4	1604.3	1676.1	1697.5	1.02536	0.258633	-0.603847	2.50042	3.42564	1.77407
Q9D7M1	Glucose-induced degradation protein 8 homolog	Gid8	439.7	441.9	446.1	448.3	455.1	441.6	1.01303	0.253359	1.7632	3.85443	-0.297283	1.77345
Q99LN9	Deoxyhypusine hydroxylase	Dohh	159.6	159.1	165.2	161.1	172.8	168	1.0372	0.200459	-0.0590539	3.3956	1.9783	1.77162
Q5SUV8	Uncharacterized protein	Ddc	263.3	266.4	260.6	270.9	268.3	266.5	1.01949	0.0714795	2.57267	1.67683	1.05663	1.76871
A0A1B0GRU3	Zinc finger CCCH domain-containing protein 4	Zc3h4	112.9	107	106.2	111.8	116	117.7	1.05949	0.0780564	0.847172	1.99495	2.45953	1.76722
Q9CR89	Endoplasmic reticulum-Golgi intermediate compartment protein 2	Ergic2	28.2	32.9	32.5	39.3	34	34.1	1.14744	0.117035	3.10849	1.07454	1.11292	1.76532
A9CLV6	Axotomy induced glycoprotein 2	Serinc1	120.6	121.2	118	120.1	117.9	130.8	1.02501	0.505251	0.0979827	-1.19539	6.38847	1.76369
Q3TUE2	Fibrillar collagen NC1 domain-containing protein (Fragment)	Col1a2	387.8	477.7	372	386.7	518.4	633.7	1.24347	0.270352	-0.452514	1.85741	3.87969	1.76153
A0A668KLA9	Serine/threonine-protein phosphatase 2A 55 kDa regulatory subunit B beta isoform	Ppp2r2b	17.1	22.4	21	27.1	22.7	25.2	1.23967	0.0763131	2.52441	0.922382	1.83263	1.75981
Q0VAV0	Predicted gene, EG210853	Zfp947	30.7	25	24.3	35.5	32.8	30.2	1.23125	0.0721108	2.51629	1.74716	1.00652	1.75665
A0A2R8VHV1	PHD finger protein 20-like protein 1	Phf20l1	12.3	14.3	11.5	14.2	14.1	17.4	1.19948	0.137406	1.04006	0.970725	3.25886	1.75655
Q8BHJ5	F-box-like/WD repeat-containing protein TBL1XR1	Tbl1xr1	50.7	43.2	45.5	45.1	47.6	66.9	1.14491	0.404789	-0.355689	0.294962	5.31798	1.75242
Q8BIP0	Aspartate--tRNA ligase, mitochondrial	Dars2	306.6	302	304.6	308.1	307.4	309.8	1.01325	0.0557776	1.60415	1.30066	2.3412	1.74867
Q61482	CDE1-binding protein CDEBP	Cdebp	736.3	725.8	721.5	738.8	749.7	735	1.01827	0.0994061	1.43607	2.86776	0.936949	1.74693
Q9CXE2	B-cell CLL/lymphoma 7 protein family member A	Bcl7a	140.5	139	141.9	133.6	145.9	149.5	1.01804	0.631466	-4.73469	3.74638	6.22865	1.74678
A2A690	Protein TANC2	Tanc2	2014.6	1999.9	2069.7	2057.7	2120.6	2098.5	1.03166	0.0845026	0.805318	2.51469	1.9141	1.7447
Q9JM14	5(3)-deoxyribonucleotidase, cytosolic type	Nt5c	554.1	569.8	547.7	562.9	590.4	577.8	1.03559	0.126698	0.501255	2.91959	1.81155	1.74413
P22599	Alpha-1-antitrypsin 1-2	Serpina1b	40.6	46.6	47.6	55.7	43.6	55.3	1.14688	0.218899	2.84386	-0.35218	2.7382	1.74329
Q3UHU5	Microtubule cross-linking factor 1	Mtcl1	90	91.1	85.7	98.5	83.3	99.9	1.05585	0.422564	3.35243	-1.97408	3.84303	1.74046
Q7M739	Nuclear pore complex-associated intranuclear coiled-coil protein TPR	Tpr	1665.3	1703	1695.5	1687.2	1722.3	1758.4	1.02056	0.21484	-0.0367465	1.72208	3.53101	1.73878
Q9D0L8	mRNA cap guanine-N7 methyltransferase	Rnmt	1128.3	1103.4	1138.6	1153.5	1153.7	1157.5	1.02801	0.0926346	1.66136	1.67241	1.88239	1.73872
Q8CI33	CWF19-like protein 1	Cwf19l1	81.3	75.9	69.8	90.7	81.8	84.5	1.13216	0.0777795	2.61288	1.06601	1.53528	1.73806
Q3UJ44	Uncharacterized protein	Capg	138	146.1	159.9	144.8	153.1	203.8	1.12995	0.380174	-0.288993	0.460582	5.03931	1.73697
D3Z3M7	CAP-Gly domain-containing linker protein 1	Clip1	3991.7	4054.8	3968.1	4131.1	4126.7	3990.1	1.01942	0.216395	2.81616	2.718	-0.329432	1.73491
Q3TEA8	Heterochromatin protein 1-binding protein 3	Hp1bp3	2075	2002.4	1985.2	2079.5	2130.4	2100.7	1.04091	0.057147	1.23016	2.29807	1.67495	1.73439
O08576	RUN domain-containing protein 3A	Rundc3a	552.4	536.3	556.8	558.4	585.5	557.7	1.03409	0.166495	0.917335	3.42843	0.852473	1.73274
A2A8L5	Receptor-type tyrosine-protein phosphatase F	Ptprf	26.8	27.8	26.8	24.1	30.4	29.9	1.03686	0.651082	-5.25389	5.65803	4.79201	1.73205
Q9WUB0	RanBP-type and C3HC4-type zinc finger-containing protein 1	Rbck1	169.9	190.9	177.5	199.7	202.4	191.4	1.10255	0.0576822	1.90608	2.16001	1.12546	1.73052
O54929	WD repeat and SOCS box-containing protein 2	Wsb2	29.1	34.5	30.1	32.3	42.1	34.2	1.15902	0.221015	0.371291	3.78252	1.03265	1.72882
Q2M3X8	Phosphatase and actin regulator 1	Phactr1	1116.5	1128.2	1126	1152.8	1126.6	1123.5	1.00955	0.341953	4.70142	0.487832	-0.0107216	1.72618
E9Q7G0	Nuclear mitotic apparatus protein 1	Numa1	898	917.9	922.7	915.6	940.9	949.9	1.02476	0.151022	0.208704	2.14049	2.82769	1.72563
Q3UXP2	RuvB-like helicase	Ruvbl2	2278.8	2245.4	2308.3	2265.4	2320.1	2409.9	1.02384	0.302073	-0.384491	1.35366	4.20716	1.72544
O89079	Coatomer subunit epsilon	Cope	453.5	432.6	451.6	455.4	464.1	478	1.0447	0.100562	0.821995	1.57477	2.77748	1.72475
Q8CAW4	Uncharacterized protein	Pecam1	6.6	4.8	8	7.9	7.1	12.7	1.42784	0.234607	0.89351	0.394807	3.88573	1.72468
Q9QYE6	Golgin subfamily A member 5	Golga5	210.4	216.8	215.9	205.3	206.2	249.5	1.02783	0.723248	-2.61696	-2.35719	10.1407	1.72219
Q80WT5	Aftiphilin	Aftph	362	358.7	375.2	367.9	398.2	374.9	1.04115	0.223824	0.29779	3.76819	1.09953	1.72184
A2A6M1	Vacuolar-sorting protein SNF8	Snf8	400.1	389.1	390.4	401.4	406.2	403	1.02628	0.050938	1.36421	2.16277	1.63039	1.71912
Q548W7	Diazepam binding inhibitor	Dbi	4429.1	4090.6	4424.4	4611.1	4311.6	5022.2	1.07732	0.227901	1.52712	-0.0159719	3.64521	1.71879
Q3TU26	Uncharacterized protein	Rab3c	1396.8	1405.1	1439.6	1495.9	1392	1470.6	1.02758	0.314248	3.61572	-0.961939	2.50104	1.71827
G3X8T2	Zinc finger CCCH domain-containing protein 18	Zc3h18	45.2	45.1	47.2	45.5	51	47.1	1.04436	0.314851	-0.281383	4.36144	1.06926	1.71644
Q5DTJ4	MKIAA4178 protein (Fragment)	Prrc2a	243.1	233.5	232	245.7	238.8	255.1	1.04375	0.152912	1.57743	0.431717	3.13825	1.7158
Q9QXA5	U6 snRNA-associated Sm-like protein LSm4	Lsm4	302.5	321.2	274.9	311.1	346.1	361.2	1.13332	0.116895	0.496591	1.99924	2.64753	1.71446
Q8K0S0	Phytanoyl-CoA hydroxylase-interacting protein	Phyhip	2362.4	2367.3	2329.7	2341	2442.7	2380.6	1.01486	0.33409	-0.593572	4.38167	1.34369	1.7106
Q6ZPV0	MKIAA1269 protein (Fragment)	mKIAA1269	10.7	6.8	8.7	12.8	11	12.4	1.38168	0.0561521	2.08524	1.16227	1.88014	1.70921
Q3V028	Uncharacterized protein	Cyld	1168.5	1184.6	1194.5	1226.1	1221.3	1167.4	1.01894	0.33145	3.31997	2.95418	-1.15322	1.70698
A2AGS6	Tumor protein p53-inducible protein 11 (Fragment)	Trp53i11	177	196.8	182.4	206.4	195.6	206.6	1.09421	0.0655078	2.05174	0.996558	2.07128	1.70652
E9PXX7	Thioredoxin domain-containing protein 5	Txndc5	223.6	238.5	242	254.7	232.8	266.6	1.07101	0.217332	2.0469	-0.194455	3.2648	1.70575
A4FUW1	4932417H02Rik protein (Fragment)	Rptor	998.3	1024	1016.2	1058.8	1034.5	1012.6	1.02218	0.217361	3.4885	1.64433	-0.0177081	1.70504
P52503	NADH dehydrogenase [ubiquinone] iron-sulfur protein 6, mitochondrial	Ndufs6	962.5	969.7	944.2	1003.4	1011.4	928.8	1.02336	0.459147	3.39254	4.00107	-2.28198	1.70388
D3Z5H3	Signal peptidase complex catalytic subunit SEC11	Sec11c	250.8	247.3	242.2	253.7	243.2	265.5	1.02985	0.346341	1.60318	-0.824713	4.33167	1.70338
Q3TW36	Uncharacterized protein	Skiv2l	167.5	161.9	159.9	170.9	172.7	165.8	1.04108	0.0947149	1.97993	2.43683	0.685359	1.7007
Q9CZ42	ATP-dependent (S)-NAD(P)H-hydrate dehydratase	Naxd	1447.5	1478.3	1496.6	1516.6	1536	1496.3	1.0286	0.083093	1.71142	2.49324	0.893321	1.69933
P61759	Prefoldin subunit 3	Vbp1	1238.6	1262.4	1275.1	1302.9	1268.3	1299.3	1.025	0.109393	2.38543	0.518102	2.19114	1.69822
G3UXR7	Coiled-coil domain-containing protein 9 (Fragment)	Ccdc9	52.7	54.7	52.9	59.7	51.9	54.3	1.03493	0.478867	5.68914	-1.39202	0.786796	1.69464
P51655	Glypican-4	Gpc4	553.2	558.5	589	595.3	572.6	631	1.05774	0.182681	1.46985	0.295004	3.3175	1.69412
B0V2Q7	Lclat1 protein	Lclat1	203	201.4	185.9	216.5	222.3	199.5	1.08131	0.141416	2.08934	2.70344	0.289402	1.69406
Q3UPH1	Protein PRRC1	Prrc1	259.2	251.5	251.7	260.7	263.4	260.6	1.02925	0.050936	1.49616	2.11134	1.47338	1.69363
Q8CAK1	Putative transferase CAF17 homolog, mitochondrial	Iba57	336.3	314.5	314.1	356.9	335.6	336.9	1.06685	0.0995307	2.77619	1.09945	1.20179	1.69248
Q8BFU8	Vesicular glutamate transporter 3	Slc17a8	14.9	14.8	17.1	15.4	17.2	20.8	1.14103	0.278491	-0.153846	1.23077	4	1.69231
O54962	Barrier-to-autointegration factor	Banf1	643.9	644.7	680.8	679.6	644.4	752.3	1.05428	0.354018	1.09756	-0.572502	4.5468	1.69062
Q545H3	Mitochondrial import inner membrane translocase subunit TIM17	Timm17b	34.7	32.6	32.5	39.2	33.4	33.5	1.06313	0.362861	4.77605	0.107327	0.187822	1.6904
Q8BTN3	Transport and Golgi organization 2 homolog	Tango2	134.4	126.3	128.4	139.1	142.4	128.9	1.05474	0.207963	2.23619	3.02124	-0.190314	1.68904
Q5BL05	Homeobox protein cut-like	Cux1	131.4	135	129.3	129.9	133.8	146.6	1.0369	0.41137	-0.693792	0.659103	5.09937	1.68823
E9Q6J5	Biorientation of chromosomes in cell division protein 1-like 1	Bod1l	9.4	10.7	10.7	10.7	14.2	9.7	1.12338	0.426189	0.57735	5.24056	-0.754997	1.68764
Q9CWD8	Iron-sulfur protein NUBPL	Nubpl	7.8	7	8.5	8.4	10.1	8.6	1.16309	0.140118	0.84382	3.10881	1.11029	1.68764
Q8BYN5	FSD1-like protein	Fsd1l	591.3	584.9	598.6	608.7	585.9	614.9	1.01955	0.297456	2.49456	-0.831519	3.39902	1.68735
Q7TNL9	Coiled-coil-helix-coiled-coil-helix domain-containing 10	Chchd10	14.4	16.8	16.3	14.7	16.4	22.8	1.13474	0.453494	-0.895047	0.447523	5.50191	1.68479
P54071	Isocitrate dehydrogenase [NADP], mitochondrial	Idh2	3589.8	3702.6	3872.9	3698.7	3716.7	4470.1	1.0645	0.419695	-0.161849	-0.0355506	5.25073	1.68444
Q8BL86	Metallo-beta-lactamase domain-containing protein 2	Mblac2	444.1	438.3	435.9	447.1	437.7	454.8	1.01616	0.267109	1.81854	-0.411147	3.64498	1.68412
P61967	AP-1 complex subunit sigma-1A	Ap1s1	280.3	267.7	281.8	274.2	291.9	302.8	1.04712	0.240227	-0.309916	1.97572	3.38325	1.68302
P62700	Protein yippee-like 5	Ypel5	21.3	26.3	24.3	26.4	27.3	30.9	1.17663	0.101757	0.966909	1.32453	2.75503	1.68216
Q9CYW4	Haloacid dehalogenase-like hydrolase domain-containing protein 3	Hdhd3	296.5	317.7	305.1	323.1	321.4	328.6	1.05852	0.0515327	1.56308	1.40365	2.0789	1.68187
Q3U0P5	Ectonucleoside triphosphate diphosphohydrolase 6	Entpd6	66	70.3	72.1	74.6	83	66.6	1.07582	0.357463	1.63783	4.31793	-0.914635	1.68038
P21440	Phosphatidylcholine translocator ABCB4	Abcb4	114.1	110.6	105.2	117.3	119.2	116	1.06851	0.0519567	1.63556	2.05932	1.34562	1.68017
Q0VGU4	Neurosecretory protein VGF	Vgf	658.3	687.8	681.3	689.8	726.3	689.3	1.03847	0.161726	0.903226	3.25806	0.870968	1.67742
B1ART2	Vacuolar protein sorting 13D	Vps13d	344.1	355.8	345.9	362.4	350.9	364.2	1.03031	0.128645	2.19048	0.365079	2.47619	1.67725
Q9R257	Heme-binding protein 1	Hebp1	365.4	371.5	388.5	400.4	386.1	399.1	1.05349	0.0725604	2.11067	0.916108	2.00207	1.67628
Q8K2M0	39S ribosomal protein L38, mitochondrial	Mrpl38	179	155.8	184.6	175.3	179.2	241.6	1.14767	0.332643	0.14189	0.397293	4.48373	1.67431
F8WHU5	Sister chromatid cohesion protein PDS5 homolog B	Pds5b	81.5	91.2	95.5	105.9	95.2	103.1	1.13423	0.0836538	2.30078	0.80876	1.91035	1.6733
F6SZ47	Serine/threonine-protein kinase B-raf (Fragment)	Braf	15.1	19	19.2	23.4	21.1	20.4	1.21764	0.0746003	2.43702	1.44202	1.1392	1.67275
P41241	Tyrosine-protein kinase CSK	Csk	98.7	93.4	98.3	102.4	94.1	108.7	1.05096	0.340011	1.89749	-0.91486	4.03216	1.6716
O88543	COP9 signalosome complex subunit 3	Cops3	1530.8	1506.7	1537.2	1574.7	1523.4	1557.1	1.0176	0.203777	3.09639	-0.0932649	2.00209	1.66841
Q3LAC4	Phosphatidylinositol 3,4,5-trisphosphate-dependent Rac exchanger 2 protein	Prex2	360.7	343	344.6	369.8	351.9	375.6	1.04674	0.147136	2.08036	0.251959	2.67281	1.66838
P0DN34	NADH dehydrogenase [ubiquinone] 1 beta subcomplex subunit 1	Ndufb1	142.7	151.3	158.4	162.7	162	167	1.08687	0.0525094	1.51362	1.42459	2.06056	1.66626
Q91Z92	Beta-1,3-galactosyltransferase 6	B3galt6	34.3	31.5	31.7	35.2	36.2	33.9	1.08	0.081196	1.7285	2.36868	0.896258	1.66448
Q9WU79	Proline dehydrogenase 1, mitochondrial	Prodh	1130.4	1059.9	1109.5	1091	1167.3	1222.3	1.05479	0.237552	-0.246705	1.86042	3.37931	1.66434
Q6PE15	Mycophenolic acid acyl-glucuronide esterase, mitochondrial	Abhd10	885.1	900.3	919.9	927.6	940.9	923.9	1.0322	0.0622946	1.48073	2.24307	1.26865	1.66415
Q3UJZ7	Nop domain-containing protein	Nop56	668.8	655	662.8	666.9	666.7	687.5	1.01737	0.222677	0.679236	0.650332	3.65631	1.66196
B7FAV1	Filamin, alpha (Fragment)	Flna	1494.3	1603.6	1652.8	1584.4	1669.8	1900.8	1.0851	0.27047	0.010272	1.06294	3.91034	1.66118
Q6ZPV3	MKIAA1247 protein (Fragment)	Sulf2	32.4	35.7	36.5	36.1	37.4	41.9	1.10325	0.170788	0.567487	1.16565	3.23621	1.65645
E9QM73	Serine/threonine-protein kinase WNK2	Wnk2	800	843.4	819.7	834	841.9	895.1	1.04381	0.19174	0.596698	0.960239	3.40839	1.65511
Q6ZQH8	Nucleoporin NUP188 homolog	Nup188	71.9	68.7	65.9	72.5	77.9	71	1.07215	0.141808	1.22132	3.01999	0.721688	1.65433
A0A1L1SRY4	Predicted gene, 38431 (Fragment)	Gm38431	78.1	76.3	73.2	80.7	79.3	79.9	1.05404	0.0510288	1.95005	1.3852	1.62728	1.65418
Q99K30	Epidermal growth factor receptor kinase substrate 8-like protein 2	Eps8l2	97.2	103.7	95.9	104	108.7	104.8	1.06974	0.0704124	1.21244	2.33713	1.40387	1.65115
P52479	Ubiquitin carboxyl-terminal hydrolase 10	Usp10	43.7	45.2	47.9	45.1	48.7	53.5	1.07675	0.268461	-0.23492	1.45651	3.71174	1.64444
Q62261	Spectrin beta chain, non-erythrocytic 1	Sptbn1	29008.6	29278.9	29160.4	29212.7	29205	29697.4	1.00763	0.285781	0.467926	0.411096	4.04527	1.64143
Q9R1L5	Microtubule-associated serine/threonine-protein kinase 1	Mast1	144.8	162.2	143.6	151.9	176.4	173.5	1.11363	0.156256	0.163311	2.5169	2.23832	1.63951
B1AVF5	Probable E3 ubiquitin-protein ligase MID2	Mid2	12.7	14.9	12.8	15.2	14.6	16.7	1.15099	0.0993053	1.39525	0.912279	2.60268	1.63674
Q08331	Calretinin	Calb2	1320	1229.9	1131.4	1356.6	1307.2	1480.2	1.12569	0.108623	1.37282	0.849136	2.6831	1.63502
Q9CXD6	Mitochondrial calcium uniporter regulator 1	Mcur1	31.1	30.5	37.6	42.3	35.2	41	1.19456	0.110762	2.34502	0.541809	2.01485	1.63389
Q7TSV4	Phosphoglucomutase-2	Pgm2	232	235	255.7	242.7	238.6	304.6	1.08745	0.404256	0.139485	-0.17823	4.93621	1.63249
Q80XQ2	TBC1 domain family member 5	Tbc1d5	162.7	158.3	169.8	169.7	155.8	193.7	1.05786	0.459011	1.05126	-1.34423	5.18734	1.63146
Q3UI81	Uncharacterized protein	Mapk8ip1	18.2	18.5	17.1	19.3	19.5	18.6	1.06691	0.0765062	1.85408	2.12541	0.904431	1.62798
Q9JI19	Acidic fibroblast growth factor intracellular-binding protein	Fibp	403.6	427.3	400.3	445.7	433	424.4	1.0584	0.0848721	2.39671	1.53444	0.950535	1.62723
O55026	Ectonucleoside triphosphate diphosphohydrolase 2	Entpd2	205.6	200.6	197.3	215.3	201.2	207.4	1.0338	0.224729	3.38206	0.00797655	1.49162	1.62722
D3Z2Y6	Protein S100-A16 (Fragment)	S100a16	32.3	31.9	32.8	31.8	34.1	33.3	1.02268	0.367601	-1.18275	3.91787	2.14374	1.62629
Q6ZQC2	MKIAA0410 protein (Fragment)	mKIAA0410	64.9	64.7	69.2	68.8	66.4	76	1.06237	0.270652	0.99647	0.0524458	3.82854	1.62582
Q8CGF7	Transcription elongation regulator 1	Tcerg1	723.2	748.5	749.8	741	768.6	785	1.03291	0.190696	0.0333415	1.87379	2.96739	1.62484
D3Z3B6	TNFAIP3-interacting protein 1 (Fragment)	Tnip1	56.5	50.2	55.1	54.6	64.8	58.5	1.09951	0.203318	0.201527	3.2849	1.38046	1.62229
Q67BT3	Solute carrier family 13 member 5	Slc13a5	318.3	313.1	334.1	340.9	335.8	342	1.0551	0.0547638	1.74335	1.27704	1.84393	1.62144
P68134	Actin, alpha skeletal muscle	Acta1	50	52.5	48.2	51.2	60	50	1.06967	0.360197	0.44764	4.5227	-0.108051	1.62076
Q3UEL3	Uncharacterized protein	Il1rap	357.5	367.7	371.4	375.5	388.3	367.8	1.03192	0.184355	1.38448	3.16255	0.314865	1.62063
Q8BYL4	Tyrosine--tRNA ligase, mitochondrial	Yars2	302.6	293.2	289.2	313.5	315.8	289.1	1.03774	0.302741	2.68936	3.02372	-0.857689	1.61846
P62257	Ubiquitin-conjugating enzyme E2 H	Ube2h	248.5	260.5	246.4	275.3	244.6	272.4	1.04885	0.31543	3.08917	-0.946468	2.70795	1.61688
Q80TM2	MKIAA1027 protein (Fragment)	Tln1	2958.7	2901.2	3063.4	2919.2	3063.7	3339.1	1.04468	0.370975	-0.671639	1.08549	4.43436	1.61607
Q80YA3	Phospholipase DDHD1	Ddhd1	344.6	336	344.5	364.2	341.1	343.7	1.02331	0.36711	4.55779	-0.121541	0.405137	1.6138
F8WJ64	Acyl carrier protein (Fragment)	Ndufab1	2380.8	2502.2	2572.9	2574.6	2581.4	2770.2	1.06308	0.139518	0.919115	0.989104	2.93232	1.61351
Q5RJH3	Cadherin-12	Cdh12	215.1	216.7	209.5	223.4	225.2	211	1.02854	0.286879	2.54806	3.02417	-0.731796	1.61348
Q63739	Protein tyrosine phosphatase type IVA 1	Ptp4a1	224.6	236.6	236.8	235.2	243	253.6	1.04842	0.167247	0.362596	1.47901	2.99619	1.6126
Q9JIG4	Protein phosphatase 1 regulatory subunit 3F	Ppp1r3f	223.6	218.8	210.6	222.8	226.2	235.8	1.0487	0.122988	0.780891	1.29811	2.75847	1.61249
Q93092	Transaldolase	Taldo1	4015.9	4025.6	3946.6	4078.4	4014.9	4103.2	1.01738	0.127386	1.91175	0.4379	2.48737	1.61234
G3UZK1	Guanine nucleotide-binding protein subunit gamma	Gm20503	148.5	144.2	139.4	160.9	140.3	152.9	1.05091	0.325356	3.7051	-0.8201	1.94774	1.61091
Q8R1F1	Protein Niban 2	Niban2	300.8	319.3	312	324.6	327.4	325.1	1.04828	0.0512149	1.49169	1.79218	1.54535	1.60974
Q5ND36	Serine or cysteine peptidase inhibitor clade F member 2	Serpinf2	54.5	48.8	53.3	48.2	60.2	62.7	1.09259	0.370909	-1.33112	2.66223	3.49418	1.60843
P49615	Cyclin-dependent-like kinase 5	Cdk5	2815	2776.9	2718.5	2850.4	2839.1	2855.3	1.02821	0.0516647	1.65142	1.41893	1.75224	1.60753
Q91VZ6	Stromal membrane-associated protein 1	Smap1	553.5	572.1	551.8	556.7	572.9	602.1	1.03237	0.288173	-0.216074	1.22244	3.81533	1.60723
Q8R016	Bleomycin hydrolase	Blmh	2119.2	2046.5	2109.2	2134.7	2155.8	2173.7	1.03017	0.0678257	1.09292	1.62838	2.08264	1.60131
P63216	Guanine nucleotide-binding protein G(I)/G(S)/G(O) subunit gamma-3	Gng3	938.6	942.5	997.7	973.1	1021.3	1043.1	1.05513	0.133299	0.408433	1.86669	2.52624	1.60045
Q3TEF0	TPR_REGION domain-containing protein (Fragment)	Cdc23	285.7	267	300.9	304	315.6	315.4	1.09536	0.0614804	1.14644	1.82959	1.81782	1.59795
Q99L88	Beta-1-syntrophin	Sntb1	23.3	28.6	24	28.7	28	33	1.18182	0.114024	1.18087	0.937749	2.67432	1.59765
Q8K221	Arfaptin-2	Arfip2	678.5	659	661.1	683.6	696.4	669.9	1.02567	0.157089	1.6256	2.82144	0.345674	1.59757
Q8C2Q3	RNA-binding protein 14	Rbm14	888.2	856.7	864.2	886.7	909.1	892.1	1.0302	0.0872582	1.03315	2.39448	1.36133	1.59632
Q9DBS1	Transmembrane protein 43	Tmem43	184.9	205.8	195.8	208.5	214.2	213.7	1.08508	0.0576767	1.24363	1.78892	1.74109	1.59121
Q9D328	Transmembrane protein 35A	Tmem35a	163.6	174.6	169.8	183.6	182.2	168.5	1.05177	0.203563	2.58696	2.3331	-0.151108	1.58965
Q922J9	Fatty acyl-CoA reductase 1	Far1	53.1	52.8	56.5	59.2	52.4	60.6	1.06034	0.307649	2.46544	-0.84344	3.14668	1.58956
Q8K2R5	Zinc finger protein 668	Znf668	42.4	42.2	36.6	43.9	52.5	40.5	1.12954	0.265422	1.06305	3.67511	0.0303728	1.58951
Q8BTG3	T-complex protein 11-like protein 1	Tcp11l1	368.9	360.8	371.6	369.1	386.5	372.5	1.02433	0.225232	0.35584	3.45165	0.960769	1.58942
Q1WWK3	Hist1h1b protein (Fragment)	H1f5	1204.8	1157	1127.2	1204.6	1195.8	1274.7	1.05334	0.13925	1.06268	0.837881	2.85339	1.58465
Q9CR41	Huntingtin-interacting protein K	Hypk	306.6	320.9	323.7	335.3	342.6	316.9	1.04584	0.193183	1.98796	2.78387	-0.0181715	1.58455
F6ZSG0	Protein LYRIC (Fragment)	Mtdh	97.6	100.4	103.9	114	100.6	102.3	1.04969	0.337183	4.23468	-0.0105603	0.528015	1.58405
A0A2S1B6B8	SynGAP alpha2 isoform	Syngap1	115.7	117.4	110.6	121.7	120.2	118.6	1.04888	0.0660193	2.01573	1.59186	1.13974	1.58244
Q9D0T1	NHP2-like protein 1	Snu13	296.4	302.7	311.1	309.5	328.3	307.4	1.03845	0.213388	0.827123	3.37629	0.542376	1.58193
Q9D967	Magnesium-dependent phosphatase 1	Mdp1	411.6	378.4	391.9	418.5	403.9	438.7	1.06701	0.131456	1.4694	0.594946	2.67925	1.5812
Q9DCS9	NADH dehydrogenase [ubiquinone] 1 beta subcomplex subunit 10	Ndufb10	2009.9	2037	2080	2120	2097.6	2076.1	1.02722	0.0816401	2.19807	1.56439	0.956173	1.57288
Q9D9X9	Pyruvate dehydrogenase E1 component subunit alpha	Pdha2	5.8	7.8	8.8	8.7	12.3	8.6	1.32143	0.185537	0.807406	3.16416	0.741941	1.57117
Q8K4X7	1-acyl-sn-glycerol-3-phosphate acyltransferase delta	Agpat4	251.2	254.7	270.6	276.5	266.4	282.3	1.06272	0.098411	1.70867	0.731828	2.26963	1.57004
Q99JT9	1,2-dihydroxy-3-keto-5-methylthiopentene dioxygenase	Adi1	211.3	222.7	228.2	230	230	242.7	1.06116	0.107691	1.07503	1.07503	2.54836	1.56614
D3Z4P2	VIP36-like protein	Lman2l	162.9	167.5	170	178.1	170.9	168.3	1.03377	0.192051	3.13768	1.13845	0.416506	1.56421
Q6P1Y9	Exocyst complex component 1	Exoc1	2220	2242.9	2220.7	2271.5	2267.5	2205.7	1.00914	0.418191	3.35024	3.04311	-1.70199	1.56379
E9QA63	Microtubule-actin cross-linking factor 1	Macf1	12582	12686.8	12860.3	12883.2	12754.3	13149.9	1.01727	0.197078	1.23438	0.317311	3.13184	1.56118
Q8CFV9	Riboflavin kinase	Rfk	443.1	437.2	457.5	466.1	434.9	485.7	1.03655	0.365203	1.93123	-1.05659	3.8082	1.56095
Q3TZ63	Uncharacterized protein	Tbc1d13	407.8	393.6	415.5	416.3	422.3	430.2	1.04265	0.0843582	0.96013	1.5002	2.2113	1.55721
Q3ULW0	GTP-binding nuclear protein Ran	Ran	911.2	918	871.6	907.8	913.4	996.6	1.04332	0.291855	0.300638	0.524122	3.84444	1.5564
O08677	Kininogen-1	Kng1	177.8	164.5	184.3	176	192.4	205.3	1.08944	0.201685	0.0462379	1.67117	2.94932	1.55557
Q8C166	Copine-1	Cpne1	626.8	646.5	628.7	635.9	626.7	689.9	1.02655	0.461479	0.174843	-0.671763	5.14405	1.54904
Q8BJD1	Inter-alpha-trypsin inhibitor heavy chain H5	Itih5	36.3	30.9	30.8	38.1	34.8	39.7	1.14898	0.103919	1.72654	0.677904	2.23496	1.54647
A0A1B0GT29	Chloride channel protein	Clcn4	336.4	330.1	347.2	347.1	350.3	356.4	1.03956	0.0785727	1.06381	1.43384	2.13919	1.54562
Q8VDK1	Deaminated glutathione amidase	Nit1	534.4	552.1	547.1	560.3	552.1	563.5	1.02589	0.0876668	1.72788	0.829235	2.07857	1.54523
D3Z0V7	TSC22 domain family protein 1	Tsc22d1	514.2	534.9	511.2	517.9	532.1	570	1.03826	0.312717	-0.170481	0.929897	3.86682	1.54208
B1AS06	Disks large-associated protein 3	Dlgap3	2151.9	2193.3	2177.5	2230.8	2263.7	2124.8	1.01481	0.501257	2.70752	4.28225	-2.36609	1.54123
B2RWC4	Gm88 protein	Lrrc73	121.4	132.2	132.5	139.1	135.9	140.3	1.07563	0.066157	1.64459	1.13856	1.83435	1.53917
A0A0U1RPM8	Casein kinase I isoform gamma-1	Csnk1g1	125.6	123.6	117.3	134.6	126.8	125.1	1.05457	0.158238	2.87033	1.06964	0.677184	1.53905
D6RFQ2	Predicted gene 42957	Gm42957	41.6	40.9	45.9	43	48.5	49.4	1.09735	0.176073	0.0738717	2.10534	2.43777	1.53899
P12658	Calbindin	Calb1	2870.4	2666.8	2940.3	3000.4	3048.2	3084.5	1.07733	0.0630579	1.22854	1.56495	1.82041	1.53797
Q4FJR9	G1p2 protein	Isg15	85.4	83.9	99.3	102.9	91.9	112.9	1.14557	0.169977	1.57415	0.278714	2.75181	1.53489
P70677	Caspase-3	Casp3	59.8	54.9	59.3	55.9	62.4	68.1	1.07126	0.343772	-0.778847	1.63187	3.74588	1.53297
B1AS29	Glutamate receptor ionotropic, kainate 3	Grik3	448.4	461.6	450.4	487.1	473.8	432.2	1.02404	0.557135	4.72756	2.85809	-2.98928	1.53212
Q3U0J1	Peptidyl-prolyl cis-trans isomerase	Ppil1	467.1	475.3	469.3	492.3	478.5	460.4	1.01381	0.533713	5.1207	1.86921	-2.39542	1.5315
P28076	Proteasome subunit beta type-9	Psmb9	41	45.2	46.5	49.2	47.8	48.9	1.09947	0.0621051	1.72778	1.24075	1.62341	1.53065
A0A087WRP9	Ankyrin-3 (Fragment)	Ank3	33.1	37	36	42.8	35.5	37.1	1.08765	0.283589	3.66957	0.0658219	0.855685	1.53036
Q99LY9	NADH dehydrogenase [ubiquinone] iron-sulfur protein 5	Ndufs5	1105.6	1141.6	1153.6	1143.9	1160.1	1211.4	1.0337	0.200334	0.41233	1.06085	3.11449	1.52922
A0A087WPM2	Protein tyrosine phosphatase, receptor type, f polypeptide (PTPRF),-interacting protein (liprin), alpha 4	Ppfia4	408.9	397.3	412.5	417.3	426.3	411.5	1.02987	0.125979	1.39324	2.52629	0.663047	1.52753
E9PYB0	AHNAK nucleoprotein 2 (Fragment)	Ahnak2	287	282.8	297.2	274.2	309.6	317.1	1.0391	0.461928	-1.99854	2.78175	3.79453	1.52591
Q9R1Q8	Transgelin-3	Tagln3	7605.2	7672.6	7460.1	7634.7	7542.3	8057.9	1.02186	0.386641	0.510168	-0.340726	4.40733	1.52559
Q8R1G2	Carboxymethylenebutenolidase homolog	Cmbl	281.7	308.6	326.6	324.6	302.3	393.3	1.11266	0.319708	0.839362	-0.147515	3.87965	1.52383
Q9D1N9	39S ribosomal protein L21, mitochondrial	Mrpl21	191.8	189.5	199.8	200.4	213.9	191.5	1.04251	0.317849	1.23925	3.73626	-0.406919	1.52286
Q7TQG1	Pleckstrin homology domain-containing family A member 6	Plekha6	783.3	810.7	800.6	813.4	808.4	836.1	1.02643	0.145386	1.09694	0.736102	2.73513	1.52272
A2ACC7	Ral GTPase-activating protein subunit beta (Fragment)	Ralgapb	76.6	82	83.9	85.5	85.9	88.4	1.07134	0.0715244	1.2322	1.33782	1.99793	1.52265
A0A654IDS7	Connexin o	Cxno	29.5	23.8	21.6	28	31.3	34.2	1.24833	0.104109	0.74398	1.55336	2.26464	1.52066
Q56A08	G-patch domain and KOW motifs-containing protein	Gpkow	142.1	139.8	136.1	137	141.9	152.9	1.03301	0.410958	-0.770815	0.847896	4.48174	1.51961
Q8BGC9	Protein CREG2	Creg2	64.3	69.2	68.2	65.4	70.3	77.8	1.0585	0.370608	-0.708102	1.18446	4.08124	1.5192
Q99MR1	GRB10-interacting GYF protein 1	Gigyf1	71.3	81.3	82.4	87	89.5	86.3	1.1183	0.0646364	1.41709	1.82586	1.30263	1.51519
Q9JHS9	Spliceosome-associated protein CWC15 homolog	Cwc15	155.3	144	140.4	157.5	168.3	149.2	1.08028	0.173844	1.4063	2.79545	0.338713	1.51349
Q3V1U8	ELMO domain-containing protein 1	Elmod1	720.3	748.7	735.7	782.9	772.6	713.5	1.02916	0.406515	3.37627	2.65178	-1.50525	1.5076
O35407	Receptor-like tyrosine kinase	Ddr1	38.6	39	42	42	42.2	43.8	1.07023	0.0824798	1.14799	1.25562	2.11661	1.50674
O70311	Glycylpeptide N-tetradecanoyltransferase 2	Nmt2	706.1	683.4	681.8	725.4	702.9	704.4	1.02964	0.128131	2.57272	0.917254	1.02762	1.50587
Q3U5C6	Nucleolar protein 6 (Fragment)	Nol6	24.5	21.2	22.1	25.7	20.6	29.2	1.11357	0.393099	1.81725	-1.17242	3.86899	1.50461
A0A1C7ZMY3	SH3 and multiple ankyrin repeat domains protein 2	Shank2	152.8	135.5	143	156.5	148.9	165	1.09066	0.129195	1.46774	0.591708	2.44752	1.50232
F8WGD9	1-acyl-sn-glycerol-3-phosphate acyltransferase epsilon	Agpat5	277.3	290.5	285.2	282.2	313.3	287.4	1.03505	0.390275	-0.321162	4.36078	0.461671	1.50043
P62311	U6 snRNA-associated Sm-like protein LSm3	Lsm3	261.9	264.8	250.1	268.6	256.6	286.6	1.04506	0.300045	1.24153	-0.299679	3.55334	1.4984
Q9CQV1	Mitochondrial import inner membrane translocase subunit TIM16	Pam16	243.5	269.8	259	284.7	266.7	280.3	1.07691	0.101865	2.06256	0.700968	1.72973	1.49775
E9Q7G1	Transmembrane p24-trafficking protein 7	Tmed7	27.2	31.4	25	32.5	33.6	32.1	1.17464	0.0652617	1.42491	1.7632	1.3019	1.49667
B1AZI6	THO complex subunit 2	Thoc2	449.4	423.3	464.7	482.4	491.4	457.5	1.07021	0.118244	1.7484	2.17833	0.558914	1.49521
Q5U4C3	Splicing factor, arginine/serine-rich 19	Scaf1	135	138.3	130.1	137.6	149.6	134.7	1.04586	0.296883	0.759424	3.66786	0.0565528	1.49461
A0A2R8VHX0	Cysteine sulfinic acid decarboxylase	Csad	185.9	187.4	197.4	190.1	189.1	219.5	1.04906	0.428473	-0.0213276	-0.181285	4.68142	1.49294
Q4QQP1	COMM domain containing 8	Commd8	296.7	308	291.1	290.7	316.3	327.3	1.04298	0.342504	-0.917675	2.05606	3.33383	1.49074
Q9D4V7	Rab-like protein 3	Rabl3	73	71.5	85.2	74.1	75.4	113.8	1.14628	0.460311	-0.328267	-0.155261	4.95506	1.49051
E9PYD1	Family with sequence similarity 98, member C	Fam98c	50.6	47.5	47.5	53.1	49.5	51	1.05495	0.143648	2.55152	0.540102	1.37819	1.48994
P51949	CDK-activating kinase assembly factor MAT1	Mnat1	17.8	16.8	20.6	22	17.7	24.3	1.15942	0.261183	1.82762	-0.355371	2.99527	1.48917
P36895	Bone morphogenetic protein receptor type-1A	Bmpr1a	28.1	33.9	36.4	31.6	40.3	45.5	1.19309	0.252598	-0.281827	1.76142	2.98267	1.48742
Q542P8	Uncharacterized protein	Emg1	20.1	21	22.2	24.4	21.7	21.9	1.07425	0.213622	3.13222	0.569495	0.759326	1.48701
Q5EAT0	Signal recognition particle 9 kDa protein	Srp9	173.2	175.7	172	171.9	182.7	174.7	1.01613	0.458251	-0.918235	4.80308	0.565068	1.4833
Q80TL7	Protein MON2 homolog	Mon2	1189.3	1257.9	1176.3	1264.3	1275.9	1278.2	1.05379	0.0646472	1.28791	1.55249	1.60495	1.48179
Q0PD14	Rab39B	Rab39b	707.3	721.2	709.2	728.8	719.2	723.2	1.01567	0.0967101	2.15388	0.880126	1.41086	1.48162
Q9R1Z7	6-pyruvoyl tetrahydrobiopterin synthase	Pts	362	357	350.1	370.1	366	359.5	1.02479	0.128983	2.29838	1.61221	0.524387	1.47833
Q3V3W7	TGc domain-containing protein	F13a1	212.3	233.8	244.7	252.7	244.8	266.4	1.10582	0.0997929	1.36071	0.881532	2.1917	1.47798
Q61249	Immunoglobulin-binding protein 1	Igbp1	45.8	49.8	53.1	59.7	50.9	54.3	1.10894	0.179115	2.77201	0.364738	1.29482	1.47719
Q61686	Chromobox protein homolog 5	Cbx5	474.3	455.1	476.2	515.5	456.8	485	1.03678	0.398257	4.02376	-1.00523	1.41074	1.47643
Q69ZX8	Actin-binding LIM protein 3	Ablim3	183.5	198.4	181.1	196.6	204.8	203.1	1.07371	0.0810534	0.953145	1.82805	1.64667	1.47595
E9QP62	LIM and senescent cell antigen-like-containing domain protein	Lims1	390.8	382.8	393.1	373	391	426.6	1.02049	0.645774	-2.94092	0.388423	6.97312	1.47354
Q922M7	Ashwin		59.1	52.4	55.8	57.5	62.9	61.7	1.08846	0.123401	0.517394	2.12927	1.77108	1.47258
Q9D4L6	E3 ubiquitin-protein ligase Rnf220	Rnf220	89	85.5	86.6	89	91.9	88.1	1.03026	0.163177	1.09883	2.71913	0.595974	1.47131
Q9D735	Telomerase RNA component interacting RNase	Trir	205.9	212.2	186.3	215.3	232.8	215.9	1.09861	0.109417	1.02415	2.31976	1.06857	1.47083
B2RXX8	Non-specific serine/threonine protein kinase	Cdc42bpa	898.8	924	925.9	927.8	934.2	953.4	1.02427	0.128688	0.764608	1.18768	2.45688	1.46972
Q9CUJ6	Uncharacterized protein (Fragment)	St8sia3	16.8	13.8	15.3	16.1	18.9	17.5	1.14379	0.136855	0.533333	2.4	1.46667	1.46667
S4R1P5	Dystonin	Dst	5170.3	5066.9	5120.8	5203.3	5145	5237.1	1.01481	0.132337	1.62362	0.496304	2.2772	1.46571
Q8VHL0	Urea transporter 1	Slc14a1	357.2	350	325	345.1	340	421.4	1.07198	0.427508	0.0611436	-0.24063	4.57591	1.46547
Q8BPB0	MOB kinase activator 1B	Mob1b	82.6	69.7	79.1	83.7	92	85	1.12662	0.102789	0.984348	2.22852	1.17922	1.46403
Q8CC88	von Willebrand factor A domain-containing protein 8	Vwa8	1367.5	1386.3	1429.3	1443.5	1397.3	1481.4	1.03325	0.202228	1.55093	0.092593	2.74728	1.4636
Q6PAV2	Probable E3 ubiquitin-protein ligase HERC4	Herc4	416.1	433.2	420	445.3	428	435.3	1.03096	0.143183	2.47724	0.546778	1.36137	1.4618
E9Q7X7	Neurexin-2	Nrxn2	265.7	273.2	281.5	280.7	284.9	289.4	1.04217	0.0911966	0.915221	1.44664	2.01602	1.45929
O89051	Integral membrane protein 2B	Itm2b	519.7	525	531.3	543.2	533.5	524.7	1.01612	0.250614	3.07665	1.40631	-0.10906	1.45797
Q99LE6	ATP-binding cassette sub-family F member 2	Abcf2	577.1	572.3	545.8	604.1	599	565.8	1.04348	0.187165	2.31554	2.01299	0.0435028	1.45734
B2RXQ8	WD repeat domain containing 82	Wdr82	593.8	579.8	569.8	596.9	561.1	638.1	1.03023	0.493007	1.30785	-1.66177	4.7254	1.45716
E9PUK3	Formin-binding protein 1-like	Fnbp1l	362.6	359.4	386.4	389.6	392.3	390.9	1.0581	0.126732	1.36481	1.54784	1.45294	1.4552
Q6PEE2	CBP80/20-dependent translation initiation factor	Ctif	540.3	555.9	581.8	589.3	607.4	572.6	1.05441	0.125138	1.42957	2.29304	0.632893	1.45184
P20491	High affinity immunoglobulin epsilon receptor subunit gamma	Fcer1g	70.8	72.2	67.5	79.8	71.6	69.6	1.04988	0.363654	3.992	0.593966	-0.234824	1.45038
E9Q4Z2	Acetyl-CoA carboxylase 2	Acacb	162	153.9	164.5	173.8	166.6	164.1	1.05017	0.136677	2.46644	1.16705	0.715868	1.44978
Q3UWN3	ULP_PROTEASE domain-containing protein	Senp8	93	96.1	98.7	97.1	99.9	103.2	1.04309	0.161872	0.408833	1.39003	2.54644	1.44844
A0A1L1SSS4	Nuclear receptor coactivator 7	Ncoa7	350.3	365.4	357.7	358.6	358.7	388.9	1.03056	0.375938	0.105953	0.119197	4.11893	1.44803
Q8C0C9	Tetraspanin (Fragment)	Tspan2	57.8	66.6	59.2	62.2	79	62.9	1.11166	0.32733	0.211477	3.7643	0.359512	1.4451
Q9CZN8	Glutamyl-tRNA(Gln) amidotransferase subunit A, mitochondrial	Qrsl1	130.9	124.2	121.6	132.6	124.4	140.5	1.05522	0.269304	1.46581	-0.243144	3.11224	1.44497
Q91X96	Guanine nucleotide exchange factor MSS4	Rabif	270.5	258.6	241.8	260.7	289.2	283.5	1.08107	0.158792	0.258908	2.23539	1.84009	1.4448
G3X9N3	PNMA-like 2	Pnmal2	238.8	242.1	259.7	255.6	269.4	264.3	1.06576	0.100677	0.777277	2.00549	1.55159	1.44479
Q91VR5	ATP-dependent RNA helicase DDX1	Ddx1	3034.6	3037.7	3020.5	3048.5	3025.6	3058.4	1.00437	0.297635	1.91619	-0.581764	2.99609	1.4435
Q3TH73	Protein tweety homolog 2	Ttyh2	7.1	7.1	7.3	5.6	7.6	8.8	1.02326	0.874892	-13.5677	3.75278	14.1451	1.44338
B2RQG2	PHD finger protein 3	Phf3	136.3	149.7	146.1	158.5	152.9	150.7	1.06943	0.0968276	2.08606	1.27855	0.961316	1.44197
Q544K9	Uridine monophosphate synthetase	Umps	298.5	277.2	292.8	320.8	299.2	296.2	1.05492	0.188037	2.83854	0.879676	0.607611	1.44194
A0A140LHU0	Disintegrin and metalloproteinase domain-containing protein 9	Adam9	159.6	173.8	167	167.8	176.6	186.7	1.06135	0.208337	0.140803	1.37987	2.80198	1.44089
Q7TN29	Stromal membrane-associated protein 2	Smap2	181.7	183.5	187.7	179.6	201.3	185.3	1.02405	0.546282	-1.52649	5.52134	0.324785	1.43988
A8DUK4	Beta-globin	Hbb-bs	5070.2	5188.9	5833.7	5884.8	4725	7256.8	1.11022	0.484961	1.26697	-1.55596	4.60638	1.43913
Q8BGD5	Carnitine O-palmitoyltransferase 1, brain isoform	Cpt1c	724.3	716.6	751.9	757	742.5	773.4	1.03653	0.128089	1.40435	0.623159	2.28791	1.43847
Q922V4	Pleiotropic regulator 1	Plrg1	214.9	223.4	223.7	219.3	237.9	226.3	1.03248	0.30818	-0.273534	3.4492	1.12749	1.43439
Q62150	RNA/DNA-binding protein	Rnps1	99.2	92.8	97.7	82.4	97.9	123.8	1.04971	0.730941	-4.23247	0.39835	8.1363	1.43406
Q9D927	Uncharacterized protein	1810009N02Rik	114.7	99.1	104.9	110.6	123.5	118.5	1.10637	0.128032	0.553794	2.18981	1.5557	1.4331
Q9DCD0	6-phosphogluconate dehydrogenase, decarboxylating	Pgd	2863.5	2670.9	2709.7	2850.9	2783.5	3046.9	1.05303	0.213043	1.00987	0.348185	2.93405	1.4307
Q9QUI0	Transforming protein RhoA	Rhoa	1402.2	1537.4	1281.8	1542	1612.9	1614.6	1.12984	0.0781548	1.05471	1.60917	1.62246	1.42878
G5E8D5	Metabotropic glutamate receptor 7	Grm7	314.8	306.5	329.2	355.8	319.2	324.7	1.05176	0.281431	3.3926	0.206052	0.684904	1.42785
P24472	Glutathione S-transferase A4	Gsta4	2481.2	2582.4	2676.4	2701.3	2526.1	2930.5	1.05399	0.344098	1.24255	-0.552129	3.59037	1.42693
Q8VHR5	Transcriptional repressor p66-beta	Gatad2b	786.6	790.2	765.7	786.1	802	810.9	1.02412	0.148297	0.398119	1.60003	2.2728	1.42365
A3KMP2	Tetratricopeptide repeat protein 38	Ttc38	231.6	234.2	253.3	243.5	250.1	276.1	1.07037	0.235001	0.320689	0.877676	3.07187	1.42341
Q6PDI6	Ubiquitin carboxyl-terminal hydrolase MINDY-2	Mindy2	352.6	360.6	354.7	361.7	363.8	360.1	1.01657	0.0877432	1.3823	1.8886	0.996539	1.42248
Q99J36	THUMP domain-containing protein 1	Thumpd1	702.8	740.1	711.3	777.9	720.8	738.7	1.03862	0.24346	3.06069	0.13982	1.05547	1.41866
B2RWW2	Golgb1 protein	Golgb1	418.4	411.3	415.1	419	426.3	414.6	1.01213	0.274769	1.14459	3.19923	-0.0938192	1.41667
A0A0A6YY75	Complement component receptor 1-like protein	Cr1l	107.4	97.1	102.6	114.7	106.1	108.2	1.07131	0.137848	2.39298	0.724362	1.13182	1.41639
Q54AC6	Cox17p	COX17	301.7	294.5	284.5	302.3	302.1	313	1.04167	0.117606	1.01105	0.987894	2.24977	1.41624
Q8BLK9	Ribosomal protein S6 kinase delta-1	Rps6kc1	216.5	219.4	229.9	217	241.5	237.2	1.04491	0.309968	-0.699758	2.77539	2.16547	1.4137
Q9CZN4	Protein shisa-9	Shisa9	293.3	305.7	280.6	310.2	314.1	308.5	1.06048	0.075518	1.35455	1.6653	1.21909	1.41298
Q9EQH2	Endoplasmic reticulum aminopeptidase 1	Erap1	89.3	82.9	82.3	97.3	102.3	71.3	1.06444	0.609056	3.21317	4.50188	-3.4881	1.40898
Q8VE37	Regulator of chromosome condensation	Rcc1	348.7	378.5	359.5	345.5	411.2	393.7	1.05862	0.379031	-1.10913	3.24565	2.0857	1.40741
Q9D111	Glutathione peroxidase	Gpx7	46.8	43.7	44	50.6	41.1	50	1.05353	0.498265	3.37276	-2.18352	3.02184	1.40369
Q6PAR5	GTPase-activating protein and VPS9 domain-containing protein 1	Gapvd1	1351.8	1323.7	1308.5	1371.4	1371.7	1333.3	1.02319	0.161945	1.97561	1.98926	0.241261	1.40204
Q9R0A0	Peroxisomal membrane protein PEX14	Pex14	309.2	304.7	306.5	294.5	327	308.4	1.01032	0.769652	-5.43058	8.91852	0.706417	1.39812
Q9R1T2	SUMO-activating enzyme subunit 1	Sae1	2347.8	2311.1	2381	2408.6	2357.3	2420.6	1.02082	0.155945	1.77227	0.30507	2.11547	1.3976
A0A1Y7VN19	Dehydrogenase/reductase SDR family member 7 (Fragment)	Dhrs7	141.5	141.6	147.1	144.7	139.8	159.1	1.03115	0.503323	0.405656	-1.12336	4.89908	1.39379
A0A140LIP6	Centriolar coiled-coil protein of 110 kDa (Fragment)	Ccp110	18.9	18.7	16.9	17.5	22.5	19.1	1.0844	0.393647	-0.605228	3.93398	0.847319	1.39202
Q6P5F6	Zinc transporter ZIP10	Slc39a10	463.9	478.3	476	496	480.2	474.3	1.02278	0.243025	3.00764	0.965203	0.20252	1.39179
B2RUH8	6330439K17Rik protein	Dzank1	371.6	396.8	408.7	407.5	406.2	442.4	1.06711	0.177897	0.798881	0.730255	2.64123	1.39012
E9Q6A0	Roundabout homolog 2	Robo2	332.8	338.8	345	342	349	351	1.02499	0.130179	0.513638	1.66113	1.98898	1.38792
A0A087WSM1	Islet cell autoantigen 1-like protein	Ica1l	79.2	76.4	84.4	84.8	88.5	83.6	1.07042	0.111656	1.1824	2.09382	0.886796	1.38767
Q9CSN1	SNW domain-containing protein 1	Snw1	561.7	536.8	530.5	553.5	552.7	591.3	1.04205	0.224414	0.636434	0.587944	2.9276	1.38399
Q3UBJ6	Eukaryotic translation initiation factor 6	Eif6	227.6	222.4	234.6	230.5	240.5	239	1.0371	0.146674	0.375689	2.00912	1.7641	1.38297
Q8K0V2	DCN1-like protein 3	Dcun1d3	154.3	159.7	152.7	155.9	160	166	1.03257	0.233924	0.0908791	1.20869	2.84451	1.38136
Q3UZJ0	E2F_TDP domain-containing protein	E2f3	12.8	13.9	14.1	13.6	14.4	15.7	1.07108	0.25786	0	1.14286	3	1.38095
P61315	Galactose-3-O-sulfotransferase 3	Gal3st3	50.6	63	55.9	64.7	68.6	61.9	1.15162	0.103923	1.31796	1.94479	0.867925	1.37689
Q6GT24	Peroxiredoxin	Prdx6	8744	9504.5	9144.6	9124.4	8736.2	11102.9	1.05733	0.531405	-0.0174363	-1.03786	5.18324	1.37598
D3Z2E9	Protein FAM241B (Fragment)	Fam241b	124.3	130	130.8	130.7	131.9	137.1	1.03791	0.161351	0.658301	0.996855	2.46393	1.37303
D3Z2K2	28S ribosomal protein S14, mitochondrial	Mrps14	48.4	51.6	52.2	53.9	48.9	57.8	1.05519	0.378922	1.5501	-0.897429	3.45918	1.37062
Q3U0M1	Trafficking protein particle complex subunit 9	Trappc9	786.3	774.4	765.4	777	823.2	769	1.01853	0.468187	0.155801	4.56273	-0.607305	1.37041
O55033	Cytoplasmic protein NCK2	Nck2	769.5	801.2	819.1	839.6	817.8	835.6	1.04318	0.0976107	1.71193	0.844019	1.55268	1.36954
Q8BVQ0	WD repeat-containing protein 61	Wdr61	467.2	473.2	487.4	501.3	469.2	499.9	1.02984	0.304496	2.44529	-0.649078	2.31033	1.36885
Q3TH34	Family with sequence similarity 45, member A	Fam45a	69.4	60.7	64.1	73	66	73.2	1.09269	0.158466	1.88545	0.2889	1.93107	1.36848
Q6PFD9	Nuclear pore complex protein Nup98-Nup96	Nup98	511.5	532.5	508.9	511.7	552	542.3	1.03419	0.282281	-0.458513	2.65577	1.90618	1.36781
Q68FM6	Protein phosphatase 1 regulatory subunit 29	Elfn2	410.1	387.1	397.5	410.9	418.1	412.9	1.03951	0.0874796	1.09977	1.72491	1.27342	1.36603
Q9CU36	Protein kinase domain-containing protein (Fragment)	Raf1	4	3.1	2.9	3.9	3.5	5	1.24	0.227514	0.967096	0.28444	2.8444	1.36531
Q8K1G9	DEAH (Asp-Glu-Ala-His) box polypeptide 35	Dhx35	15.7	16.4	16.7	16.4	15.9	18.6	1.04303	0.471192	0.259828	-0.714527	4.54699	1.3641
Q3V1Z5	40S ribosomal protein S4	Rps4l	179.2	167	180	187.9	183.3	184.8	1.05663	0.0878535	1.71571	1.08433	1.29022	1.36342
Q3UXR4	FERM domain-containing protein	Ezr	2872.2	2785	2906.5	2807.1	2857.8	3154.8	1.02989	0.49686	-0.75777	0.0516178	4.793	1.36228
Q9JHU9	Inositol-3-phosphate synthase 1	Isyna1	556.3	613.7	610.1	629.3	601.8	680.3	1.07376	0.212744	1.11764	0.262303	2.7039	1.36128
B2RUD2	Ubp1 protein	Ubp1	128.1	127.8	133.8	139.1	139.5	124.9	1.03541	0.424943	2.72123	2.83954	-1.47893	1.36061
Q3UE37	Ubiquitin-conjugating enzyme E2 Z	Ube2z	529.9	540.6	546.6	531.6	528.6	591.4	1.02133	0.613513	-0.878695	-1.23333	6.19027	1.35942
B1ASP2	Tyrosine-protein kinase	Jak1	185.7	201.4	198.2	208.4	198.9	211.8	1.05775	0.140991	1.60311	0.458031	2.01292	1.35802
Q8BGY2	Eukaryotic translation initiation factor 5A-2	Eif5a2	300.7	317.6	342.5	314.7	313.7	417.8	1.08888	0.480207	-0.264736	-0.312294	4.63844	1.3538
Q8C419	Probable G-protein coupled receptor 158	Gpr158	3323.2	3294.6	3390.7	3473.3	3465.2	3270.4	1.02002	0.40713	2.77909	2.61494	-1.3328	1.35374
E9Q284	Coilin	Coil	315.4	324.4	330.9	336.9	329	336.4	1.03255	0.111219	1.71302	0.698055	1.64878	1.35328
A2AJA9	Apical junction component 1 homolog	Ajm1	2109.7	2171.1	2203.8	2178.9	2218.4	2281.1	1.02989	0.186554	0.363518	1.19033	2.50276	1.3522
F6YY88	Methylthioribose-1-phosphate isomerase (Fragment)	Mri1	246.1	244.7	232.3	254.5	250.2	249.2	1.04259	0.0931569	1.77295	1.20684	1.07518	1.35166
Q8VHL1	Histone-lysine N-methyltransferase SETD7	Setd7	878.2	834.8	885.4	921.3	858.6	929.4	1.04268	0.248478	2.01535	-0.275208	2.31126	1.35047
Q9CT19	Uncharacterized protein (Fragment)	Hmgb2	245.4	218.2	215.4	253.9	221.8	270.4	1.09882	0.262845	1.6635	-0.273563	2.65919	1.34971
Q9D1G1	Ras-related protein Rab-1B	Rab1b	792.4	840.1	836	882.9	814.3	878.1	1.04327	0.255771	2.27218	-0.322796	2.09061	1.34667
Q0VG47	Heterogeneous nuclear ribonucleoprotein A3	Hnrnpa3	135.5	128	122.5	135.8	143	133.5	1.06813	0.137506	1.09313	2.19648	0.740674	1.34343
Q8C0L6	Peroxisomal N(1)-acetyl-spermine/spermidine oxidase	Paox	408.4	422.5	413.6	427.2	421.9	424.1	1.02306	0.0950636	1.73435	0.991055	1.29959	1.34166
E9Q3Y4	Lipopolysaccharide-responsive and beige-like anchor protein	Lrba	365.5	394	388.7	390.9	413.6	404.7	1.05313	0.137246	0.538771	2.03634	1.44918	1.34143
Q3TUI8	Uncharacterized protein (Fragment)	Parg	148.5	142	138.4	141.1	147.9	160.5	1.04803	0.344102	-0.36466	0.963745	3.4252	1.34143
D3YUS7	Hydroxyacylglutathione hydrolase-like protein (Fragment)	Haghl	229.4	225.2	233.4	237.5	233.1	233.9	1.02398	0.113886	1.99167	0.918608	1.11371	1.34133
Q922L6	Negative elongation factor D	Nelfcd	21.7	24.5	26.5	27.4	26.7	28.3	1.13343	0.0922429	1.31338	1.02305	1.68665	1.34103
B0R0Y8	SH3 domain-containing kinase-binding protein 1 (Fragment)	Sh3kbp1	87.1	78.3	79.7	90.1	88.1	85.9	1.07752	0.101339	1.77641	1.35346	0.888205	1.33936
Q3U6Q1	Uncharacterized protein	Wbp11	194.7	206.5	192.4	200.1	206.6	217.2	1.05104	0.202136	0.295234	1.1545	2.55576	1.33516
Q9CQ10	Charged multivesicular body protein 3	Chmp3	283.8	310	290.9	315.5	306.9	316.5	1.06126	0.0977735	1.52026	0.885591	1.59406	1.33331
Q3UUL7	ATE_N domain-containing protein (Fragment)	Ate1	379.2	386.3	354.3	389	375.3	422.7	1.06001	0.260425	0.936237	0.120997	2.94161	1.33295
Q9CW03	Structural maintenance of chromosomes protein 3	Smc3	788.8	841.3	840.1	847.8	884.1	858.1	1.0485	0.12187	0.814134	2.02533	1.15781	1.33242
A0A087WRE8	CLIP-associating protein 1	Clasp1	35.2	38.4	38.5	41	36.8	41.8	1.0669	0.256853	1.93566	-0.301891	2.36186	1.33187
A0A1L1SQ51	Talin-2	Tln2	6565	6383.3	6632.3	6763.9	6624.3	6706.4	1.02625	0.113079	1.84024	0.756438	1.39383	1.33017
B1GX81	PAK3cb protein	Pak3	129.9	129.7	139.7	133.6	151.4	137.1	1.0571	0.298555	0.0874639	3.20118	0.699711	1.32945
Q3TMW7	Uncharacterized protein	Glmn	81.3	75	82.4	84.9	87.5	82.2	1.06661	0.127929	1.3357	1.98685	0.659502	1.32735
Q6PD03	Serine/threonine-protein phosphatase 2A 56 kDa regulatory subunit alpha isoform	Ppp2r5a	432.6	426.9	447.3	449.2	457.8	441.7	1.03206	0.142041	1.29208	2.10913	0.579535	1.32691
D3Z4C9	Ubiquinol-cytochrome-c reductase complex assembly factor 2	Uqcc2	341.8	336.3	352.2	344.2	340.6	377.6	1.03116	0.445876	0.0949449	-0.350883	4.23124	1.3251
Q3U9M7	Uncharacterized protein	Lcp1	1135	1056.5	1099.8	1158.4	1145	1144.1	1.04746	0.0878961	1.55902	1.21822	1.19533	1.32419
E9Q705	BolA-like protein 3	Bola3	128.7	120.9	140.6	147.1	130.9	151.6	1.10097	0.197381	1.71692	0.0839981	2.17051	1.32381
Q80TS3	Adhesion G protein-coupled receptor L3	Adgrl3	1733.2	1694.3	1762.2	1801.7	1754.6	1768.5	1.02603	0.135383	2.10742	0.724976	1.13296	1.32179
Q52L50	RAS related protein 1b	Rap1b	723.2	741.1	760	783.4	739.1	774.7	1.03277	0.231031	2.28052	-0.126796	1.80775	1.32049
D3Z2A4	Ribonucleoside-diphosphate reductase subunit M2 B	Rrm2b	42.8	52.1	47.3	51	49.2	60.4	1.1294	0.234857	0.774059	0.38703	2.79521	1.31877
P48036	Annexin A5	Anxa5	3592.1	4046.5	3963.5	3877.2	3944.4	4737.5	1.08249	0.361014	0.0406381	0.318355	3.59599	1.31833
E9PUC5	PH and SEC7 domain-containing protein 3	Psd3	1113.8	1045.4	1059.1	1109.8	1119.5	1132.1	1.04446	0.0946197	1.0233	1.29133	1.63949	1.31804
P49025	Citron Rho-interacting kinase	Cit	3368.4	3290	3387.2	3408.7	3425.6	3415.1	1.02029	0.0874854	1.16703	1.49483	1.29116	1.31767
Q4VAI2	Acid phosphatase 1, soluble	Acp1	35.1	40.1	41.8	46	42.9	41.8	1.11709	0.126458	2.00987	1.11978	0.803947	1.3112
Q8BMN4	Leishmanolysin-like peptidase	Lmln	74.8	78.2	84.2	80.2	83.8	91.9	1.07884	0.231128	0.238118	0.994491	2.69633	1.30965
Q6DFZ1	Golgi-specific brefeldin A-resistance factor 1	Gbf1	259	256.5	277.4	288	271.2	278.5	1.0565	0.142324	2.07647	0.604543	1.24413	1.30838
Q9JK81	MYG1 exonuclease	Myg1	188.7	175.3	182.3	196.6	181.7	194.3	1.04814	0.219975	2.16346	-0.0596816	1.82029	1.30802
P20352	Tissue factor	F3	557.5	597.4	581.9	614.8	615.5	585.4	1.04543	0.160165	1.7831	1.8179	0.321489	1.3075
Q45VK7	Cytoplasmic dynein 2 heavy chain 1	Dync2h1	39.9	36.4	36.8	35.9	38.5	46.2	1.06631	0.488944	-0.939592	0.417597	4.43696	1.30499
Q4VC33	E3 ubiquitin-protein transferase MAEA	Maea	187.4	175.5	174.3	181	201.1	183.4	1.05268	0.28195	0.266969	3.04253	0.59838	1.30263
Q9JMH6	Thioredoxin reductase 1, cytoplasmic	Txnrd1	1814.6	1884.7	1804.2	1861.3	1883.1	1930.2	1.03109	0.153561	0.612091	1.10999	2.18571	1.3026
E9PZ88	Alpha-mannosidase 2C1	Man2c1	660.1	673.9	669.9	690.6	672	669	1.01382	0.307512	3.18769	0.568056	0.145535	1.30043
Q62148	Retinal dehydrogenase 2	Aldh1a2	76.2	82.9	94.7	87.7	88.8	113.8	1.14381	0.294479	0.330969	0.44841	3.11752	1.29897
Q9Z1W9	STE20/SPS1-related proline-alanine-rich protein kinase	Stk39	1003.7	1000.6	1012.8	941.4	1002.4	1098	1.00819	0.873495	-10.1401	-0.520412	14.5558	1.2984
P07309	Transthyretin	Ttr	509.1	576.6	659	519.1	441	1077	1.16759	0.659106	-0.832075	-1.87239	6.59933	1.29829
A0A1Y7VJP1	Ryanodine receptor 2 (Fragment)	Ryr2	257.9	249.8	241.6	241.8	267.5	271.7	1.04231	0.369684	-0.977499	2.17586	2.69119	1.29652
O54865	Guanylate cyclase soluble subunit beta-1	Gucy1b1	1674.9	1745.2	1758.1	1754.9	1779.2	1818.2	1.03362	0.141618	0.643909	1.18658	2.05753	1.29601
Q5SVL6	Rap1 GTPase-activating protein 2	Rap1gap2	1870.8	1874	1912.3	1931.6	1871.6	1943.5	1.01584	0.313694	1.98772	-0.610607	2.50306	1.29339
Q5EBQ2	Phosphatidylethanolamine binding protein 1	Pebp1	2299.1	2438.5	2425.9	2451.5	2422.5	2588.6	1.04175	0.215725	0.825734	0.449614	2.60387	1.29307
G3UZY2	Thioredoxin, mitochondrial (Fragment)	Txn2	395.3	397	415.7	416.2	400.4	435.3	1.03634	0.290398	1.19561	-0.20025	2.88302	1.29279
Q8VDT9	39S ribosomal protein L50, mitochondrial	Mrpl50	111.8	104.8	112	114.4	116.1	114	1.04839	0.0968546	1.18687	1.60147	1.08932	1.29255
E9QP44	Arf-GAP with Rho-GAP domain, ANK repeat and PH domain-containing protein 2	Arap2	53.4	58.6	56.7	60.1	54.8	64	1.06046	0.329982	1.46953	-0.54474	2.95173	1.29217
Q3U8C4	Uncharacterized protein	Psap	3641.8	3789.4	3870.4	3865.9	3779.8	4104.1	1.03966	0.273617	0.851555	0.108709	2.90667	1.28898
G3XA11	Protein cornichon homolog 3	Cnih3	5.7	7.2	6.5	5.9	8.8	7.6	1.14948	0.364777	-0.754997	3.10881	1.50999	1.28794
Q60805	Tyrosine-protein kinase Mer	Mertk	170.8	168.4	175	172.9	171.7	182.5	1.02509	0.334737	0.449013	0.0898027	3.3227	1.28717
Q5BKP2	Ubiquitin carboxyl-terminal hydrolase 13	Usp13	40	42.2	40.8	46.9	38.6	41.8	1.03496	0.597237	5.29836	-2.15526	0.718421	1.28717
A0A1L1SUX8	Thy-1 membrane glycoprotein (Fragment)	Thy1	1129.9	1221.2	1239.9	1201.8	1240	1376.4	1.06327	0.295303	0.0815526	0.730575	3.04803	1.28672
Q9WTQ8	Mitochondrial import inner membrane translocase subunit Tim23	Timm23	21.5	20.6	20.7	23.9	21.6	19.2	1.03025	0.671518	6.01406	1.35147	-3.51383	1.2839
P97930	Thymidylate kinase	Dtymk	571.3	561.8	582.6	614.8	564.3	576.7	1.02337	0.459279	4.11986	-0.729859	0.460963	1.28366
Q9Z1M8	Protein Red	Ik	358.8	382	348.6	408.2	388.9	358.2	1.06049	0.279958	2.63294	1.50537	-0.288222	1.28336
Q5SWZ0	Prpsap2 protein	Prpsap2	1016.9	1054.7	1054.5	1066.7	1080.7	1062.4	1.02677	0.111905	1.13325	1.77644	0.935696	1.2818
Q0P6I6	Coiled-coil domain containing 91	Ccdc91	246.2	239.3	241.4	247.3	245.4	247.8	1.01871	0.104821	1.41365	0.876462	1.55501	1.28171
Q0VGT3	Pogo transposable element with ZNF domain	Pogz	158.5	151.6	150.6	146.8	163.6	166.8	1.03582	0.45664	-1.57308	2.33249	3.07641	1.27861
Q99MJ9	ATP-dependent RNA helicase DDX50	Ddx50	117.3	112.4	108.5	120.7	117	117.4	1.04997	0.114811	1.80672	0.967617	1.05833	1.27756
Q3ULD5	Methylcrotonoyl-CoA carboxylase beta chain, mitochondrial	Mccc2	749.5	795	776.2	773.4	787.4	847.5	1.03775	0.328872	-0.00728947	0.605026	3.23361	1.27712
Q99L48	60S ribosomal export protein NMD3	Nmd3	20	17.8	21.6	20.2	18.7	27.8	1.1229	0.466186	0.209657	-0.576557	4.19314	1.27541
A2AHM4	Phosphatase and actin regulator	Phactr3	179	169.7	174.1	181.1	178.6	180.9	1.03405	0.101725	1.46883	0.931451	1.42584	1.27537
E9Q0S6	Tensin 1	Tns1	386.8	423.6	414.8	416.2	403.3	479.1	1.05991	0.398492	0.405898	-0.265395	3.6791	1.2732
P97492	Regulator of G-protein signaling 14	Rgs14	207.1	222	218.5	232.2	214.4	230.7	1.04586	0.244436	2.09637	-0.188246	1.90385	1.27066
A0A1L1STE4	Interleukin enhancer-binding factor 3	Ilf3	2271.8	2198.8	2226.3	2254.6	2296.9	2285.8	1.02096	0.131812	0.60486	1.7522	1.45112	1.26939
A0A1L1SSC0	Leucine-rich repeat flightless-interacting protein 2	Lrrfip2	475.6	486.2	489.2	498.5	482	497.7	1.01875	0.251698	2.076	-0.233258	1.96403	1.26892
O89054	Cytoskeletal beta-actin (Fragment)	Actb	141.1	132.1	138.7	144.3	146.4	138.9	1.04297	0.166861	1.50199	1.95259	0.343313	1.26597
P62254	Ubiquitin-conjugating enzyme E2 G1	Ube2g1	176.8	168.9	186	179.5	192.1	192.6	1.06112	0.173009	0.264852	1.73712	1.79554	1.26584
Q3V424	Small nuclear ribonucleoprotein G	Snrpg	273.4	252.5	270.4	281.6	274.4	283.2	1.05387	0.112916	1.4306	0.793469	1.57219	1.26542
G5E843	Roundabout homolog 1	Robo1	154.9	149.9	156.4	154.7	160.1	159.3	1.02797	0.171808	0.284027	1.87066	1.63561	1.26343
Q2VPQ9	Chromatin modification-related protein MEAF6	Meaf6	151	144.9	158.6	156	156.3	168.2	1.05721	0.199388	0.655626	0.699334	2.4331	1.26269
Q6P542	ATP-binding cassette sub-family F member 1	Abcf1	815.9	792.7	817.4	816.3	828.1	834	1.0216	0.141056	0.551228	1.40335	1.8294	1.26133
Q5M9P7	Calcium regulated heat stable protein 1	Carhsp1	400.5	418.1	399.9	411.5	426.9	419.2	1.03209	0.154809	0.51585	2.00537	1.26061	1.26061
A2AHG0	Leucine zipper putative tumor suppressor 3	Lzts3	794.3	798.9	762.9	794.8	802	833.3	1.03141	0.206076	0.481485	0.848978	2.44655	1.25901
E9QM92	Hyaluronan-binding protein 2	Habp2	396.2	414.6	388.9	411.7	416.3	421.7	1.04168	0.111072	0.891004	1.23834	1.64609	1.25848
Q8CGB6	Tensin-2	Tns2	93.8	90.3	99.3	93.8	94.8	111.9	1.06034	0.425535	-0.146944	0.0734718	3.84258	1.25637
Q3TWL1	Peptidase A1 domain-containing protein (Fragment)	Ctsd	59.3	64.3	66.5	72.3	65.4	66.3	1.07312	0.201884	2.4212	0.551095	0.795022	1.25577
Q3UI98	Uncharacterized protein	Gtf3c5	30.1	28.6	28.4	29.6	28.1	32.9	1.04018	0.484439	0.609872	-1.00449	4.16148	1.25562
P43274	Histone H1.4	H1-4	423.4	516.5	397	508.6	492	572.5	1.17668	0.14644	1.00304	0.738607	2.02095	1.2542
Q8C0M0	GATOR complex protein WDR59	Wdr59	49.9	44.1	49.1	50.6	47.8	56.5	1.08246	0.278738	0.922613	0.0318142	2.79965	1.25136
Q9CPT5	Nucleolar protein 16	Nop16	81.5	88.8	94.3	97.1	97.8	93.8	1.09108	0.108927	1.38606	1.49508	0.87213	1.25109
Q99J09	Methylosome protein 50	Wdr77	110.4	104.1	117.1	118.7	111.6	125.7	1.07358	0.215768	1.25621	0.164077	2.33297	1.25108
Q9CQJ2	PIH1 domain-containing protein 1	Pih1d1	266.4	265	273.7	275.7	259.5	287.4	1.02174	0.531473	1.56979	-1.89802	4.07431	1.24869
Q64378	Peptidyl-prolyl cis-trans isomerase FKBP5	Fkbp5	139.6	156.7	146.9	144.7	158.6	172	1.07243	0.314428	-0.353519	1.26645	2.82815	1.24703
H7BX64	Sarcolemmal membrane-associated protein	Slmap	634.6	627.3	646.9	665.2	643.8	636.8	1.01938	0.296447	2.92087	0.760503	0.0538409	1.24507
Q3U2V3	8-oxo-dGDP phosphatase NUDT18	Nudt18	37.8	37.7	37.2	37.7	40.3	35.9	1.01065	0.784863	0.414781	8.503	-5.18476	1.24434
E0CXB9	Catenin alpha-2	Ctnna2	5898.5	5769.7	5980.1	6125.5	5926.6	5992.1	1.02243	0.194262	2.28824	0.413215	1.03068	1.24404
A2AWA9	Rab GTPase-activating protein 1	Rabgap1	1136.6	1099.5	1114.2	1177.8	1083.3	1158.9	1.0208	0.492883	3.26684	-1.79132	2.25521	1.24357
Q8CI04	Conserved oligomeric Golgi complex subunit 3	Cog3	135.9	127.7	134.8	135.5	141.8	137.7	1.04167	0.15523	0.606627	2.02209	1.10092	1.24321
Q8CGA0	Protein phosphatase 1F	Ppm1f	633.3	696.4	662.4	694.1	709.4	706.2	1.05903	0.105671	0.952028	1.43649	1.33516	1.24123
Q8R0J5	Wdr20a protein	Wdr20	121.8	131.8	128.8	135.8	129.1	136.6	1.04995	0.169068	1.62392	0.318289	1.77982	1.24068
A0A5H1ZRL3	Negative elongation factor B	Nelfb	31	28.3	28.3	32.1	30.6	30.7	1.06621	0.131484	1.86035	0.8981	0.96225	1.24023
G3UW47	Kinesin-like protein KIF1A	Kif1a	2208.3	2216.3	2248.2	2280.7	2231.7	2238.9	1.01176	0.251591	2.67338	0.352135	0.693217	1.23958
Q8CIB6	Transmembrane protein 230	Tmem230	37	39.5	43.1	42.2	42.5	46.3	1.09532	0.160369	0.760915	0.858746	2.09795	1.2392
Q3UKS4	DUF1716 domain-containing protein	Ctnnbl1	299.8	282.5	306.3	310	306.7	317.6	1.05143	0.122576	1.1218	0.853546	1.73961	1.23832
Q5NC03	LIM domain kinase 2	Limk2	36.9	35.4	42.5	39.8	45.1	43.8	1.12108	0.159537	0.409752	1.82607	1.47867	1.23816
Q8BTF8	RNA-binding Raly-like protein	Ralyl	590.6	594.1	618.2	610.4	613.4	634.9	1.03095	0.184404	0.627769	0.827413	2.25819	1.23779
Q9CQ25	Mitotic-spindle organizing protein 2	Mzt2	38	35.1	37.1	41.4	36.1	38.2	1.04991	0.357163	3.14389	-0.42667	0.988078	1.2351
Q69Z98	Serine/threonine-protein kinase BRSK2	Brsk2	1321.3	1330.4	1297.9	1337.1	1383.1	1291.5	1.01572	0.503042	1.22668	3.9703	-1.49309	1.23463
Q4FJM2	Cdkn1b protein	Cdkn1b	64.9	69.7	72.9	74.8	72.8	74.8	1.07181	0.109236	1.39904	0.902338	1.39904	1.23347
Q8BZ81	Leucine-rich repeat transmembrane neuronal protein 3	Lrrtm3	431.8	433.1	454	458.1	467.8	439.1	1.03495	0.237787	1.48221	2.26077	-0.0428075	1.23339
E9Q5M4	Zinc finger RNA-binding protein 2	Zfr2	158.2	154	155.2	155.4	163.9	156.1	1.01712	0.423842	-0.1849	3.74423	0.138675	1.23267
Q8C050	Ribosomal protein S6 kinase alpha-5	Rps6ka5	148.5	160.1	162.9	162.7	161	176	1.05981	0.22018	0.724732	0.502073	2.46671	1.23117
Q9CR00	26S proteasome non-ATPase regulatory subunit 9	Psmd9	785.1	781.5	791.3	798.7	772.8	804.7	1.00776	0.581944	2.56868	-2.6561	3.77905	1.23055
Q7TSY6	CUGBP Elav-like family member 4	Celf4	879.9	854.1	816.9	883.6	862.4	921.8	1.04583	0.197323	1.05142	0.382048	2.25755	1.23034
B2RY27	Taok3 protein	Taok3	136.7	146.1	149.6	156.5	149.2	151.3	1.05689	0.137204	1.85377	0.759497	1.07429	1.22919
Q61136	Serine/threonine-protein kinase PRP4 homolog	Prpf4b	207.5	206.4	213.6	211.9	213.3	216.6	1.02279	0.144989	0.704726	1.06568	1.91651	1.22897
P11087	Collagen alpha-1(I) chain	Col1a1	400.5	520.9	397.9	403.3	539.7	635.2	1.19624	0.333742	-0.51891	1.42202	2.78096	1.22802
Q61191	Host cell factor 1	Hcfc1	1001.8	1025.3	1015.1	991	1036.2	1058.4	1.01427	0.528125	-1.95745	1.87825	3.76215	1.22765
P04104	Keratin, type II cytoskeletal 1	Krt1	363.1	249.6	266.7	191.2	271.2	642.2	1.25608	0.628198	-1.66576	-0.358428	5.70434	1.22672
Q80X73	Protein pelota homolog	Pelo	316.3	307.3	307.5	317.1	314.8	318.1	1.0203	0.113926	1.31014	0.862619	1.50472	1.22583
A2RRY2	2310046A06Rik protein	Mlip	48.1	47.6	56	54.2	59.2	55.6	1.11404	0.136502	0.771074	1.83219	1.06819	1.22381
Q62108	Disks large homolog 4	Dlg4	2588.6	2655.9	2786.8	2724.9	2721.5	2954.8	1.04606	0.271218	0.474271	0.440536	2.75533	1.22338
P28184	Metallothionein-3	Mt3	812.5	736.6	700.9	808.5	874.5	776	1.09289	0.187283	1.02642	2.18444	0.456189	1.22235
Q9DBG5	Perilipin-3	Plin3	503.7	611.3	596	563.4	607.2	753.7	1.12466	0.346093	-0.119107	0.633328	3.15003	1.22142
B9EHT4	CAP-Gly domain-containing linker protein 3	Clip3	195.2	199	194.1	203.9	201	192.8	1.01598	0.437909	3.03385	1.90588	-1.28355	1.21873
A2APT9	Kelch domain-containing protein 7A	Klhdc7a	11.8	14.4	14.1	13	15.7	16.8	1.12903	0.282209	-0.304641	1.59351	2.36683	1.21856
P63213	Guanine nucleotide-binding protein G(I)/G(S)/G(O) subunit gamma-2	Gng2	979.3	1009.8	1005.2	1008.4	999.2	1046.8	1.02007	0.313633	0.626409	0.066898	2.96176	1.21836
Q8R1Y2	bMERB domain-containing protein 1	Bmerb1	97.7	101.5	107.3	111.2	108.7	104.2	1.05742	0.165402	1.86848	1.35137	0.42058	1.21348
Q80X90	Filamin-B	Flnb	507.2	520.2	536.2	527.9	519.5	569	1.03377	0.370029	0.461247	-0.117033	3.29069	1.21163
B2RW11	Ankyrin repeat domain 34A	Ankrd34a	319.5	347.9	338.9	353.9	350.6	354.5	1.05237	0.168556	1.27234	1.04498	1.31368	1.21033
Q5DU25	IQ motif and SEC7 domain-containing protein 2	Iqsec2	2100.5	2076.4	2037.2	2077.1	2102.2	2150.8	1.01867	0.245405	0.179454	0.965087	2.48627	1.21027
Q3UUG6	TBC1 domain family member 24	Tbc1d24	1631.1	1594.6	1574.9	1652.3	1638.3	1613.4	1.02154	0.160104	1.82708	1.33612	0.462907	1.2087
F6VNK1	Pecanex-like protein 3 (Fragment)	Pcnx3	42.5	37.3	42	44.6	45.2	42.4	1.08539	0.136148	1.39431	1.60346	0.627441	1.2084
Q9QXE7	F-box-like/WD repeat-containing protein TBL1X	Tbl1x	73.5	72.9	68.4	76.8	81.9	66.2	1.04702	0.529482	1.86549	3.6951	-1.93724	1.20778
E9Q8N8	Anion exchange protein	Slc4a4	2964.2	2819.9	3055.2	2983.1	3098.3	3187.8	1.04864	0.188767	0.309027	1.27994	2.03424	1.20773
Q5U4C2	Dipeptidyl aminopeptidase-like protein 6	Dpp6	5644.1	5457.7	5592.5	5635.8	5650.1	5757	1.02088	0.160051	0.738047	0.886626	1.99733	1.20734
Q9Z0W3	Nuclear pore complex protein Nup160	Nup160	285.1	258.7	276.2	280.7	282.1	305.8	1.05927	0.223117	0.548465	0.652698	2.41722	1.20613
E9QA46	Peroxisomal biogenesis factor 3	Pex3	95.7	96.3	101	100.5	106.3	96.7	1.03584	0.342867	0.976238	2.97465	-0.333069	1.20594
Q8BG40	Katanin p80 WD40 repeat-containing subunit B1	Katnb1	768.3	752.6	778.2	764.3	791.6	789.9	1.02031	0.249186	-0.160095	1.9547	1.82301	1.20587
E9PUD2	Dynamin-1-like protein	Dnm1l	213.2	208.1	187.9	213.4	208.6	235.6	1.07945	0.228259	0.772299	0.413554	2.4315	1.20578
E9Q3G5	ADP-ribosylation factor interacting protein 1	Arfip1	391.1	395.4	347.6	434.6	433.9	361.1	1.08421	0.330574	2.13914	2.11267	-0.640357	1.20382
B2RQ83	Gem (Nuclear organelle) associated protein 5	Gemin5	269	273.9	261	270.6	282.6	274.2	1.02923	0.204621	0.404395	2.24721	0.957239	1.20295
Q9DC51	Guanine nucleotide-binding protein G(i) subunit alpha	Gnai3	595.1	581.7	574.5	607.8	576.6	604.6	1.02153	0.339717	2.29888	-0.68552	1.99279	1.20205
Q3TW74	Uncharacterized protein	Mthfd1	3194.4	3137.5	3132.3	3173.8	3172.1	3242.3	1.0131	0.246829	0.55345	0.504104	2.5418	1.19979
Q3T9Z7	Wiskott-Aldrich syndrome protein family member	Wasf2	236.3	248.6	238.5	261.2	250.3	235.5	1.03262	0.399728	3.05931	1.39752	-0.858842	1.19933
D3Z5K6	Mitochondrial import inner membrane translocase subunit TIM14	Dnajc19	454.7	461	447.5	453	468.9	465.6	1.01783	0.262709	-0.207254	2.14656	1.65803	1.19911
D3Z0M9	DEAD (Asp-Glu-Ala-Asp) box polypeptide 23	Ddx23	290.4	293	310.6	313.8	306.2	313.5	1.04418	0.125475	1.43779	0.746195	1.41049	1.19816
Q99M31	Heat shock 70 kDa protein 14	Hspa14	204	185.9	189.1	209.4	201.8	202.5	1.05993	0.129947	1.69777	0.911	0.983466	1.19741
A0A0G2JDP0	HCLS1-associated protein X-1	Hax1	145.9	142.7	133.3	145.5	153.6	146.3	1.0557	0.162086	0.743082	1.97986	0.865232	1.19606
B7ZNJ3	Caskin1 protein	Caskin1	4091.5	4112.2	3967.9	4035.1	4252.4	4164	1.023	0.295133	-0.28324	2.50174	1.36878	1.19576
E9QP59	Inner nuclear membrane protein Man1	Lemd3	60.2	66.5	63.1	70.4	65.5	65.2	1.05954	0.20358	2.26218	0.708252	0.613113	1.19451
Q9D5R5	Serine/threonine-protein phosphatase	Ppp3cc	174.5	183.3	167.4	186.3	184.7	182.7	1.05427	0.114172	1.41031	1.20944	0.958344	1.1927
Q0VFX2	Cilia- and flagella-associated protein 157	Cfap157	219.1	206.5	203.7	216.7	228.1	213.8	1.04656	0.203993	0.845193	2.23489	0.491675	1.19058
Q8R4X3	RNA-binding protein 12	Rbm12	326.5	328	311.2	329.5	325.9	343.5	1.03438	0.218635	0.817488	0.430257	2.32339	1.19038
O89084	cAMP-specific 3,5-cyclic phosphodiesterase 4A	Pde4a	359.7	362.3	380.6	384.5	387.3	371.4	1.03682	0.17426	1.48955	1.73537	0.339464	1.18813
B2RQ57	Tyrosine-protein kinase	Abl2	277.3	266.3	271.7	286.8	280.4	267.7	1.02404	0.368314	2.73318	1.56961	-0.739353	1.18781
Q8BUC4	AdoMet activation domain-containing protein (Fragment)	Mtr	23.8	26.8	23.1	25	26.8	28.9	1.09498	0.218336	0.220466	1.13625	2.20466	1.18712
Q8VCW8	Medium-chain acyl-CoA ligase ACSF2, mitochondrial	Acsf2	2456.6	2291	2349.4	2319.8	2427.2	2648.8	1.0421	0.409878	-0.546098	0.732628	3.37104	1.18586
Q8K3C3	Protein LZIC	Lzic	583.3	539	571	564.7	585.3	624.6	1.04801	0.285068	0.0116609	0.912468	2.631	1.18504
Q2M4H7	E3 ubiquitin-protein ligase CBL	Cbl	198.1	199.8	213.7	217.9	207.9	216.2	1.04971	0.157034	1.63975	0.471281	1.44111	1.18405
Q6P5E8	Diacylglycerol kinase theta	Dgkq	202	206.4	199.5	202.8	210.1	207.4	1.0204	0.231698	0.04771	2.13741	1.36451	1.18321
Q8C8H4	Uncharacterized protein (Fragment)	Ppp2r5c	373.4	375.1	338.5	360.8	405.2	394.2	1.06734	0.244563	-0.0742255	2.07509	1.5426	1.18115
Q9Z0Y1	Dynactin subunit 3	Dctn3	1211.3	1165.4	1181.3	1223.1	1217.4	1200	1.02319	0.143572	1.59172	1.34717	0.600648	1.17984
Q3T1F6	Myelin-associated glycoprotein	Mag	29.7	64.4	33.1	52.2	51.9	90.8	1.53223	0.254923	0.512331	0.496648	2.53029	1.17976
A0A0R4J0W7	Serine/threonine-protein kinase LMTK3	Lmtk3	416.9	421.3	392.4	415.8	430.6	439.3	1.04477	0.179662	0.359633	1.31009	1.8688	1.17951
Q5M8N3	Sorting nexin 7	Snx7	327.7	313	303.4	320.6	330	336.8	1.04586	0.164138	0.482071	1.25012	1.80572	1.1793
D3Z0G7	Regulator of G-protein-signaling 12	Rgs12	114.3	131	126.2	144.7	128.5	128.7	1.08183	0.237977	2.42696	0.54277	0.566032	1.17859
S4R1W1	Glyceraldehyde-3-phosphate dehydrogenase	Gm3839	116.4	122.4	123.5	123.7	119.9	132.2	1.03726	0.349696	0.767601	-0.226791	2.9919	1.17757
Q0GA42	Metal transporter CNNM1	Cnnm1	526.6	514.2	556.2	561.3	540.3	571.6	1.04771	0.176467	1.34235	0.369186	1.81967	1.17707
Q9DCC8	Mitochondrial import receptor subunit TOM20 homolog	Tomm20	138.6	127.7	130.3	153.8	131.9	131	1.05068	0.457052	3.79415	-0.0526965	-0.210786	1.17689
Q3V188	Poly(U)-specific endoribonuclease	Endou	49.3	56.2	48.2	55.8	59.2	54	1.09954	0.156861	1.05313	1.83721	0.638028	1.17612
E9PV24	Fibrinogen alpha chain	Fga	951.9	961.5	1103.4	970	1128.6	1217.5	1.09921	0.317353	-0.419647	1.4499	2.49784	1.17603
Q61908	Cx9C motif-containing protein 4	Cmc4	262.2	275.8	279.4	270.9	272.6	305.9	1.03915	0.442908	-0.172701	0.0146979	3.68551	1.17584
G5E8J3	WD repeat-containing protein 11	Wdr11	528.7	535.7	553.5	562.7	545.5	554.8	1.02788	0.166442	1.83014	0.484908	1.21227	1.17577
A0A286YDA2	Nucleolar and coiled-body phosphoprotein 1	Nolc1	142.3	146.3	155	144.4	152.3	169.8	1.05162	0.414342	-0.533881	0.682752	3.37783	1.17557
Q9D0A3	Arpin	Arpin	1128.5	1201.3	1154.3	1176.5	1157	1280.7	1.03734	0.379299	0.409997	-0.118303	3.23301	1.1749
Q3UIT2	COP9 signalosome complex subunit 6	Cops6	995.4	1031.8	1034.7	1066	1026.5	1046.5	1.02518	0.205705	2.07147	0.267875	1.18109	1.17348
Q543Z5	Protein kinase domain-containing protein	Map2k6	638.6	694.4	696.6	710.9	718	716.4	1.05701	0.177698	1.04554	1.26155	1.21287	1.17332
D3Z325	Tumor necrosis factor alpha-induced protein 8	Tnfaip8	100.6	100.6	103.9	104.1	103.2	104.5	1.02196	0.127766	1.25967	0.787296	1.46962	1.1722
A0A338P754	Cationic amino acid transporter 4	Slc7a4	62.1	68.7	65.2	72.3	68.2	67.1	1.05918	0.193605	2.10982	0.868156	0.535026	1.171
Q3TZ17	Uncharacterized protein	Pdlim1	377	422.1	418.9	426.1	417.9	462.3	1.0725	0.213752	0.798708	0.472867	2.23718	1.16958
Q923D3	Prostate androgen-regulated mucin-like protein 1 homolog	Parm1	7.5	8.7	11.5	10.7	12.8	11.4	1.25993	0.146908	0.714527	1.7376	1.05555	1.16923
Q9ET77	Junctophilin-3	Jph3	325	343.4	331.3	335.4	356.6	340.5	1.03281	0.261243	0.231701	2.49881	0.777091	1.1692
K4DI77	WD repeat-containing protein 81 (Fragment)	Wdr81	121.3	115.3	124.9	118.7	116.8	143	1.04703	0.558388	-0.371154	-0.762927	4.63942	1.16845
Q7TPD2	Protein FAM185A	Fam185a	369.7	362.6	369.1	375.7	355.1	384.4	1.01253	0.635467	2.1757	-3.05614	4.38527	1.16828
Q9D7V2	LysM and putative peptidoglycan-binding domain-containing protein 2	Lysmd2	290.6	267.3	284.8	296.3	281.4	307.5	1.05043	0.241193	1.26961	0.0412211	2.19296	1.16793
Q8VCD6	Receptor expression-enhancing protein 2	Reep2	729.2	707	718.5	720.8	746.2	726.6	1.01805	0.264775	0.231181	2.51897	0.753591	1.16792
A2RSQ0	DENN domain-containing protein 5B	Dennd5b	302.5	290.6	303.1	311.6	302.6	306.7	1.02756	0.163513	1.82504	0.548459	1.13001	1.16784
Q3TN26	AMP-binding domain-containing protein	Slc27a1	558	598.9	586.7	615.6	586.3	615.2	1.04215	0.189712	1.6383	0.242887	1.61925	1.16681
Q8R3G1	Nuclear inhibitor of protein phosphatase 1	Ppp1r8	25.6	26	28.9	27.5	29	30.3	1.07826	0.186151	0.37018	1.20308	1.92494	1.16607
Q9ER39	Torsin-1A	Tor1a	99.5	98.4	96.5	92	107.4	100.3	1.018	0.716743	-4.04127	6.10584	1.42762	1.16406
Q6P8N8	ATP-dependent Clp protease ATP-binding subunit clpX-like, mitochondrial	Clpx	195.2	206.8	225.2	231.3	218.5	230.2	1.08418	0.142139	1.46969	0.623572	1.39698	1.16341
Q3TCJ1	BRISC complex subunit Abraxas 2	Abraxas2	127.5	108.4	129.2	128.6	138.9	137.9	1.11038	0.144922	0.597431	1.48925	1.40266	1.16311
F6SQH7	Polymerase delta-interacting protein 2 (Fragment)	Poldip2	313.6	313.2	327.3	316.7	326.1	339.3	1.02935	0.309617	-0.166092	1.00486	2.64917	1.16265
E9Q4M4	MICOS complex subunit	Chchd6	1026.4	1069	1006.5	1031.9	1096	1085.3	1.03588	0.242428	-0.0647256	1.94281	1.6077	1.16193
A0A338P776	ATP synthase, H+-transporting, mitochondrial F1 complex, O subunit (Fragment)	Atp5o	102.4	109.8	112.2	107.9	112.4	121.9	1.05487	0.307024	-0.0456785	0.835264	2.69503	1.16154
Q3THW5	Histone H2A.V	H2az2	327.5	374.8	362.1	358.9	370.8	420	1.08014	0.291884	0.167481	0.653584	2.66336	1.16147
A0A494B9C1	Phosphoinositide phospholipase C (Fragment)	Plcb3	80.7	75.3	76.3	81.3	86.7	74.3	1.04305	0.446692	1.34593	3.22559	-1.09067	1.16028
Q9CPW7	Zinc finger matrin-type protein 2	Zmat2	222.4	226.2	202.6	235.3	231.8	228.2	1.06772	0.125125	1.4389	1.16269	0.878595	1.16006
P26516	26S proteasome non-ATPase regulatory subunit 7	Psmd7	1565.9	1493.5	1595.1	1663.4	1578.2	1594.9	1.0391	0.202974	2.13924	0.510435	0.829696	1.15979
Q80VC8	Protein interacting with C kinase 1	Pick1	787.3	773.8	791.6	787.2	795	802.8	1.01373	0.198976	0.319415	1.15923	1.99904	1.15923
P62342	Thioredoxin reductase-like selenoprotein T	Selenot	111.9	119.9	126.1	121.6	127.6	133.4	1.06901	0.197863	0.32308	1.1659	1.98062	1.15653
A8IP69	14-3-3 protein gamma subtype	Ywhag	1543.2	1518.4	1481.2	1512.4	1577.1	1561.5	1.02382	0.245807	-0.0598176	2.0135	1.5136	1.15576
Q8C4R2	cGMP-dependent protein kinase	Prkg2	357.2	378.4	373.7	382.8	384.6	380.5	1.0348	0.120395	1.1706	1.33227	0.964024	1.15563
Q6NSW3	A-kinase anchor protein SPHKAP	Sphkap	713	710.7	735.8	743.5	728.3	735.8	1.02227	0.154049	1.70567	0.610198	1.15073	1.15553
Q9DCJ9	N-acetylneuraminate lyase	Npl	78.8	75.8	75.7	71.1	77.6	87.7	1.02649	0.701466	-3.21672	0.473047	6.20638	1.15424
P28651	Carbonic anhydrase-related protein	Ca8	105.9	107.4	107.5	109.2	103.9	110.8	1.00966	0.655656	2.52895	-3.38433	4.31409	1.1529
Q8BGU5	Cyclin-Y	Ccny	127.1	139.3	138.3	137.3	150.9	139.9	1.05782	0.24407	0.354323	2.36215	0.738173	1.15155
A0A024QYR9	Mitochondrial PTENalpha	Pten	427.4	409	414.7	423.6	416	444	1.02598	0.338438	0.69715	-0.109704	2.86291	1.15012
Q8C7C3	Uncharacterized protein	Tpm3	9.9	10.5	12.4	11.2	12	14.1	1.1372	0.261043	0.204324	0.817295	2.42634	1.14932
P62983	Ubiquitin-40S ribosomal protein S27a	Rps27a	2368.7	2393.7	2478.9	2529.7	2490.2	2420.6	1.02751	0.2236	2.00662	1.32294	0.118274	1.14928
Q8BMF3	NADP-dependent malic enzyme, mitochondrial	Me3	2007.7	2024	1942.5	2085.8	2076.6	1960.3	1.02486	0.355711	2.18895	1.97562	-0.721147	1.14781
Q8VHH5	Arf-GAP with GTPase, ANK repeat and PH domain-containing protein 3	Agap3	1074.8	1035.7	1038	1085.8	1042.3	1095.9	1.02398	0.29206	1.65447	-0.328159	2.1148	1.14704
B2RWW1	Microtubule-associated protein 1S	Map1s	1094.5	1078.9	1060.8	1112.6	1081	1098.6	1.01793	0.221311	2.04758	0.173926	1.21748	1.14633
E9PWP6	Regulating synaptic membrane exocytosis protein 1 (Fragment)	Rims1	92.8	84.9	83.7	92.5	94.3	91.6	1.06503	0.128353	1.08549	1.44956	0.903448	1.14617
Q6P5D8	Structural maintenance of chromosomes flexible hinge domain-containing protein 1	Smchd1	263.2	250	258.3	276.4	255.9	262.1	1.02968	0.34819	2.88244	-0.189832	0.739344	1.14399
Q8BL66	Early endosome antigen 1	Eea1	3962.4	3951.9	4069.6	4131.2	4001.9	4074.3	1.01865	0.232888	2.09667	0.111563	1.2231	1.14378
Q0VGR4	Multiple EGF-like-domains 9	Megf9	92	86	89.2	89.3	92.3	95.9	1.03855	0.253703	0.0777202	1.07698	2.27609	1.1436
Q8C9T0	Uncharacterized protein (Fragment)	Cnot11	100.2	111.5	100.8	102	111.3	121	1.06976	0.332703	-0.340782	1.12196	2.64761	1.14293
Q9EQ20	Methylmalonate-semialdehyde dehydrogenase [acylating], mitochondrial	Aldh6a1	2890.5	3064.3	3000.2	2946.8	2992.6	3316.8	1.03363	0.47353	-0.434628	0.0864704	3.77512	1.14232
Q9CPT3	N-acylneuraminate-9-phosphatase	Nanp	97.6	99.6	94.6	104.3	96.9	99.2	1.02947	0.33622	2.79476	-0.145699	0.768229	1.1391
Q0VGB7	Serine/threonine-protein phosphatase 4 regulatory subunit 2	Ppp4r2	30	32.6	34.3	34.4	33.7	36.2	1.07637	0.165321	0.96969	0.64646	1.80085	1.139
P61089	Ubiquitin-conjugating enzyme E2 N	Ube2n	1005.3	1028.4	1032	1074.7	1009.8	1030.7	1.01615	0.473519	3.64433	-0.835158	0.607388	1.13885
Q791V5	Mitochondrial carrier homolog 2	Mtch2	652.9	641.4	704.5	708.9	695.9	708.8	1.05743	0.126518	1.2686	0.881771	1.26562	1.13867
Q8VDP3	[F-actin]-monooxygenase MICAL1	Mical1	8.8	8	6.6	9	10.4	7.8	1.16239	0.269427	1.07763	2.33487	0	1.1375
P62806	Histone H4	H4c1	5415.1	5705.8	5707.8	5786.5	5770.7	5845.9	1.03413	0.127755	1.05057	0.956758	1.40327	1.13687
Q9D2N9	Vacuolar protein sorting-associated protein 33A	Vps33a	1050.7	1023.5	1037.5	1062.8	1046.3	1048.9	1.01488	0.175092	1.87963	0.666571	0.857719	1.13464
Q3UFQ4	UBIQUITIN_CONJUGAT_2 domain-containing protein	Ube2d1	408.2	384.8	370.3	410.9	412.9	404.4	1.05579	0.128965	1.20969	1.31427	0.869791	1.13125
Q9CQC7	NADH dehydrogenase [ubiquinone] 1 beta subcomplex subunit 4	Ndufb4	757.7	828.1	806.8	856.5	820	838.4	1.05112	0.155843	1.63328	0.62229	1.13194	1.12917
A2AWS5	Histone deacetylase	Hdac5	183.8	185.3	187.5	189.7	195.8	177.4	1.01132	0.722813	2.23894	5.51674	-4.3704	1.12842
Q8K341	Alpha-tubulin N-acetyltransferase 1	Atat1	1287.9	1170.7	1237.3	1291.3	1278	1325.2	1.05374	0.145853	1.00938	0.783123	1.58609	1.1262
Q9DC04	Regulator of G-protein signaling 3	Rgs3	118.2	118.2	127.8	120.5	129.1	133.3	1.05135	0.275813	-0.16238	1.38925	2.14702	1.12463
Q91V36	Nuclear receptor-binding protein 2	Nrbp2	481.8	469.8	492.2	487.9	494.5	499.2	1.02618	0.157409	0.591759	1.18054	1.59983	1.12404
P97449	Aminopeptidase N	Anpep	232.1	229.4	265.6	245.5	263.2	286.4	1.09352	0.244023	0.155378	1.0331	2.18355	1.12401
Q9Z0P4	Paralemmin-1	Palm	2938.8	2927.1	2821.1	2986.1	2953.9	2965.4	1.02514	0.132383	1.39469	0.898093	1.07545	1.12275
Q6QWF9	Calcium/calmodulin-dependent protein kinase II inhibitor 1	Camk2n1	423	448.7	467.8	464.2	465.4	485.6	1.05651	0.161622	0.787336	0.840714	1.73926	1.12244
E9Q2B0	General transcription factor 3C polypeptide 4	Gtf3c4	46.2	52.3	54	56.9	59	50.4	1.09049	0.260012	1.47909	1.99108	-0.105649	1.12151
Q8K010	5-oxoprolinase	Oplah	1338.4	1431.6	1413.5	1418.9	1459.7	1471.1	1.03973	0.164846	0.49373	1.31931	1.54999	1.12101
H7BWY8	Pre-rRNA-processing protein TSR2 homolog	Tsr2	473.9	524.3	514.5	541.1	510.6	550.7	1.0593	0.201828	1.37961	0.238251	1.73886	1.11891
Q9EPC1	Alpha-parvin	Parva	199.7	196.2	202.2	197.6	203	207.6	1.01689	0.374741	-0.586181	1.20554	2.73183	1.11706
D3YZP9	Coiled-coil domain-containing protein 6	Ccdc6	995.3	997.6	956	973.8	1005.4	1048	1.02655	0.361981	-0.392038	0.959423	2.78133	1.11624
Q0P5W2	Thioredoxin domain containing 13	Tmx4	258	238.6	250.4	256.8	261.9	261	1.04378	0.13632	0.797915	1.31963	1.22756	1.11503
A0A0R4J0A6	Vesicular glutamate transporter 2	Slc17a6	1092.6	1068.7	1142.1	1107.9	1171.6	1149.1	1.0379	0.217597	0.18075	1.88229	1.28128	1.11477
P62838	Ubiquitin-conjugating enzyme E2 D2	Ube2d2	194.7	200.4	185.3	211	189.5	205.4	1.04394	0.337109	2.2994	-0.520206	1.56499	1.11473
Q99LC5	Electron transfer flavoprotein subunit alpha, mitochondrial	Etfa	1835.7	1900.8	1813.6	1815.2	1967.7	1918.7	1.0273	0.386587	-0.768395	2.59563	1.51473	1.11399
Q80WV3	Carbohydrate sulfotransferase 2	Chst2	75.2	72.7	73.4	74.8	76.1	74.7	1.01943	0.174995	0.801218	1.8092	0.723681	1.11137
Q8CAL5	Glypican-5	Gpc5	254.2	274	266.4	262.4	286.6	278.9	1.04191	0.293037	-0.246947	2.1758	1.40493	1.11126
Q8C1I9	Uncharacterized protein		19.8	23.5	25.2	28.7	27.7	21.3	1.13431	0.336948	2.1248	1.76262	-0.555347	1.11069
Q8C5P7	Testis development-related protein	Tdrp	22.9	19.4	21.2	19.9	27	22.4	1.09134	0.450042	-0.723711	3.33288	0.704666	1.10461
V9GZG5	Glutamine synthetase		126.8	136.1	145.7	138.2	145.8	155.9	1.0766	0.235885	0.211631	1.01583	2.08457	1.10401
O88271	Craniofacial development protein 1	Cfdp1	239.7	251.1	250.9	267	229.6	266.7	1.02912	0.608543	3.02946	-2.7025	2.98348	1.10348
B2RRY4	Membrane protein, palmitoylated 5 (MAGUK p55 subfamily member 5)	Mpp5	138.4	145.6	140.6	142.2	139.5	155.1	1.02873	0.48289	0.180687	-0.551095	3.67698	1.10219
Q3UYN2	Copine-6	Cpne6	2478.4	2303.1	2330.4	2641.3	2320.5	2461.8	1.04383	0.388999	2.86962	-0.531515	0.966551	1.10155
Q8C0D5	Elongation factor-like GTPase 1	Efl1	403.6	375.3	384.7	403.1	395.9	412.2	1.04091	0.172489	1.05689	0.557355	1.68826	1.10083
A0JLQ7	Pcid2 protein (Fragment)	Pcid2	153.3	146.2	152.7	155.6	152.9	156.7	1.02875	0.162959	1.236	0.550275	1.51537	1.10055
Q8CIV8	Tubulin-specific chaperone E	Tbce	239.7	235.9	245.7	256.3	243	238.3	1.0226	0.423317	3.21124	0.519465	-0.431763	1.09965
O35604	NPC intracellular cholesterol transporter 1	Npc1	39.7	42.8	42.9	42.2	43.9	45.3	1.04785	0.221077	0.21986	1.15426	1.92377	1.0993
A6H8H5	Potassium voltage-gated channel subfamily B member 2	Kcnb2	40.1	43.8	42	39.8	40.9	51.3	1.04845	0.622398	-1.17103	-0.576506	5.04443	1.09897
Q3TUQ5	Pinin	Pnn	824.7	856.1	769.3	832.9	880	882	1.0591	0.183166	0.368605	1.44029	1.4858	1.09823
D3Z0I8	Transmembrane protein 109 (Fragment)	Tmem109	370.9	389.7	368	399.5	380.4	387.5	1.03438	0.215321	1.97777	0.356509	0.959178	1.09782
Q8BSS9	Liprin-alpha-2	Ppfia2	993.3	1001.6	1015.5	1023.7	1029.1	994.5	1.01226	0.382452	1.80379	2.2852	-0.799375	1.09654
Q8K199	COX assembly mitochondrial protein 2 homolog	Cmc2	120	112.9	120.8	128.7	121.5	117.8	1.04043	0.306276	2.48358	0.82786	-0.0229961	1.09615
Q9D0M5	Dynein light chain 2, cytoplasmic	Dynll2	570.3	591.6	577.2	605	590.2	579.6	1.02053	0.286139	2.32797	0.966153	-0.00920146	1.09497
P97355	Spermine synthase	Sms	1341.7	1315	1365.4	1379	1327.4	1398.5	1.02059	0.343752	1.51894	-0.527466	2.2923	1.09459
Q9D1E6	Tubulin-folding cofactor B	Tbcb	2651	2654.1	2680.6	2745.7	2594.5	2698.9	1.00669	0.716566	5.151	-4.14293	2.27431	1.09413
F6VAL0	Mitochondrial fission factor (Fragment)	Mff	73.2	75.2	78.4	70.4	80.4	84.6	1.03792	0.556693	-1.98248	1.82998	3.43122	1.09291
Q8C4C7	Uncharacterized protein	Ophn1	282.5	276.4	292.3	293.8	297.2	286.5	1.0309	0.192816	1.25497	1.67884	0.344909	1.09291
A0A0R4J049	Protein arginine N-methyltransferase 5	Prmt5	933.4	898.1	919.6	951.3	922.8	935.3	1.02119	0.214163	1.92624	0.324163	1.02683	1.09241
Q8K0C7	Oxysterol-binding protein	Osbp2	13.6	11.6	16.4	16.8	15.8	16.9	1.1899	0.140535	1.2166	0.801852	1.25808	1.09218
Q8BFZ9	Erlin-2	Erlin2	1126.9	1125.8	1141.2	1159.2	1132.8	1130	1.00828	0.424458	3.24748	0.174596	-0.151316	1.09025
Q91WN1	DnaJ homolog subfamily C member 9	Dnajc9	188.7	192.3	202.5	204.4	194.4	208.1	1.0401	0.250953	1.38303	-0.01397	1.89992	1.08966
A0A494BA97	Osteoclast-stimulating factor 1	Ostf1	187.5	179.2	200.2	197.3	193.5	210.6	1.06086	0.22443	0.787907	0.428621	2.04541	1.08731
Q80TA9	Ectopic P granules protein 5 homolog	Epg5	62.2	54.9	60	59.5	69.1	60.7	1.06889	0.335053	0.124618	2.68819	0.445065	1.08596
Q3TDN2	FAS-associated factor 2	Faf2	464.5	457.2	482.9	469.5	489.4	488.8	1.03068	0.226403	0.0981614	1.60079	1.55548	1.08481
Q8BTI8	Serine/arginine repetitive matrix protein 2	Srrm2	836.3	816.7	805.3	837.8	837.6	833.9	1.02075	0.1992	1.17137	1.15861	0.922636	1.0842
Q3U046	WW domain-containing protein (Fragment)	Yap1	130.1	120.5	118.3	128	132.3	129	1.0553	0.151998	0.802148	1.48743	0.961515	1.0837
J3KMQ6	RIKEN cDNA 5730455P16 gene	5730455P16Rik	24.8	27.6	28.6	28.7	29.9	28.8	1.07901	0.150192	0.863044	1.47225	0.913812	1.08304
A0A0R4J1H2	Glycerate kinase	Glyctk	79.6	84.5	86.2	88.3	92	81.1	1.04435	0.381079	1.42016	2.49986	-0.680896	1.07971
Q14BZ3	Latexin	Lxn	508.2	543.3	580.8	574.6	583.1	592.2	1.07205	0.143303	0.840067	1.07418	1.32483	1.07969
Q8VHM5	Heterogeneous nuclear ribonucleoprotein R	Hnrnpr	2136.3	2120.7	2052.3	2109.8	2167.8	2176.4	1.02293	0.220037	0.149955	1.44807	1.64055	1.07952
Q9CYH2	Peroxiredoxin-like 2A	Prxl2a	1188.4	1183.9	1222.2	1196.1	1194.4	1271.7	1.01883	0.468532	-0.0987195	-0.179924	3.5125	1.07795
P80560	Receptor-type tyrosine-protein phosphatase N2	Ptprn2	442.5	463.2	428	474.8	464.6	451.5	1.04289	0.194267	1.70899	1.13242	0.391918	1.07777
Q148X5	R3H domain-containing protein 2	R3hdm2	272.2	271	289.9	279.6	285.6	302.1	1.04105	0.277967	0.179541	0.746513	2.30569	1.07725
Q80W54	CAAX prenyl protease 1 homolog	Zmpste24	371	356.1	382.9	404.6	367	381.7	1.03901	0.342323	2.57671	-0.223414	0.871317	1.07487
Q3TLS3	GDP-D-glucose phosphorylase 1	Gdpgp1	197.6	181.2	193.9	197	196.8	206.6	1.04837	0.194227	0.709159	0.685907	1.82521	1.07343
Q9D964	Glycine amidinotransferase, mitochondrial	Gatm	487	483.9	478.7	484.5	502.2	476.4	1.00931	0.603514	0.309963	4.53023	-1.62135	1.07295
Q61496	ATP-dependent RNA helicase DDX4	Ddx4	149.9	142.1	147.1	151.4	140.9	159.5	1.02892	0.509174	1.27382	-1.38349	3.32374	1.07136
Q3UF68	Major prion protein	Prnp	475.1	508.6	509	516.6	512.3	526.3	1.04187	0.156824	0.978189	0.757197	1.47671	1.0707
Q6NVE8	WD repeat-containing protein 44	Wdr44	1094.6	1117.9	1143.5	1149.4	1148.9	1136.2	1.02339	0.151096	1.25652	1.23608	0.716845	1.06982
Q91WG4	Elongator complex protein 2	Elp2	452.7	446.4	468.4	465.4	466.5	471.9	1.02654	0.151738	0.844384	0.941474	1.41809	1.06798
A0A5F8MPX4	Phosphatidylglycerophosphatase and protein-tyrosine phosphatase 1	Ptpmt1	307.9	327.7	310.6	312.5	316.3	351.8	1.03636	0.457739	-0.270086	0.0838198	3.39005	1.06793
Q80W81	Mitogen-activated protein kinase	Mapk10	256.1	263.3	263.7	271.7	269.6	255.5	1.01749	0.464562	2.49392	2.00293	-1.29372	1.06771
Q8N7N5	DDB1- and CUL4-associated factor 8	Dcaf8	276.8	250.9	260	262.1	289.5	278.1	1.05332	0.271552	-0.0355166	2.04982	1.1822	1.0655
Q7M759	Alpha/beta hydrolase domain-containing protein 17B	Abhd17b	99.3	110.1	108.8	104.7	117.7	114.6	1.05908	0.293922	-0.231794	1.97307	1.4473	1.06286
F6TLV3	Fibronectin type-III domain-containing protein 3A (Fragment)	Fndc3a	204.5	195.2	192.8	203.6	195.3	213.3	1.03325	0.35662	0.987086	-0.355998	2.55671	1.0626
A0A0R4J0Z1	Protein disulfide-isomerase A4	Pdia4	2436.5	2322.8	2441.2	2459.9	2381.4	2572.8	1.02966	0.352305	0.890974	-0.279921	2.57498	1.06201
P07310	Creatine kinase M-type	Ckm	167.8	162	157	174.8	182.2	147	1.03533	0.634518	2.31887	3.68799	-2.82458	1.06076
V9GXM1	ADP-ribosylation factor GTPase-activating protein 1	Arfgap1	1215.4	1272.3	1276.8	1276.2	1328.3	1268.9	1.02893	0.253023	0.624313	2.14662	0.411014	1.06065
Q8CFJ9	GATOR complex protein WDR24	Wdr24	99.5	99.8	98.2	102.9	98.5	98.8	1.00908	0.581288	4.38963	-0.783862	-0.431124	1.05821
Q8K3A9	7SK snRNA methylphosphate capping enzyme	Mepce	46.3	43.9	41.2	42.9	47.7	48.9	1.06164	0.314899	-0.352738	1.52853	1.99885	1.05821
Q8K2Q0	COMM domain-containing protein 9	Commd9	145.1	122.7	144.6	140.4	147.2	165.4	1.09845	0.266886	0.229332	0.760966	2.18387	1.05806
P97772	Metabotropic glutamate receptor 1	Grm1	509.8	531.7	543.7	559.4	541.6	538.6	1.03432	0.200967	1.80345	0.767922	0.593394	1.05492
P36916	Guanine nucleotide-binding protein-like 1	Gnl1	1624.9	1607.6	1679.7	1698.6	1674.6	1658.1	1.02425	0.18339	1.62592	0.988303	0.549943	1.05472
Q61823	Programmed cell death protein 4	Pdcd4	103	99	85.9	107.1	111.1	98	1.0983	0.217818	1.24472	1.69192	0.227329	1.05466
O88845	A-kinase anchor protein 10, mitochondrial	Akap10	242.9	246.5	256.9	256	262.7	250.6	1.03082	0.233304	0.994952	1.91654	0.252177	1.05456
Q61074	Protein phosphatase 1G	Ppm1g	597.5	566.8	572.1	609.1	612.1	567	1.02983	0.376473	1.84643	2.02924	-0.719071	1.0522
Q8BJ71	Nuclear pore complex protein Nup93	Nup93	683.3	668.3	705.1	681.7	715.5	717.8	1.02835	0.286653	-0.208959	1.61763	1.74193	1.0502
E9Q704	Peptidyl-glycine alpha-amidating monooxygenase	Pam	249.1	274.7	271.2	285.6	275.1	278	1.05497	0.165697	1.48409	0.727636	0.936562	1.04943
Q8VDP4	Cell cycle and apoptosis regulator protein 2	Ccar2	838.4	857.7	856.2	882.2	880.1	823.8	1.01324	0.605124	2.92782	2.73222	-2.51178	1.04942
Q9WU22	Tyrosine-protein phosphatase non-receptor type 4	Ptpn4	69.3	73	78.4	73.9	84.8	76.4	1.06525	0.319346	0.0728376	2.45463	0.61912	1.04886
O08579	Emerin	Emd	113	103.8	114.2	112.2	117.3	119.4	1.05408	0.202575	0.328075	1.22442	1.59351	1.04867
Q9CRB6	Tubulin polymerization-promoting protein family member 3	Tppp3	2271.3	2314.4	2225.2	2213.7	2177.7	2559.8	1.0206	0.726267	-1.26882	-2.07584	6.48981	1.04838
Q922Q1	Mitochondrial amidoxime reducing component 2	Mtarc2	1918.7	1873.1	1857.4	1937.9	1924.3	1887.1	1.01772	0.234261	1.72204	1.29493	0.126666	1.04788
Q61171	Peroxiredoxin-2	Prdx2	2446.9	2303.6	2407.3	2451.8	2341.5	2596.9	1.03247	0.415704	0.89008	-0.600444	2.85087	1.04684
Q5DU14	Unconventional myosin-XVI	Myo16	27.6	31.7	26.1	31.2	29.9	33.4	1.10656	0.196759	0.942903	0.494449	1.70182	1.04639
Q6P5U7	NACHT and WD repeat domain-containing protein 2	Nwd2	1561.6	1515.7	1586.4	1611.7	1573.4	1591.2	1.02414	0.185184	1.59275	0.525031	1.02125	1.04634
Q7TMC8	L-fucose kinase	Fcsk	493.2	500.8	509.5	515.8	496.9	516.4	1.01703	0.343414	1.79414	-0.52312	1.8677	1.04624
Q8R238	Serine dehydratase-like	Sdsl	51.4	66.7	57.3	62	72.3	65.3	1.13797	0.208944	0.457897	1.79271	0.885556	1.04539
Q6ZWQ0	Nesprin-2	Syne2	37.9	36.8	43.8	38.8	43.2	48.3	1.09958	0.324111	-0.185957	0.982917	2.33775	1.0449
Q543P7	Uncharacterized protein	Arl3	603.3	611.9	615	630.9	606.8	611.5	1.01038	0.481201	3.43692	-0.538909	0.23646	1.04482
Q69Z26	Contactin-4	Cntn4	415.4	456.8	425.9	437.1	455.5	472.9	1.05192	0.236867	0.204448	1.05941	1.86791	1.04392
Q9ER72	Cysteine--tRNA ligase, cytoplasmic	Cars1	2311.5	2366.6	2323.2	2368.2	2404.3	2319.7	1.01298	0.3652	1.18613	2.42967	-0.484556	1.04375
O08917	Flotillin-1	Flot1	2838.1	3115.2	2988.9	3107.7	3015.8	3252.8	1.04855	0.242886	0.915204	0.252768	1.96112	1.04303
Q91Y09	Protocadherin alpha C2	Pcdhac2	68.5	70.7	63.7	65.1	81.9	67.1	1.0552	0.547371	-0.70772	3.98558	-0.148994	1.04296
B9EI38	RalBP1-associated Eps domain-containing protein 2	Reps2	456.5	490.8	507.4	508.9	495.7	531.3	1.05582	0.211918	0.924576	0.416059	1.78751	1.04272
P47199	Quinone oxidoreductase	Cryz	937.2	1087.6	1030.2	1062	1093.7	1136.7	1.07771	0.18074	0.575326	0.992987	1.55953	1.04261
Q02614	SAP30-binding protein	Sap30bp	67.4	59.8	68.3	63.7	66.4	80	1.07468	0.442744	-0.314101	0.264131	3.17671	1.04225
Q9ESP1	Stromal cell-derived factor 2-like protein 1	Sdf2l1	106.1	105.6	99.1	113.2	99.5	110.3	1.03925	0.439196	2.45831	-1.0499	1.71569	1.04137
Q9EP75	Leukotriene-B4 omega-hydroxylase 3	Cyp4f14	28.7	25.6	24.5	29	26.4	30.2	1.08629	0.249739	1.25502	0.0612205	1.806	1.04075
Q9CZP7	Hsp90 co-chaperone Cdc37-like 1	Cdc37l1	291.9	282.6	276.3	294.5	310.5	270.3	1.0288	0.550184	1.3889	3.42766	-1.69471	1.04061
Q3UHR2	Uncharacterized protein	Akap6	13.6	16.8	18	19.3	20.1	16.1	1.14669	0.257505	1.39225	1.74398	-0.0146553	1.04052
Q9EQQ9	Protein O-GlcNAcase	Oga	2069.3	2081.4	2093.8	2098.8	2127.3	2056.6	1.00612	0.589202	1.41221	3.73868	-2.0326	1.03943
Q8CHE4	PH domain leucine-rich repeat-containing protein phosphatase 1	Phlpp1	35.5	34.6	28.2	33.6	37.2	39.9	1.12614	0.231747	0.209361	1.1138	1.79213	1.03843
B3V097	BetaCstF-64 variant 3	Cstf2	164.5	169.7	158.1	161.7	172.9	175.8	1.03677	0.330598	-0.413057	1.51454	2.01365	1.03838
Q3UKZ1	Syndecan	Sdc4	130.7	156.7	133.7	136.1	166.5	162.8	1.1052	0.306772	-0.299954	1.83722	1.5771	1.03812
Q920P3	BMP/retinoic acid-inducible neural-specific protein 1	Brinp1	512.4	483.7	531.9	575.4	511.2	516.8	1.04935	0.369009	2.72486	0.076989	0.307956	1.0366
Q9D074	E3 ubiquitin-protein ligase MGRN1	Mgrn1	85.4	84.1	82.2	92.1	80.7	83.9	1.01986	0.660519	5.09523	-1.98838	0	1.03562
A0A1B0GRU0	Vesicular glutamate transporter 1	Slc17a7	931.8	1011.4	1039.1	1076	1033.2	1046	1.05798	0.170819	1.47031	0.701941	0.931732	1.03466
Q8BP78	Protein FRA10AC1 homolog	Fra10ac1	72.6	78	85.2	82.2	78.3	94.9	1.08312	0.351404	0.569495	-0.0474579	2.57855	1.03353
Q6P2K2	Acyl-CoA thioesterase 2	Acot2	285	328.9	300.2	325.4	304.6	353.2	1.07559	0.293749	0.928531	-0.00448566	2.17554	1.0332
Q9R0S3	Matrix metalloproteinase-17	Mmp17	15.3	16.8	14.3	17.1	16.9	16.3	1.08405	0.164573	1.29804	1.1391	0.662266	1.03314
A0A2R8VHF1	RIKEN cDNA D430041D05 gene	D430041D05Rik	2129.3	2200.2	2162.7	2252.2	2261	2088.9	1.01693	0.571947	2.48475	2.73284	-2.11918	1.0328
Q80Z10	Astrotactin-2	Astn2	394.7	398.7	412.9	404.2	424.2	407.5	1.02454	0.300056	0.219562	2.31062	0.564587	1.03159
Q8R0F6	Integrin-linked kinase-associated serine/threonine phosphatase 2C	Ilkap	213.7	216.5	196.1	217.2	217.4	225.9	1.05461	0.178685	0.762602	0.780687	1.54932	1.03087
Q3UDG8	Uncharacterized protein	Capn1	263.1	280.5	294.7	297.4	281.2	308.6	1.05833	0.249669	1.13519	0.111624	1.84284	1.02989
Q3UR70	Transforming growth factor-beta receptor-associated protein 1	Tgfbrap1	104.8	92.5	88.8	113.8	96.3	101.8	1.09018	0.291102	2.20064	0.111425	0.768035	1.0267
Q00897	Alpha-1-antitrypsin 1-4	Serpina1d	293.6	336.4	334.3	333.1	315.4	390.1	1.07705	0.402817	0.483548	-0.250063	2.84602	1.0265
A2A9M4	Dedicator of cytokinesis protein 7	Dock7	559.2	551	569.6	573.8	554.1	580.6	1.01709	0.375273	1.48757	-0.625783	2.21706	1.02628
Q8C0E2	Vacuolar protein sorting-associated protein 26B	Vps26b	872.8	843	834.6	837.7	894.1	880.4	1.02423	0.373093	-0.619369	2.19021	1.50774	1.02619
P31324	cAMP-dependent protein kinase type II-beta regulatory subunit	Prkar2b	2602.6	2383.2	2508.2	2622.3	2602.5	2607.6	1.04516	0.217009	1.12943	0.949525	0.995865	1.02494
P28659	CUGBP Elav-like family member 1	Celf1	233.7	228.5	213.8	230.6	236	241.1	1.04689	0.189146	0.510286	1.03349	1.52763	1.0238
A0A5F8MP90	Kappa-type opioid receptor	Oprk1	48.4	49.3	43.2	52.2	42.3	56.5	1.07168	0.506027	1.58927	-1.41718	2.8951	1.02239
Q9JL35	High mobility group nucleosome-binding domain-containing protein 5	Hmgn5	82.2	81.5	85.3	81.7	88	85.5	1.0249	0.395238	-0.642809	2.47234	1.23617	1.0219
P35700	Peroxiredoxin-1	Prdx1	3505.8	3292.6	3462.9	3526.3	3410.6	3670	1.03368	0.310683	0.938819	-0.0872014	2.21314	1.02159
Q9CYA0	Protein disulfide isomerase Creld2	Creld2	102.4	108.8	91.5	99.8	110.7	119	1.08854	0.300056	-0.125757	1.12038	2.06928	1.0213
Q8R5C5	Beta-centractin	Actr1b	337.2	344.5	380.8	338.6	365.6	429.8	1.06729	0.474443	-0.666605	0.489605	3.23882	1.02061
Q8BHG2	CXXC motif containing zinc binding protein	Czib	447.7	450.5	466.5	457	430.7	508	1.02272	0.682039	0.20704	-2.38589	5.23515	1.01877
Q9Z0V2	Potassium voltage-gated channel subfamily D member 2	Kcnd2	233.1	245.4	259.9	261.1	250.9	267.4	1.05553	0.20819	1.11566	0.355323	1.58529	1.01876
Q6P5E6	ADP-ribosylation factor-binding protein GGA2	Gga2	2.8	3.1	3.7	2.5	3.9	4.6	1.14583	0.525423	-1.52753	1.52753	3.05505	1.01835
A0A0R4J003	VIP peptides	Vip	47.9	48.1	52.2	50.3	48.8	56.5	1.04993	0.419179	0.370839	-0.247226	2.9255	1.01637
A0A498WGK2	Asparaginyl-tRNA synthetase	Nars	2762.7	2783.9	2763.3	2760	2778.5	2808.2	1.00443	0.477574	-0.825715	0.706967	3.16754	1.01626
G3X9Y1	Synaptotagmin-3	Syt3	502.6	499	475.7	505.1	521.3	495.4	1.03012	0.26027	0.86741	1.97678	0.203157	1.01578
Q9CXS4	Centromere protein V	Cenpv	1208.5	1290.5	1223.3	1215.4	1303.9	1335.9	1.0357	0.370906	-0.580454	1.44465	2.17689	1.0137
Q9DBR1	5-3 exoribonuclease 2	Xrn2	556.8	543.9	519.2	551.1	570.4	556.4	1.0358	0.195204	0.582711	1.59286	0.860109	1.01189
Q91XW9	Pcdhgc5 protein	Pcdhgc5	108.3	98.6	127	124.4	144.6	108.7	1.13118	0.334604	0.907471	2.30678	-0.180109	1.01138
Q5FWX7	Oxysterol-binding protein	Osbpl9	39.3	34.8	44.1	44.9	40.5	46.9	1.11929	0.225604	1.18259	0.236518	1.61262	1.01058
A0A0R4J140	Clustered mitochondria protein homolog	Cluh	699.7	667.7	674.5	698.9	691.2	702.9	1.02503	0.174219	1.08352	0.626781	1.32079	1.01036
A0A0N4SUV6	Selenocysteine-specific elongation factor	Eefsec	156.4	158.8	165	159	164.6	170	1.02791	0.335147	-0.240364	1.02155	2.23839	1.00652
Q99JF8	PC4 and SFRS1-interacting protein	Psip1	2070.5	2215.6	2118.5	2192	2158.6	2277.2	1.03485	0.25036	0.772891	0.321061	1.92546	1.00647
Q3URW2	Netrin receptor UNC5	Unc5c	98	95.5	111.4	109.4	113.9	107.4	1.08462	0.179817	0.908377	1.43469	0.67446	1.00584
Q6P8X1	Sorting nexin-6	Snx6	1689.7	1628.7	1669.4	1714.3	1659.5	1707.4	1.01873	0.278859	1.66434	-0.0997962	1.44222	1.00225
B2RY30	Exosc9 protein	Exosc9	123.5	118.8	126.1	130.1	132.8	116.6	1.03013	0.534262	1.97297	2.7027	-1.67568	1
Q99LD9	Translation initiation factor eIF-2B subunit beta	Eif2b2	498.2	463.9	490.9	507	494.5	505.6	1.03723	0.181298	1.2545	0.56268	1.17702	0.998065
Q9Z315	U4/U6.U5 tri-snRNP-associated protein 1	Sart1	227.2	249	271.6	260.6	271.5	282.1	1.08879	0.195119	0.510483	1.00145	1.4789	0.996943
P57722	Poly(rC)-binding protein 3	Pcbp3	499.4	475.2	486.6	500.9	480	516.5	1.02477	0.395008	1.14261	-0.583697	2.43115	0.996689
Q9Z2U1	Proteasome subunit alpha type-5	Psma5	887.7	888.1	950.2	940.8	920.5	972.2	1.03944	0.234784	0.89335	0.328983	1.76631	0.996215
A0PJT4	Leucine zipper, putative tumor suppressor 1	Lzts1	885.9	847.6	860.4	900.8	874.8	876.4	1.0224	0.240243	1.85491	0.521427	0.603488	0.993276
D3YTS3	RIKEN cDNA D630045J12 gene	D630045J12Rik	583.6	600	594.9	609.8	628.2	565.5	1.01406	0.687078	2.02151	4.2138	-3.25666	0.992885
A2ADE0	Pleckstrin homology domain-containing family M member 2	Plekhm2	72.6	71.4	82.9	84.9	86.6	74.2	1.08286	0.304721	1.46586	1.73478	-0.226734	0.991301
Q9D0C4	tRNA (guanine(37)-N1)-methyltransferase	Trmt5	197.8	190.3	190.5	199.2	200.9	191.2	1.02195	0.336231	1.48198	1.87977	-0.389995	0.990587
Q5QNU0	Uncharacterized protein	Nup88	230.5	248.4	239.8	240.7	244.3	260.3	1.03701	0.326518	0.126597	0.528729	2.31598	0.990437
Q64727	Vinculin	Vcl	5602.2	5413.4	5730.5	5459.9	5677.6	6082.5	1.0283	0.482642	-0.765683	0.59913	3.13754	0.990331
Q3UIX8	Uncharacterized protein	Ctbp2	240.6	224.6	245.2	242.6	243.3	256.6	1.04519	0.238391	0.536394	0.601131	1.83114	0.989554
Q6ZPE2	Myotubularin-related protein 5	Sbf1	4035.6	4179.6	4154.8	4218.6	4196.1	4183.6	1.01846	0.170553	1.23748	0.945212	0.782842	0.988511
Q0VDM9	Krt78 protein (Fragment)	Krt78	331.1	240.3	168.8	135.6	236.1	609.6	1.32572	0.624207	-1.36626	-0.130725	4.46105	0.988021
Q99KG3	RNA-binding protein 10	Rbm10	142	169.8	165.3	161.3	181.4	178.6	1.09264	0.239263	0.151902	1.49891	1.31127	0.987363
P0C027	Diphosphoinositol polyphosphate phosphohydrolase 3-alpha	Nudt10	500.6	465.3	494.6	536.9	473.9	505.6	1.03827	0.42918	2.65069	-0.684732	0.993567	0.986508
Q3TIP8	Chloride intracellular channel protein	Clic1	447.6	412	445.1	437.4	412.9	513.2	1.04507	0.576693	0.125809	-1.10712	3.94035	0.986345
Q5U3K5	Rab-like protein 6	Rabl6	845.2	862.8	859	851.4	859.2	883.8	1.01067	0.458016	-0.460694	0.381512	3.0377	0.986173
Q91VM1	V-crk sarcoma virus CT10 oncogene homolog (Avian)	Crk	1013.4	1092.5	1059.4	1090.8	1102.1	1089.6	1.03703	0.168601	0.89868	1.18314	0.868472	0.983429
Q3UV57	WD_REPEATS_REGION domain-containing protein	Dcaf5	32.1	29.6	30.3	31.4	33.3	31.1	1.0413	0.279849	0.568606	2.04181	0.335995	0.982138
Q8VCA8	Secernin-2	Scrn2	64.6	62	69.7	68.5	70.5	68.8	1.05858	0.177554	0.782901	1.29349	0.859489	0.978626
Q8R5M8	Cell adhesion molecule 1	Cadm1	277.7	367.2	326.2	353.9	357	391.7	1.13541	0.199677	0.674072	0.743265	1.51778	0.978371
Q8CDA1	Phosphatidylinositide phosphatase SAC2	Inpp5f	387.2	399.5	366.7	396	412.6	393.4	1.04214	0.224969	0.696039	1.69785	0.539128	0.977673
Q3TPV0	Uncharacterized protein (Fragment)	Slc5a7	76.6	90.9	82.9	90.6	85.5	95.3	1.08387	0.235098	0.995327	0.283715	1.65113	0.976723
Q9DBR7	Protein phosphatase 1 regulatory subunit 12A	Ppp1r12a	1707	1683.9	1734.9	1740.3	1719	1741.3	1.01459	0.203957	1.24131	0.407242	1.28046	0.976337
Q8BGZ1	Hippocalcin-like protein 4	Hpcal4	1285.9	1263	1336.1	1407.1	1342.3	1245.1	1.02819	0.519823	2.99813	1.26505	-1.33458	0.976198
E9QAQ3	Rho GTPase-activating protein 26	Arhgap26	908.9	900	837.7	893	937	930.2	1.04292	0.222509	0.278392	1.41258	1.2373	0.976091
Q8BXW8	Uncharacterized protein	Uvrag	155.1	148.9	161.2	173.1	151.8	158.3	1.03869	0.453489	2.93222	-0.531159	0.525739	0.975599
Q91YE3	Egl nine homolog 1	Egln1	93	93.3	86.1	96	98	90.3	1.04369	0.294904	1.27667	1.7677	-0.122757	0.973873
O08545	Ephrin-A3	Efna3	38.6	42.6	44.1	44.5	42.9	46.2	1.06624	0.21866	0.961385	0.398623	1.55932	0.973109
Q8VI89	Kinesin superfamily protein 1C	Kif1c	19.4	20.6	25.3	23.9	24.1	26.4	1.13936	0.198623	0.68415	0.748289	1.48589	0.972775
Q8CEI0	Tyrosine-protein kinase	Lyn	47.6	47.8	37.9	47.7	52.3	49.8	1.12378	0.193948	0.57726	1.39014	0.948356	0.971918
P56382	ATP synthase subunit epsilon, mitochondrial	Atp5f1e	497.3	503.6	488.9	522.1	524	465.2	1.01443	0.735134	3.45765	3.71528	-4.25765	0.971757
Q99J99	3-mercaptopyruvate sulfurtransferase	Mpst	740.7	673.9	692	721.2	725.5	760.6	1.0478	0.226838	0.549954	0.674417	1.69038	0.971585
Q8R0I4	TM2 domain-containing protein 2	Tm2d2	57.9	61.3	68.9	70.2	66.2	68.1	1.08719	0.188325	1.33166	0.621443	0.958798	0.970635
Q3UIC2	Uncharacterized protein	Cdh2	1354.3	1378.9	1454.2	1447.5	1433.6	1457.8	1.03618	0.177073	0.993274	0.726224	1.19116	0.97022
Q9CQY2	RNA guanine-N7 methyltransferase activating subunit	Ramac	381.3	402.5	398.9	406.2	407.5	402	1.0279	0.17885	1.05486	1.16946	0.684631	0.969649
Q6A015	MKIAA0691 protein (Fragment)	Cnot3	243.9	247	278.6	253.1	288.7	283.5	1.07251	0.301428	-0.177067	1.67692	1.40612	0.968658
Q8CI43	Myosin light chain 6B	Myl6b	369	423.3	407.3	417	416.4	447.2	1.06752	0.22936	0.614037	0.592534	1.69637	0.967647
Q61990	Poly(rC)-binding protein 2	Pcbp2	121.5	127	125.4	124.8	127.6	129.7	1.02193	0.275136	0.0589133	1.04866	1.79096	0.966178
Q8VC30	Triokinase/FMN cyclase	Tkfc	1003.2	984.7	970.3	1017.1	1003.6	985.3	1.01616	0.295496	1.88166	1.06311	-0.0464857	0.966094
Q8BLV3	Sodium/hydrogen exchanger 7	Slc9a7	62.9	72.5	66.3	70.1	72.1	73.6	1.06991	0.190784	0.588931	0.999812	1.30797	0.965572
D3Z7D3	Disco-interacting protein 2 homolog A	Dip2a	438.1	449.7	443.7	441.4	459.2	447.7	1.01262	0.417106	-0.419457	2.6489	0.666535	0.965326
Q8R554	OTU domain-containing protein 7A	Otud7a	272.8	251.8	262.7	267.6	279.6	270.5	1.03861	0.224496	0.491945	1.63453	0.768068	0.964846
F8QPD5	Bmcc1sht	Prune2	275.9	296.9	307.3	306.7	298.1	321.5	1.05249	0.251157	0.833572	0.295918	1.75884	0.962776
Q6PAJ1	Breakpoint cluster region protein	Bcr	364.6	374.3	366	379.6	380.4	360	1.01367	0.529779	2.15522	2.3078	-1.58304	0.959994
Q3TH56	Uncharacterized protein	Hspa8	17983.4	17685	17511.9	18564.5	17595.3	17706.5	1.0129	0.533227	3.51238	-0.551203	-0.0849724	0.958735
O54818	Tumor protein D53	Tpd52l1	290.7	315	308	325.2	317.4	307	1.03929	0.251786	1.64954	1.02597	0.194534	0.95668
Q8R3B1	1-phosphatidylinositol 4,5-bisphosphate phosphodiesterase delta-1	Plcd1	682.2	720.2	751.2	740.2	729.4	783.1	1.04602	0.270051	0.646235	0.333728	1.88759	0.95585
P51910	Apolipoprotein D	Apod	218.6	230.2	234	229	227	249.8	1.03368	0.42486	0.17451	-0.0747899	2.76723	0.955649
Q99KW9	T-cell immunomodulatory protein	Itfg1	432.9	420	422.9	442.2	431.3	421.7	1.01521	0.413609	2.50204	0.891474	-0.527004	0.955503
J3QQ40	Torsin-1A-interacting protein 1	Tor1aip1	68.8	65.1	63.4	62.1	67.9	75.2	1.04004	0.55671	-1.328	0.772656	3.41659	0.953747
Q6NVF9	Cleavage and polyadenylation specificity factor subunit 6	Cpsf6	162.7	177.3	167.8	167.8	183.2	178	1.04175	0.319742	-0.197939	1.88042	1.17864	0.953708
Q8BIX3	ARL14 effector protein	Arl14ep	21.1	21.4	27	28.1	25.4	25.5	1.13669	0.208225	1.48453	0.672053	0.702145	0.952911
Q3TX70	t-SNARE coiled-coil homology domain-containing protein	Stx6	592.8	621.9	602.2	626.7	605.4	627.2	1.02334	0.275053	1.41856	-0.0157119	1.45223	0.951695
O70591	Prefoldin subunit 2	Pfdn2	1000.6	985.3	1074.9	1039	1017.9	1140.6	1.04466	0.38635	0.390862	-0.0493793	2.51069	0.950725
B0LAE4	ADP-ribosylation factor-like 6 interacting protein 1 (Fragment)	Arl6ip1	222.9	230.5	200.8	236.8	224.1	237.3	1.06726	0.212587	1.21419	0.391047	1.2466	0.950612
P0DP27	Calmodulin-2	Calm2	7223.6	6714.6	7162.9	7199.8	7304.9	7389.2	1.03757	0.194195	0.59746	0.975503	1.27873	0.950564
E3WH30	DNA repair protein Sfr1	Sfr1	152.6	155.7	144.8	151.9	152.8	164.4	1.03531	0.360444	0.154312	0.314558	2.37996	0.949609
Q62418	Drebrin-like protein	Dbnl	2023.2	1959.7	1927.6	2029.5	2036.5	1983	1.02343	0.231134	1.21955	1.36343	0.263779	0.948919
Q8BGB7	Enolase-phosphatase E1	Enoph1	1095	1191.3	1084.3	1136.3	1169.8	1232.2	1.04975	0.27397	0.216638	0.785099	1.84396	0.948567
P98191	Phosphatidate cytidylyltransferase 1	Cds1	223.4	227	207.5	224.6	243.4	219.4	1.04484	0.356176	0.510774	2.32257	0.00963724	0.947662
Q64676	2-hydroxyacylsphingosine 1-beta-galactosyltransferase	Ugt8	118.3	110.1	121	103.3	109.7	152.5	1.04608	0.751018	-2.31948	-1.19204	6.34774	0.945408
D1FNM8	Calcium-transporting ATPase	Atp2b4	3020.3	3342.5	3142.3	3487.5	3267.7	3211	1.04851	0.290244	1.9618	0.610628	0.262078	0.944835
G5E8Y0	Sodium/calcium exchanger 1	Slc8a1	2428.3	2334.9	2412.3	2469	2472.6	2375.3	1.01971	0.334256	1.54486	1.61693	-0.330994	0.943601
Q9DB34	Charged multivesicular body protein 2a	Chmp2a	295	291	307.9	308.2	306	304.7	1.02797	0.18432	1.15867	0.909576	0.762384	0.943544
Q3U9K9	Trafficking protein particle complex subunit	Trappc3	528.9	507.9	507.8	534.1	537.9	507	1.02227	0.393233	1.58256	1.89523	-0.647285	0.9435
Q3UZS1	PINc domain-containing protein	Smg5	54.4	54.3	51.9	58.4	53.2	53	1.02491	0.531155	3.43839	-0.235506	-0.37681	0.942024
C6EQH3	Succinate--CoA ligase [GDP-forming] subunit beta, mitochondrial	Suclg2	753.9	807	816.8	778.2	782.9	912.2	1.04021	0.543518	-0.42451	-0.285633	3.53496	0.941605
Q9D6I9	Leucine rich adaptor protein 1	Lurap1	19.1	16.7	20.4	22.4	18.4	20.7	1.09431	0.327935	1.95342	-0.177583	1.04774	0.941191
Q9Z2C4	Myotubularin-related protein 1	Mtmr1	541.1	561.9	536.5	564.7	561.8	551.2	1.0233	0.222548	1.34479	1.13051	0.347282	0.940864
P97950	Ras-related protein Rab-33A	Rab33a	405.4	426	389.5	413.7	432.8	425.9	1.04218	0.22422	0.367934	1.41163	1.03459	0.938051
Q9CYG7	Mitochondrial import receptor subunit TOM34	Tomm34	1550	1613.7	1530.9	1655.3	1599.1	1562	1.02594	0.333058	2.08584	0.789591	-0.0661196	0.936438
P51175	Protoporphyrinogen oxidase	Ppox	100.3	111.5	102.6	108.9	108	114.1	1.0528	0.229808	0.693126	0.540976	1.57221	0.935438
Q8BN57	Protein C3orf33 homolog		59.3	50.5	57	57.8	61.1	60.7	1.07674	0.206483	0.482034	1.20509	1.11744	0.934855
Q9DCN2	NADH-cytochrome b5 reductase 3	Cyb5r3	972.9	951.1	921.4	933.7	1014.8	969.4	1.02548	0.433905	-0.571227	2.56601	0.809775	0.934852
A2ATP6	Myelin expression factor 2	Myef2	3113.1	3078.8	2921.1	3037.3	3124.9	3237.4	1.03145	0.312621	-0.00358086	0.85192	1.95059	0.932978
Q8VCN9	Tubulin-specific chaperone C	Tbcc	247.3	276.1	259.2	277.5	262.3	283.3	1.05175	0.26565	1.14933	0.0990408	1.5501	0.932826
D3Z7S8	Transcription initiation factor IIA subunit 2 (Fragment)	Gtf2a2	234.6	215.2	211.3	221.2	237.7	237.1	1.05279	0.266024	0.066775	1.38892	1.34084	0.932179
M4TKR7	Tyrosine-protein kinase receptor	Insr	356.9	344.1	321.2	340.6	381	351	1.04931	0.352738	-0.00737196	2.22633	0.567641	0.928867
Q8K131	Beta-galactosidase	Glb1	120.8	106.4	106.1	122.1	117.4	117.2	1.07021	0.201479	1.30925	0.749841	0.726036	0.928374
B1AV75	RIKEN cDNA 2610301B20 gene	2610301B20Rik	260	269.7	248.1	267.1	268.4	272.3	1.03857	0.195351	0.724058	0.844221	1.20471	0.924329
Q6PGL7	WASH complex subunit 2	Washc2	396.6	397.2	427.9	419.3	422.4	429.5	1.04052	0.200167	0.674101	0.847282	1.24392	0.921769
Q5KU39	Vacuolar protein sorting-associated protein 41 homolog	Vps41	315.2	330.5	349.7	335.3	343.3	364.6	1.04802	0.296073	0.202468	0.665251	1.89741	0.921711
Q9D6J6	NADH dehydrogenase [ubiquinone] flavoprotein 2, mitochondrial	Ndufv2	2158.5	2236.7	2292.9	2270.6	2262.5	2341.6	1.0279	0.250877	0.610869	0.490868	1.66273	0.921489
Q3TKT4	Transcription activator BRG1	Smarca4	84.1	95.2	95.9	96.4	96.7	100.4	1.0665	0.204913	0.704943	0.750261	1.30918	0.921461
Q78JE5	F-box only protein 22	Fbxo22	375.9	363.4	378.6	377.4	377.5	385.4	1.02004	0.237486	0.587791	0.600122	1.57429	0.920735
Q8K4X6	MEK4b (Fragment)	Mek4b	88.1	87.7	82.2	89.5	87.6	90	1.03527	0.211067	1.06158	0.485294	1.21324	0.920037
Q3U9A8	SH3 domain-binding glutamic acid-rich-like protein	Sh3bgrl	480.4	423.3	451	459.8	477.2	496.5	1.05817	0.251242	0.28834	0.897707	1.57361	0.919887
Q76LS9	Ubiquitin carboxyl-terminal hydrolase MINDY-1	Mindy1	238.6	222.7	239.3	232	249.8	244.7	1.03697	0.31805	-0.163321	1.73262	1.1894	0.919568
A0A6C1EJ07	Neuroligin-4	Nlgn4	121.4	111.6	133.9	116.8	127.2	153.7	1.08395	0.465506	-0.492073	0.438392	2.80929	0.918536
H9KV00	Protein SON	Son	360.8	357.5	352.3	356.8	353.7	371.9	1.01102	0.556758	-0.0155573	-0.73897	3.50816	0.917878
A0A668KLV9	A-kinase anchor protein 12	Akap12	733.2	752.4	790.4	745.5	747.9	862.7	1.03519	0.561001	-0.452302	-0.369857	3.57376	0.917199
A0A1B0GS13	Apoptosis regulator BAX (Fragment)	Bax	137	120.8	123.6	138.5	132.2	134.5	1.0624	0.210667	1.31274	0.585152	0.850781	0.916225
A0A498WGD8	Thioredoxin-like protein 1	Txnl1	1480.6	1402.8	1459.1	1489.1	1435.2	1528.5	1.0254	0.360387	1.03544	-0.306151	2.01612	0.915135
F7AIV2	SH2 domain-containing adapter protein F (Fragment)	Shf	20.3	24.3	17.4	24.5	20.6	26.4	1.15323	0.294904	1.10643	-0.0192423	1.65484	0.914011
Q62219	Transforming growth factor beta-1-induced transcript 1 protein	Tgfb1i1	103.7	101.8	107	107.7	105	107	1.02304	0.235642	1.34285	0.31671	1.07681	0.912123
Q91V57	N-chimaerin	Chn1	388.4	390.1	378	398.8	398.9	376.7	1.01548	0.511765	2.03036	2.04562	-1.34339	0.910862
Q8CBE3	WD repeat-containing protein 37	Wdr37	1975.7	2056.3	1997.9	2050.8	2046.6	2046.2	1.01886	0.255283	0.980796	0.879914	0.870307	0.910339
Q9CQM8	60S ribosomal protein L21	Rpl21	1045.5	964	1028.1	1057.5	1047	1050.3	1.03858	0.254519	1.04764	0.803006	0.879889	0.910177
P70333	Heterogeneous nuclear ribonucleoprotein H2	Hnrnph2	781.4	774.7	820.3	815.7	813.1	814.8	1.02828	0.255561	0.957138	0.851542	0.920586	0.909755
Q9JKN6	RNA-binding protein Nova-1	Nova1	235.3	251.8	221.8	239.3	250.5	260.1	1.05784	0.26501	0.199667	0.945093	1.58403	0.909596
Q8CIP4	MAP/microtubule affinity-regulating kinase 4	Mark4	696.9	673.2	668.3	698.6	709.1	672.4	1.02046	0.378146	1.25094	1.93743	-0.462018	0.908781
Q6P6I6	DNA-directed RNA polymerase II subunit GRINL1A	Polr2m	20.2	21.4	16	18.7	26.5	20.1	1.13368	0.42699	-0.176336	2.57451	0.317406	0.905194
Q3U3M5	Cyclin-K	Ccnk	52.8	62.3	53.6	58.2	56.6	68.2	1.08477	0.371112	0.373246	0.0695882	2.27111	0.904647
D3Z7Q5	Programmed cell death protein 5	Pdcd5	535.6	556	578.8	565.1	557.3	606.6	1.03508	0.378474	0.384062	0.0231363	2.30437	0.903856
B2RUG7	Zinc finger RNA binding protein	Zfr	905.3	890.4	903.6	876.3	931.1	914	1.00819	0.684691	-2.87716	3.84167	1.7451	0.9032
B7ZWK9	2310021P13Rik protein	Zswim8	193.5	194.3	192.9	205.1	187.4	190.1	1.00327	0.919042	16.4204	-8.77971	-4.93562	0.9017
D3YWF6	Ubiquitin thioesterase OTUB1	Otub1	2084.8	2043.1	2117.9	2131.7	2117.7	2097.7	1.01622	0.228693	1.32774	0.954228	0.420643	0.900869
P63101	14-3-3 protein zeta/delta	Ywhaz	8474.7	8844.7	8482	8883.1	8678.9	8811	1.02215	0.233785	1.33605	0.370766	0.995224	0.90068
Q9DCT1	1,5-anhydro-D-fructose reductase	Akr1e2	1236	1347.2	1306.7	1322.9	1269.3	1449.4	1.039	0.463862	0.46672	-0.485673	2.71444	0.898494
Q3TCF1	Uncharacterized protein	Fn1	223.4	212.8	211.6	217.3	211	237	1.02701	0.538471	0.210447	-0.759664	3.24397	0.898251
Q922U1	U4/U6 small nuclear ribonucleoprotein Prp3	Prpf3	103.7	121	121	119	123.6	130	1.07781	0.245245	0.377113	0.837658	1.47842	0.89773
Q8VH34	LAMP-1	Lamp1	222.3	214.1	213.3	211.7	215.8	235.6	1.02062	0.602871	-0.976988	-0.153909	3.82096	0.896687
E9QLS6	Phosphatidylinositol 3-kinase catalytic subunit type 3	Pik3c3	904	885.7	939.9	923.6	926.4	953.7	1.02715	0.254683	0.498087	0.599639	1.58977	0.895832
A0A0N4SVT8	DnaJ homolog subfamily B member 8 (Fragment)	Dnajb8	67.9	81.2	72.3	77.1	77.1	85.4	1.0822	0.274176	0.487035	0.487035	1.712	0.895358
Q80U90	MKIAA0032 protein (Fragment)	mKIAA0032	28.5	32.5	33.2	34.3	31.2	35.5	1.07219	0.308699	1.14365	-0.0788723	1.61688	0.893886
A2RRK3	Slk protein	Slk	2693.4	2584.9	2560.4	2675	2620.5	2733	1.02421	0.292225	0.877328	0.10737	1.69673	0.89381
Q3UZV7	Endosome/lysosome-associated apoptosis and autophagy regulator family member 2	Elapor2	57.1	63.5	59.9	65	65.4	58.7	1.04765	0.37183	1.5065	1.63117	-0.457144	0.89351
Q9D1K7	UPF0687 protein C20orf27 homolog		73	71	78.1	71.8	77.7	82.4	1.04412	0.429953	-0.610024	1.00153	2.28531	0.892274
Q62347	Cyclic AMP-responsive element-binding protein 1	Creb1	100.2	105.4	84.3	96.6	102.3	120.4	1.10141	0.364106	-0.00303227	0.515485	2.16201	0.891486
Q99LS3	Phosphoserine phosphatase	Psph	418.9	450.9	434.1	449.9	440.6	456.2	1.03282	0.237971	0.953769	0.372761	1.34736	0.891295
B9EKJ1	Spna2 protein	Sptan1	1332.7	1401.2	1318	1408.7	1367.6	1394.3	1.02929	0.234946	1.30767	0.382093	0.983383	0.89105
Q9JKK7	Tropomodulin-2	Tmod2	3180.1	3307.5	3345.9	3354	3333.2	3378.3	1.02359	0.20957	0.877598	0.637939	1.15758	0.89104
Q810A7	ATP-dependent RNA helicase DDX42	Ddx42	1038	1006	971.6	1032.7	1017.6	1054	1.02941	0.248099	0.828133	0.373413	1.46956	0.890368
Q8CES0	N-alpha-acetyltransferase 30	Naa30	65.3	74.3	71.5	72.4	75.5	75.5	1.05827	0.224042	0.441473	1.11454	1.11454	0.890183
F6SEU4	Ras/Rap GTPase-activating protein SynGAP	Syngap1	359.1	411	406.6	434.1	410.3	409.1	1.06527	0.238682	1.45479	0.627783	0.586085	0.889552
Q3TMP1	General transcription factor IIIC, polypeptide 3	Gtf3c3	49.6	46.7	46.3	45.8	51.6	50	1.03366	0.472226	-0.962468	2.2581	1.36967	0.888432
Q5BKS5	Hook homolog 3 (Drosophila)	Hook3	1842.3	1792.5	1760.5	1858.6	1858.9	1787.6	1.02035	0.337245	1.45959	1.46687	-0.262808	0.887886
Q5HZI2	C2 calcium-dependent domain-containing protein 4C	C2cd4c	501.6	549.6	557.1	567.6	548.2	572.7	1.04987	0.230531	1.04608	0.401829	1.21545	0.887788
Q6PG98	Fdxr protein (Fragment)	Fdxr	469.1	446.1	470.2	484.1	468	469.5	1.02613	0.267949	1.63878	0.455624	0.565855	0.886752
Q6ZPY3	MKIAA1087 protein (Fragment)	mKIAA1087	1911.6	1977.1	2049.1	2017.6	2021.2	2081.9	1.0308	0.245651	0.557368	0.609712	1.49229	0.886458
Q9JIY0	Pleckstrin homology domain-containing family O member 1	Plekho1	32.3	25.7	28.5	31.4	29.3	34.6	1.10173	0.298331	0.774819	0.140876	1.74083	0.885507
Q80TR8	DDB1- and CUL4-associated factor 1	Dcaf1	65	64	67.1	66.1	69	65.2	1.02142	0.39364	0.463492	2.29639	-0.105339	0.884848
Q3TL44	NLR family member X1	Nlrx1	372.4	355.6	376.9	381.8	366.3	386.6	1.02697	0.327758	1.20253	-0.178153	1.6301	0.884826
O88839	Disintegrin and metalloproteinase domain-containing protein 15	Adam15	12.6	11.4	12.1	10	14.8	12.9	1.04432	0.729594	-3.37331	4.58991	1.4378	0.884802
A0A0R4J107	Acylamino-acid-releasing enzyme (Fragment)	Apeh	719.9	768.5	728.3	743	779.7	762.9	1.03108	0.279347	0.157837	1.57067	0.923925	0.884145
Q570Z8	MKIAA4114 protein (Fragment)	Picalm	740.7	746.6	772.4	771	793.9	739.5	1.01978	0.466437	1.05384	2.41217	-0.814603	0.883805
Q91W87	Cytochrome P450, family 2, subfamily d, polypeptide 22	Cyp2d22	102.9	97.1	105.5	94.8	108.6	113.5	1.03732	0.568539	-1.63551	1.5735	2.71293	0.883641
Q8BH69	Selenide, water dikinase 1	Sephs1	146.9	148.9	154	161.1	148.4	150	1.02157	0.51379	3.05012	-0.418823	0.0182097	0.88317
D9HP81	Regulating synaptic membrane exocytosis 2	Rims2	283.7	320.6	298.2	303.2	330.1	318.4	1.05452	0.28383	0.127306	1.57429	0.944932	0.882175
Q8R555	Cartilage acidic protein 1	Crtac1	379.9	352.9	364.1	368.4	380	384.4	1.03273	0.261962	0.203954	1.05909	1.38345	0.882162
Q3TFH8	Phosphoacetylglucosamine mutase	Pgm3	785.8	825.8	804	814.8	853.9	799.9	1.02194	0.42318	0.479353	2.43172	-0.264643	0.882143
Q5EBP9	Tripartite motif-containing 28	Trim28	1524.8	1475.8	1444.5	1463.4	1554.7	1534.1	1.02409	0.379866	-0.452144	1.80364	1.29466	0.882052
E9QNX9	Tyrosine-protein kinase receptor	Igf1r	88.3	95.5	97.1	96	100.1	97.2	1.04414	0.236072	0.504881	1.37953	0.760877	0.881764
Q9Z2A9	Glutathione hydrolase 5 proenzyme	Ggt5	25	26	26.2	27	22.1	29.8	1.02202	0.816004	1.97021	-5.65139	6.32541	0.881409
P28665	Murinoglobulin-1	Mug1	366.1	422.8	446.2	431.6	426.2	486.2	1.08817	0.300343	0.483156	0.352049	1.8088	0.881335
Q9QZ08	N-acetyl-D-glucosamine kinase	Nagk	617	612.3	658.1	658.4	645.3	650.3	1.03529	0.213946	1.16157	0.641644	0.84009	0.881103
Q9JJC6	RILP-like protein 1	Rilpl1	321.7	345.9	362.9	366.5	353	365.7	1.05308	0.225281	1.11086	0.458835	1.07223	0.880642
A0A1Y7VJ48	Tubulin-specific chaperone A	Tbca	1916.2	1883.5	1781.2	1941.9	1806.3	2018.5	1.03329	0.450725	1.15865	-0.766754	2.2463	0.8794
Q3UQM7	Uncharacterized protein	Slc7a5	148.1	155.1	125.5	153.6	153.6	162.3	1.09517	0.221118	0.691663	0.691663	1.25404	0.879123
B2RQD4	Lingo2 protein	Lingo2	80.3	72.8	77.9	74.5	83.4	83.2	1.04372	0.411324	-0.652717	1.67096	1.61874	0.878992
Q923M0	Protein phosphatase 1 regulatory subunit 16A	Ppp1r16a	270.1	272.9	250.2	281.3	280.2	264.3	1.0411	0.29438	1.36544	1.27656	-0.00807951	0.877973
Q3UHK1	Proton myo-inositol cotransporter	Slc2a13	180.2	178.7	169.8	188.1	190.7	164.7	1.02799	0.608189	2.11087	2.57337	-2.05158	0.877554
Q3UV17	Keratin, type II cytoskeletal 2 oral	Krt76	171.7	119.6	93	72.9	116.5	300.2	1.274	0.657391	-1.37888	-0.289764	4.299	0.876785
Q8C0M9	Isoaspartyl peptidase/L-asparaginase	Asrgl1	1968.4	2004.5	2027.1	2028.9	2003.3	2045.6	1.01297	0.285614	0.976101	0.111458	1.54015	0.875901
O35316	Sodium- and chloride-dependent taurine transporter	Slc6a6	105	118.5	105.5	120.4	123	105.7	1.06109	0.390655	1.40232	1.74201	-0.518249	0.875362
A0A1D5RLV3	Protein unc-80 homolog	Unc80	30.2	34.6	39.8	42.7	32.8	41.7	1.12046	0.3734	1.63006	-0.430058	1.42197	0.873989
Q3UZN6	Phosducin domain-containing protein	Pdcl	70.4	72.4	72.5	79	67.5	71.9	1.0144	0.777552	6.10602	-3.60171	0.112553	0.872288
Q6ZQ08	CCR4-NOT transcription complex subunit 1	Cnot1	1578	1545.7	1614.6	1596.9	1602.3	1629.2	1.01902	0.248739	0.506686	0.663333	1.44367	0.871229
Q8BZU6	Uncharacterized protein	Tnfrsf21	174.4	184	185.8	182.1	185.1	193	1.0294	0.329245	0.114218	0.603725	1.89276	0.870234
D3YZ09	H/ACA ribonucleoprotein complex subunit (Fragment)	Gar1	29.7	31.9	28	28.6	32.1	34	1.05692	0.431017	-0.6478	1.14217	2.11388	0.869416
G5E8R4	Serine/threonine-protein phosphatase 6 regulatory subunit 3	Ppp6r3	665.2	655.5	679	670.6	671.3	688.6	1.0154	0.31801	0.341534	0.400809	1.86574	0.86936
Q8BW41	Protein O-linked-mannose beta-1,4-N-acetylglucosaminyltransferase 2	Pomgnt2	15.8	17	14.7	16.9	16.8	16.8	1.06316	0.270938	0.927244	0.840315	0.840315	0.869291
Q80TK2	Ubiquitin carboxyl-terminal hydrolase (Fragment)	mKIAA1097	35.1	34.2	37.4	38	38.3	34.7	1.0403	0.392241	1.47452	1.65631	-0.525172	0.868554
A0A0R4J0B4	N-acylneuraminate cytidylyltransferase	Cmas	1129.4	1079.6	1154.3	1149.9	1136.5	1175.9	1.02944	0.254406	0.75719	0.404886	1.44076	0.867613
S4R1X1	WD repeat-containing protein 91	Wdr91	50.5	54.3	55	56.7	48.9	60.5	1.03942	0.599668	1.41789	-1.80334	2.98721	0.867255
E9QMU3	Ensconsin	Map7	507	526.2	466.5	522.6	530.7	525.6	1.05281	0.271231	0.744831	1.01061	0.843267	0.866235
Q99L04	Dehydrogenase/reductase SDR family member 1	Dhrs1	1748.8	1809.9	1712.5	1746.6	1762.2	1890.3	1.02426	0.47142	-0.212636	0.104286	2.70671	0.866119
Q9CWW6	Peptidyl-prolyl cis-trans isomerase NIMA-interacting 4	Pin4	155	170.2	176.3	178.9	185.6	165.5	1.05683	0.334324	1.06966	1.68046	-0.151941	0.866061
Q3TY95	Non-specific serine/threonine protein kinase	Akt2	206.2	196.2	204.9	212.2	202	207.2	1.02322	0.336206	1.79626	-0.0796976	0.876674	0.864413
Q9WTP7	GTP:AMP phosphotransferase AK3, mitochondrial	Ak3	1968.6	1919.3	1977.1	1958.9	1914.3	2072.6	1.01378	0.621746	0.124969	-1.30416	3.76828	0.863031
P47941	Crk-like protein	Crkl	426.8	472	450	456	472.7	478.6	1.04337	0.255337	0.283153	1.022	1.28304	0.862731
Q6ZWR6	Nesprin-1	Syne1	4034.1	4201.1	4196	4190.9	4237.6	4248.5	1.01977	0.228046	0.496598	0.988284	1.10305	0.862642
A2A841	Protein 4.1	Epb41	260	274.9	312.5	295.4	307.6	314.4	1.08261	0.232083	0.478029	0.928953	1.18029	0.862423
Q3TJ07	Uncharacterized protein (Fragment)	Stau1	219.8	216.1	238.2	235.1	244.6	225	1.04539	0.314376	0.878615	1.6812	0.0253447	0.861719
Q9D6D0	Solute carrier family 25, member 27	Slc25a27	707.5	750.9	729.7	749.4	787	707.8	1.02564	0.512996	0.923113	2.65568	-0.993768	0.861675
Q3TIW4	FERM domain-containing protein	Nf2	6.1	4.9	6.9	7.4	8.1	5	1.14525	0.47634	1.42387	2.11925	-0.960286	0.860946
Q91V35	Receptor-type tyrosine-protein phosphatase alpha	Ptpra	505	556.8	536.1	560.9	533	571.3	1.04212	0.301007	1.08412	0.0140629	1.48299	0.860391
O88852	Testis-specific Y-encoded-like protein 1	Tspyl1	37.2	34.6	31.1	40.3	37.7	32.8	1.07677	0.403413	1.96011	1.11073	-0.490029	0.860273
A0A0J9YV30	Paxillin	Pxn	104.3	97.4	91.6	99.7	103.8	106.2	1.05592	0.25642	0.304082	0.948945	1.32643	0.859818
Q6P0X6	Glrx2 protein (Fragment)	Glrx2	39.4	40.7	48.3	43	47.7	50.1	1.09657	0.299617	0.0416035	1.01929	1.51853	0.859806
D3YUV1	Nuclear receptor-binding protein	Nrbp1	296.4	308.7	320.2	328	307.8	320.2	1.03318	0.321129	1.64395	-0.0532113	0.988609	0.859782
G3X8R1	KICSTOR complex protein kaptin	Kptn	208.3	198.7	213.1	200.8	223.8	214.4	1.03048	0.470115	-0.804678	2.3322	1.05017	0.859233
B1AXH1	NHS-like protein 2	Nhsl2	126.9	129.1	120.7	136.5	129.9	121.5	1.02973	0.498085	2.51004	0.994833	-0.933613	0.857087
Q3UGV7	UBX domain-containing protein 7	Ubxn7	398.7	372.1	384.6	405.8	393.6	390.2	1.0296	0.275182	1.55295	0.636208	0.380723	0.856626
H7BX83	Gametogenetin-binding protein 2	Ggnbp2	21.4	26.1	24.7	25.1	26.2	27.1	1.08587	0.242545	0.428208	0.884042	1.257	0.856416
Q9DCL8	Protein phosphatase inhibitor 2	Ppp1r2	345.3	391.6	377.1	383.8	387	404	1.05458	0.249121	0.526407	0.661528	1.37936	0.855764
P27048	Small nuclear ribonucleoprotein-associated protein B	Snrpb	856.6	783.7	755.5	822.6	858	849.1	1.05589	0.234845	0.460026	1.13856	0.967971	0.85552
Q9DCE1	t-SNARE coiled-coil homology domain-containing protein	Stx7	946.7	979	960.3	989.7	976.2	961.7	1.01441	0.325052	1.70809	0.875626	-0.0184991	0.855072
C9K0Y3	AMPA-selective glutamate receptor 1 flip type	Gria1	1491.2	1448.2	1458	1503.7	1453.7	1497.8	1.01314	0.399447	1.68174	-0.536914	1.41994	0.854921
Q9D1C8	Vacuolar protein sorting-associated protein 28 homolog	Vps28	255.4	238.2	235.9	240.3	259.4	257.1	1.03742	0.350052	-0.269004	1.52331	1.30748	0.85393
Q8C561	G-protein coupled receptor-associated protein LMBRD2	Lmbrd2	233.5	224.1	254.1	259.2	240.5	251.3	1.05522	0.275723	1.43157	0.212889	0.916724	0.853727
Q9DB60	Prostamide/prostaglandin F synthase	Prxl2b	783.3	748.3	767.8	782.6	782.2	779.5	1.01953	0.276895	0.919904	0.897097	0.743146	0.853382
Q9EPK2	Protein XRP2	Rp2	428.8	470.5	436.7	460.7	457.5	474.5	1.04244	0.24299	0.693754	0.549285	1.31678	0.853272
O35099	Mitogen-activated protein kinase kinase kinase 5	Map3k5	577.8	608.8	588.7	597.1	613.2	605.1	1.02259	0.260213	0.339144	1.36293	0.847859	0.849979
Q7M6Z4	Kinesin-like protein KIF27	Kif27	324.7	308	290.1	329.6	335.1	302.2	1.04779	0.360835	1.27142	1.58928	-0.312076	0.849541
G3UWS5	Polyadenylate-binding protein 2	Pabpn1	235.1	225	238.8	247.9	232.7	236.5	1.02604	0.380002	2.09061	-0.0373323	0.494652	0.849309
A0A2I3BS41	Vinexin	Sorbs3	101	114.8	109.8	104.5	116.6	122.3	1.05467	0.420712	-0.577291	1.15458	1.97042	0.849238
G3UXL2	Phosphoribosyl pyrophosphate synthetase 1-like 3	Prps1l3	579.4	585.7	603.9	610.9	563.2	627.3	1.01832	0.627488	1.66895	-2.0803	2.958	0.848886
Q3TUM2	ADP-ribosylation factor-like protein 6	Arl6	419.1	409.7	422.9	429.6	411.9	427.5	1.01382	0.445636	1.81994	-0.78488	1.51089	0.848651
A0A0U1RNL7	Protein-serine/threonine kinase	Bckdk	40.7	38.5	39.6	42.5	36.1	43	1.02357	0.706896	2.63636	-3.18182	3.09091	0.848485
E9QMK9	D-glutamate cyclase, mitochondrial	Dglucy	113.9	112.7	105.2	111	116.9	115.9	1.03617	0.289156	0.084838	1.3362	1.1241	0.84838
Q3URE1	Malonate--CoA ligase ACSF3, mitochondrial	Acsf3	1142.3	1106	1152.4	1169	1144.5	1149.3	1.01826	0.264346	1.45208	0.448056	0.644764	0.848301
Q8C650	Septin-10	Septin10	78.6	76.3	77.9	79	77.2	79.6	1.01289	0.370293	1.18746	-0.339276	1.69638	0.848189
Q61263	Sterol O-acyltransferase 1	Soat1	39.5	49.6	55.7	52.6	57.2	55.8	1.14365	0.231256	0.529625	1.09184	0.920733	0.8474
Q99KC8	von Willebrand factor A domain-containing protein 5A	Vwa5a	437	468	483.9	471.3	457.7	520.5	1.04363	0.438963	0.349381	-0.220809	2.41213	0.8469
Q9EPU0	Regulator of nonsense transcripts 1	Upf1	1200.3	1254.4	1262.4	1259.5	1259.5	1283.8	1.02306	0.247574	0.605851	0.605851	1.32518	0.845625
Q8BVI5	Syntaxin-16	Stx16	344.4	395	345.6	376.7	379.3	402.2	1.06747	0.258386	0.520657	0.610705	1.40381	0.845058
O35621	Phosphomannomutase 1	Pmm1	1304.2	1327	1381.4	1366.6	1327.7	1418.8	1.02505	0.391979	0.732836	-0.247921	2.04892	0.844611
Q9CQW2	ADP-ribosylation factor-like protein 8B	Arl8b	358.9	372.4	382	384	384.2	374.5	1.02641	0.257358	1.11161	1.12885	0.292984	0.844482
Q501J6	Probable ATP-dependent RNA helicase DDX17	Ddx17	1686	1632.6	1598	1634.7	1700.6	1693.4	1.0228	0.321111	-0.0939848	1.39248	1.23007	0.842855
O09174	Alpha-methylacyl-CoA racemase	Amacr	133.1	121.6	122.7	128.7	129.4	135.3	1.0424	0.274883	0.456991	0.567299	1.49704	0.840442
Q8CH18	Cell division cycle and apoptosis regulator protein 1	Ccar1	497.5	490.6	482.6	472.1	516.9	500.5	1.01278	0.672786	-2.4318	3.57617	1.37683	0.8404
Q9CQI7	U2 small nuclear ribonucleoprotein B	Snrpb2	244.5	217.6	207.5	236.7	236.2	244.9	1.07198	0.231403	0.705878	0.679734	1.13463	0.840082
Q60610	T-lymphoma invasion and metastasis-inducing protein 1	Tiam1	268.8	262.9	282.4	273.4	274.7	291.2	1.03095	0.360069	0.20333	0.333328	1.9833	0.839986
A2A7S8	Uncharacterized protein KIAA1522	Kiaa1522	15	13.8	13.5	13.5	16.1	14.7	1.04728	0.490895	-0.755929	2.51976	0.755929	0.839921
A0A0A6YWT4	Rab GTPase-activating protein 1-like (Fragment)	Rabgap1l	99.7	93.6	79.5	102.1	109.1	87.7	1.09567	0.373263	1.07779	1.75343	-0.312078	0.839715
Q8BT60	Copine-3	Cpne3	289.8	317.1	321.1	309.8	330.8	330.3	1.04623	0.300106	0.0273959	1.26021	1.23086	0.839489
Q6NVF0	Inositol polyphosphate 5-phosphatase OCRL	Ocrl	856.1	873.9	913	922.8	896.7	896.8	1.02773	0.266045	1.43609	0.539392	0.542827	0.839435
Q32P04	Keratin 5	Krt5	135.6	90.1	74.3	49.3	83.3	247.5	1.267	0.697482	-1.59301	-0.524719	4.63449	0.838922
A0A1W2P8E1	2-hydroxyacyl-CoA lyase 2	Ilvbl	104.3	95.4	109.3	113.2	104.6	108.9	1.05728	0.283179	1.44874	0.227253	0.837997	0.837997
Q3UR33	Uncharacterized protein	Tmpo	643.5	723.2	702	696.3	733	743.1	1.05013	0.280902	0.163117	1.05219	1.29686	0.837389
Q91XV3	Brain acid soluble protein 1	Basp1	1334.6	1382.9	1220	1375.7	1484.3	1287.5	1.05333	0.401481	0.755362	2.05334	-0.298798	0.836636
Q3UJY1	Uncharacterized protein	Slc29a1	39.6	40.1	46.4	46.5	48.6	40.5	1.07534	0.387379	1.17857	1.73268	-0.404584	0.835554
Q3U1V6	Ubiquitin-conjugating enzyme E2 variant 3	Uevld	274.7	264.5	280.5	278.5	283.9	277.6	1.02477	0.253176	0.650189	1.31684	0.539081	0.83537
Q9JL56	Glycerophosphodiester phosphodiesterase 1	Gde1	553.6	587.7	595.7	593.6	598.9	600.5	1.03224	0.226586	0.653017	0.890071	0.961634	0.834907
A2BHN6	F-box only protein 3	Fbxo3	55.3	56.5	65.6	57	63.6	70.9	1.07948	0.414405	-0.378765	0.793038	2.08912	0.834466
B2RX07	Cleavage and polyadenylation factor subunit homolog (S. cerevisiae)	Pcf11	21.2	19.7	16	22.1	22.1	19.4	1.11775	0.2798	1.17071	1.17071	0.161907	0.834442
A0A1L1SV73	Ubiquitin carboxyl-terminal hydrolase 47	Usp47	555.6	523.9	565.5	582.6	565.4	551.4	1.03307	0.30574	1.57684	0.785355	0.141118	0.834439
Q9CQ40	39S ribosomal protein L49, mitochondrial	Mrpl49	191.4	181.2	188	188.6	184.3	200.7	1.02319	0.493202	0.333745	-0.494199	2.66354	0.834363
Q6PI63	DNA-directed RNA polymerase II subunit RPB11	Polr2j	8.6	11.4	8.8	10.4	10.7	11.6	1.13542	0.251754	0.512148	0.704203	1.28037	0.83224
F7DCH5	CLIP-associating protein 2	Clasp2	1602.2	1515.4	1538.8	1597.1	1621.2	1550	1.02403	0.325479	1.00127	1.5379	-0.0475026	0.830553
Q3U7P0	Peptidase A1 domain-containing protein	Ctsd	336.9	348.8	360	353.3	359.1	362	1.02745	0.251507	0.40975	0.911837	1.16288	0.828156
Q9QYB8	Beta-adducin	Add2	2585.2	2654.3	2763.8	2726.7	2733.7	2766.6	1.02795	0.235325	0.654391	0.732118	1.09744	0.827982
B2RRE3	Camsap1l1 protein	Camsap2	2436.2	2453	2376.8	2442.7	2519.8	2402.8	1.01367	0.468718	0.517041	2.44283	-0.479575	0.826767
Q8BI72	CDKN2A-interacting protein	Cdkn2aip	66.9	63	64.4	69.1	64.3	65.8	1.02522	0.420137	2.19333	-0.236205	0.523025	0.826717
Q3V038	Tetratricopeptide repeat protein 9A	Ttc9	126.9	141	129.3	135.9	143.5	136.5	1.04708	0.279888	0.463953	1.47139	0.543488	0.826278
O89001	Carboxypeptidase D	Cpd	499	455.8	448.2	483.7	500.2	487	1.0484	0.244512	0.585153	1.18734	0.70559	0.826027
Q06477	IFN-response element binding factor 2 (Fragment)	Srsf2	1106.6	1122	1089.7	1097.7	1159.1	1101.5	1.01205	0.576264	-0.519937	3.28055	-0.284727	0.825297
E0CY19	cAMP-regulated phosphoprotein 21 (Fragment)	Arpp21	247	235.7	218.6	260.9	238.7	237.1	1.05048	0.354395	1.89765	0.345028	0.233127	0.825269
Q8R1S0	Ubiquinone biosynthesis monooxygenase COQ6, mitochondrial	Coq6	459.9	543.6	519.6	533.4	533.2	563.2	1.07005	0.255241	0.596284	0.591644	1.2877	0.825208
D3YYD5	Vacuolar protein sorting-associated protein 29 (Fragment)	Vps29	24.4	22.2	22.6	24.7	26.4	21	1.04191	0.606469	1.39376	2.8444	-1.76353	0.824876
Q8K1X4	Nck-associated protein 1-like	Nckap1l	9.1	8.6	8.3	9.3	7.6	10.1	1.03846	0.688591	1.56709	-2.63932	3.54658	0.824786
Q3U1C2	RuvB-like helicase	Ruvbl1	883.5	852.4	890.9	888	871.4	917.9	1.01922	0.402785	0.606961	-0.205584	2.07052	0.823966
Q5CZY4	Nuclear factor 1 (Fragment)	Nfix	608.7	572.7	627.4	604.2	610.3	663	1.03798	0.404934	0.0455599	0.264967	2.1605	0.823675
Q99LD8	N(G),N(G)-dimethylarginine dimethylaminohydrolase 2	Ddah2	860.6	754.8	774.3	801.3	817.2	910.1	1.05812	0.380236	0.0840658	0.366456	2.0164	0.822306
Q11136	Xaa-Pro dipeptidase	Pepd	1910.6	1857.7	1926.6	1912.5	1908.8	1962.5	1.01561	0.335289	0.393796	0.291187	1.7804	0.821795
Q3TYE5	Limbic system-associated membrane protein	Lsamp	2515.8	2497.9	2383.6	2521.2	2677.1	2375.3	1.02383	0.575336	0.772923	2.94668	-1.2614	0.819401
Q62077	1-phosphatidylinositol 4,5-bisphosphate phosphodiesterase gamma-1	Plcg1	1537.4	1488	1513.9	1523.2	1542.4	1534.4	1.01337	0.256941	0.408746	1.18577	0.862009	0.818841
P11531	Dystrophin	Dmd	523.1	552.3	572.2	581.1	549.7	577.4	1.03678	0.309334	1.29169	0.0202459	1.14187	0.817934
A0A0J9YTS4	Tetraspanin (Fragment)	Tspan9	37	30.1	33	38.2	30.9	39.5	1.08492	0.444217	1.39507	-0.711966	1.77029	0.817799
Q3U2Z5	SH3 domain-containing protein	Eps8	331.1	340	314	334.5	344.1	338.9	1.03289	0.254165	0.464163	1.19068	0.797149	0.81733
A0A338P7K6	Metabotropic glutamate receptor 4	Grm4	81.2	77.2	72.8	71.6	83	86.9	1.04455	0.544567	-1.3011	1.41216	2.34039	0.817152
Q8VBV6	Gamma-aminobutyric acid receptor, subunit delta	Gabrd	12.7	14.6	14.3	13.7	16.8	13.6	1.0601	0.527133	-0.163169	2.87177	-0.26107	0.815844
F6U3S2	Major facilitator superfamily domain-containing protein 6 (Fragment)	Mfsd6	198.3	205.9	220.8	215.9	207.9	229.2	1.0448	0.361592	0.661094	-0.03786	1.82311	0.815447
A0A1L1SUE1	Zinc finger protein 112	Zfp112	27.9	30.1	28.8	32.9	26.5	30.1	1.03111	0.669841	3.58636	-2.20003	1.05481	0.813711
E9PU93	Set1/Ash2 histone methyltransferase complex subunit ASH2	Ash2l	133.3	144.6	142.6	138.3	151.1	145.8	1.03496	0.390234	-0.309553	1.8131	0.934187	0.812576
D3YUQ5	RUN domain-containing protein 3B	Rundc3b	119.3	124.3	130.2	130	123.9	133.2	1.03558	0.347337	0.989702	-0.128295	1.57619	0.812533
Q91XX3	Protocadherin gamma B7	Pcdhgb7	173	189.6	192.8	189.4	188.9	203	1.04663	0.32389	0.401422	0.35438	1.68095	0.812252
Q8R1N0	Zinc finger protein 830	Znf830	54.9	53.1	48.6	53.9	56.5	54.1	1.05045	0.26855	0.523884	1.32512	0.585517	0.811506
Q8BTS4	Nuclear pore complex protein Nup54	Nup54	82.2	86.2	86.7	83.5	90.7	86.9	1.02352	0.471881	-0.621678	2.29751	0.756826	0.810885
Q8BJ03	Cytochrome c oxidase assembly protein COX15 homolog	Cox15	74.2	74.3	82.6	73	83.3	86.5	1.05063	0.473424	-0.836594	1.29983	1.96358	0.808938
Q80ZP8	Armet protein	Manf	1048.4	1004.3	1049.6	1080.2	1036.3	1048.4	1.02018	0.352193	1.78582	0.0852233	0.553952	0.80833
O35474	EGF-like repeat and discoidin I-like domain-containing protein 3	Edil3	53.7	61.4	62.1	57.9	63.4	67.2	1.06377	0.379001	-0.250313	0.929734	1.74504	0.808154
O70152	Dolichol-phosphate mannosyltransferase subunit 1	Dpm1	249.2	224.2	240.3	244.1	237.1	263.2	1.04302	0.392788	0.489282	-0.0631332	1.99659	0.807579
P10833	Ras-related protein R-Ras	Rras	308.3	319.9	303.9	312.8	335.9	303.4	1.02146	0.56945	0.254065	3.04878	-0.883179	0.806557
A0A0R4J1F3	Histone deacetylase 9	Hdac9	12.2	9.3	9.9	11.2	11	12.9	1.11783	0.313167	0.479054	0.348403	1.58959	0.805682
E9PXY8	Ubiquitin carboxyl-terminal hydrolase 7	Usp7	4276.5	4113.9	4171.3	4218.5	4276.6	4265.9	1.01587	0.261428	0.379161	1.08372	0.953967	0.805617
Q2VPR3	2500003M10Rik protein (Fragment)	Chtop	453.1	446.4	458.2	439.4	459.1	473.5	1.01053	0.672168	-2.22483	1.10397	3.5372	0.805445
P49442	Inositol polyphosphate 1-phosphatase	Inpp1	1501.9	1415.3	1521.9	1552.9	1473.4	1549.6	1.03082	0.336285	1.29188	-0.111187	1.23364	0.80478
Q8K359	Coq7 protein (Fragment)	Coq7	97.4	112.3	105.4	108.9	104.4	119.8	1.05712	0.393457	0.518545	-0.0849341	1.9803	0.804639
A0A087WSR2	Protein ABHD14B (Fragment)	Abhd14b	192.7	221.5	223.5	220	203.5	255.8	1.06523	0.492246	0.431316	-0.52609	2.5086	0.804608
Q9WUD1	STIP1 homology and U box-containing protein 1	Stub1	928.7	876.3	889.6	940.5	885.1	934.5	1.02431	0.40665	1.55298	-0.480945	1.3327	0.801575
Q78UK8	GB1/RHD3-type G domain-containing protein	Gbp7	27.3	27.9	31.6	31.7	31.2	29.5	1.06452	0.281374	1.18802	0.973317	0.243329	0.801556
K3W4S4	C-Jun-amino-terminal kinase-interacting protein 3	Mapk8ip3	1287.1	1309.3	1318.2	1298.5	1320.1	1334.5	1.00983	0.410042	-0.397495	0.951075	1.85012	0.801234
Q3U4G8	Coronin	Coro2a	745.1	823.9	738.2	793.3	819.1	809.2	1.04958	0.251859	0.508973	1.05085	0.842921	0.800915
Q3UBU7	F-box domain-containing protein	Fbxo42	17.1	19.8	20.6	16.9	21.2	23.8	1.07652	0.553994	-1.23596	1.10872	2.52644	0.799736
G3UXB4	Cytoplasmic tRNA 2-thiolation protein 2	Ctu2	168.9	172.1	187.1	179.3	174.2	197.9	1.04412	0.442835	0.336193	-0.18868	2.25043	0.799315
Q91YD3	mRNA-decapping enzyme 1A	Dcp1a	73	85.7	75.8	76.6	81.4	92.5	1.06823	0.430164	-0.234792	0.48457	2.14809	0.799291
Q8BYW9	EGF domain-specific O-linked N-acetylglucosamine transferase	Eogt	294	275.4	279.8	303.1	298.9	270.5	1.02744	0.542326	2.06088	1.62882	-1.29276	0.798977
P60521	Gamma-aminobutyric acid receptor-associated protein-like 2	Gabarapl2	590.8	586.5	604.7	588	586.1	630.7	1.01279	0.650846	-0.630741	-0.830475	3.85803	0.798938
Q99JR9	Coiled-coil domain containing 104	Cfap36	166.8	177.3	178.6	168	175.1	195.1	1.02965	0.593964	-0.963393	0.133948	3.22505	0.798534
Q9Z0R6	Intersectin-2	Itsn2	770.6	785.2	811.7	788.4	820.8	808.2	1.02108	0.337669	-0.0367968	1.51827	0.91352	0.798331
Q3KQQ1	Nsfl1c protein (Fragment)	Nsfl1c	1367.7	1432.5	1398.5	1409.2	1424.1	1443	1.01848	0.287769	0.297204	0.756894	1.33999	0.79803
Q8C080	Sorting nexin-16	Snx16	450	451.5	419	444	471	449.4	1.03324	0.33698	0.208944	1.68064	0.503283	0.797622
Q8C161	Uncharacterized protein	Aar2	54.3	53.1	64	60.9	55.7	69.1	1.08343	0.411823	0.630204	-0.239812	2.00215	0.797515
A2A7K5	c-Myc-binding protein	Mycbp	101.8	98.6	89.7	107.4	101.7	96	1.05171	0.364542	1.7066	0.797478	-0.111647	0.797478
Q9JJ69	Kv channel-interacting protein 2	Kcnip2	57.6	60.6	66.1	65.1	66.8	62.7	1.05589	0.281197	0.850569	1.24492	0.293833	0.796442
Q3TGG0	Uncharacterized protein	Appl2	728	742.5	771.2	766.7	749.4	778.1	1.02342	0.313454	0.885431	0.0985497	1.40395	0.795978
Q3TBM1	Alpha-mannosidase	Man2b1	72.2	63.4	69.3	70.7	76.2	68.7	1.05222	0.356517	0.535187	1.76166	0.0891978	0.795347
Q8BVL3	Sorting nexin-17	Snx17	64	65.9	72.7	68.2	68.9	76.4	1.0538	0.384389	0.145745	0.298777	1.93841	0.79431
Q80WR0	Nucleoporin 153	Nup153	152.3	173	165.2	177.6	171.8	166	1.05076	0.295491	1.34874	0.79394	0.239139	0.79394
E9PUP9	Ephrin type-A receptor 5	Epha5	106.4	116	114.3	109.1	117.5	122.3	1.03623	0.449876	-0.611642	1.02808	1.96506	0.793833
Q64525	Histone H2B type 2-B	Hist2h2bb	1806.4	1836.7	1664.2	1789.5	1941.2	1795.9	1.04132	0.371378	0.221497	1.86861	0.290986	0.793697
Q60632	COUP transcription factor 1	Nr2f1	215.1	212.7	225.5	235.6	215.7	218.2	1.0248	0.505402	2.62104	-0.303746	0.0636888	0.79366
Q8K2C9	Very-long-chain (3R)-3-hydroxyacyl-CoA dehydratase 3	Hacd3	281.5	282.9	304	304.5	308.7	285.2	1.03455	0.38503	1.19258	1.52577	-0.338472	0.793293
Q3THI5	AAA domain-containing protein	Psmc3	2635.4	2492.8	2551.9	2676.7	2578.6	2595	1.02216	0.330786	1.62835	0.259141	0.48804	0.791844
Q9JL08	Protein S100 (Fragment)	S100A1	353.2	375.2	400.9	377.1	370.7	438.2	1.05021	0.500524	0.0279245	-0.240151	2.5872	0.791659
A2ATS6	Reticulon-4 receptor-like 2 (Fragment)	Rtn4rl2	90.9	80.1	77.8	86.5	89.6	89.3	1.06672	0.253979	0.509923	0.953127	0.910236	0.791095
P12815	Programmed cell death protein 6	Pdcd6	1218.7	1294.2	1273.7	1274.7	1280.8	1323.5	1.0244	0.32188	0.320171	0.476414	1.57012	0.788901
Q8CHQ0	F-box only protein 4	Fbxo4	46.9	43.6	50.2	48.6	47.7	52.2	1.05544	0.330523	0.515152	0.242424	1.60606	0.787879
Q9CQJ6	Density-regulated protein	Denr	721.4	712.9	764	757.4	748.5	757.1	1.02943	0.250827	0.89966	0.574614	0.888703	0.787659
Q00519	Xanthine dehydrogenase/oxidase	Xdh	33.8	52	45.1	45.9	51.5	55.2	1.16578	0.291216	0.246693	0.856169	1.25886	0.78724
Q60739	BAG family molecular chaperone regulator 1	Bag1	312.3	304.3	315.1	303.7	313.2	328	1.01417	0.601713	-1.22515	0.469839	3.11045	0.785047
Q8BVR3	AKAP7_RIRII_bdg domain-containing protein (Fragment)	Akap7	1678.1	1615	1659.5	1682.4	1642.7	1703.8	1.01541	0.381715	0.972536	-0.251873	1.63255	0.784403
Q3TTA7	E3 ubiquitin-protein ligase CBL-B	Cblb	34.5	32.1	39.9	34.7	35.6	45.6	1.08826	0.495738	-0.20025	0.0250313	2.52816	0.784314
Q3V1C8	Nudix hydrolase domain-containing protein	Nudt2	497	512.9	522.8	524.2	524.9	514.2	1.01996	0.285021	1.02184	1.07562	0.253539	0.783665
Q9JHI5	Isovaleryl-CoA dehydrogenase, mitochondrial	Ivd	2693.9	2397	2607	2530.4	2555.6	2970.5	1.04658	0.515374	-0.233004	-0.067914	2.65017	0.783085
Q91YI1	Autophagy-related protein 13	Atg13	56.2	67.7	62.2	64	65.2	70.4	1.07254	0.30827	0.341921	0.550551	1.45461	0.782362
B7ZP20	Ankyrin repeat and FYVE domain containing 1	Ankfy1	1034.7	1075.9	1094.4	1103.6	1093.6	1079.5	1.02237	0.276394	1.15398	0.826767	0.365392	0.782047
Q3TU79	J domain-containing protein	Dnajb1	1004.5	1056.5	1067.6	1084.6	1049.5	1073.3	1.02519	0.299016	1.23886	0.196912	0.903419	0.779731
Q4VAA2	Protein CDV3	Cdv3	1697.2	1671.1	1609.6	1671.1	1684.9	1727.1	1.02113	0.320546	0.26236	0.569188	1.50746	0.779669
Q923Z3	Protein MTO1 homolog, mitochondrial	Mto1	149.8	149.1	150.1	149.4	146.6	154.2	1.00267	0.874156	-0.519656	-5.97604	8.83415	0.779484
Q05D44	Eukaryotic translation initiation factor 5B	Eif5b	920.2	873.5	884.6	923	917.8	894.5	1.02128	0.315944	1.23919	1.02606	0.0710452	0.778765
P25233	Necdin	Ndn	36.1	51.3	32.5	52.2	45	46	1.19433	0.277605	1.22595	0.504411	0.604625	0.778329
Q8CCT4	Transcription elongation factor A protein-like 5	Tceal5	769.8	708	731	771.1	755.3	755.3	1.033	0.26549	1.11521	0.609363	0.609363	0.777978
P09055	Integrin beta-1	Itgb1	1231.6	1064.1	1156.5	1168.5	1159.6	1319.9	1.05672	0.410437	0.211763	0.105683	2.01632	0.777922
Q3U896	Myotubularin phosphatase domain-containing protein	Mtmr9	449.9	455.3	435.4	480.3	444.6	439.7	1.0179	0.600968	3.24881	-0.220259	-0.696406	0.777383
P14602	Heat shock protein beta-1	Hspb1	114.6	124.6	117.1	117.3	130.8	120.3	1.03396	0.47143	-0.281826	2.31225	0.294636	0.77502
Q3TNL6	Anion exchange protein	Slc4a1	403.1	435.1	454.2	436.6	433.3	482.5	1.04643	0.410429	0.224632	0.0968243	2.00233	0.774595
P50428	Arylsulfatase A	Arsa	243.5	274	256.1	259.5	272.3	277.4	1.04602	0.314559	0.106569	0.941721	1.27448	0.774255
A0A1B0GT88	Brain-enriched guanylate kinase-associated protein	Begain	1304.3	1243.9	1215	1320.2	1284.3	1264.5	1.02811	0.318097	1.44404	0.656183	0.221654	0.77396
Q8BS45	Intraflagellar transport protein 56	Ttc26	82.4	95.5	87.1	89.4	94.3	96.7	1.05811	0.307455	0.160727	0.899066	1.2607	0.773498
Q9JI18	Low-density lipoprotein receptor-related protein 1B	Lrp1b	224.5	242.2	253.5	243.5	249.1	261.5	1.04707	0.320595	0.234883	0.617992	1.46631	0.77306
D3YUE4	Family with sequence similarity 151, member B	Fam151b	47	43.7	53.3	57.2	48.5	49.6	1.07847	0.391647	1.88621	0.102512	0.328037	0.772254
A0A1Y7VLQ2	Predicted gene 42517	Gm42517	5.1	3.9	3.9	4.1	5.4	5	1.12403	0.390818	-0.288675	1.58771	1.01036	0.7698
P62881	Guanine nucleotide-binding protein subunit beta-5	Gnb5	2344.3	2452.7	2482.8	2450.6	2513.6	2483.8	1.02311	0.288284	0.329464	1.19431	0.785223	0.769665
Q9CR60	Vesicle transport protein GOT1B	Golt1b	55.9	66.4	57.8	67.7	61.7	63.6	1.07163	0.307915	1.37029	0.297888	0.637481	0.768552
Q8VDZ4	Palmitoyltransferase ZDHHC5	Zdhhc5	255.2	271.6	281	275.5	283.1	279.3	1.03726	0.270405	0.477383	1.05943	0.768407	0.768407
Q8CBF3	Ephrin type-B receptor 1	Ephb1	57.2	61.3	60.7	59.2	58.6	66.5	1.02846	0.582066	-0.240854	-0.511814	3.05583	0.767721
S4R225	WD repeat-containing protein 13	Wdr13	738.9	763.1	753.1	777.5	743	762.6	1.01242	0.487247	2.12161	-0.715426	0.896338	0.767506
D3YYT1	Putative oxidoreductase GLYR1	Glyr1	315.8	335.1	346.3	325.7	345.8	361.2	1.0356	0.433367	-0.434269	0.868538	1.86671	0.766993
Q5SFM8	RNA-binding protein 27	Rbm27	76.9	81.4	63.8	85.8	77.7	79.6	1.09455	0.295252	1.28689	0.401014	0.608812	0.765572
Q9JJL8	Serine--tRNA ligase, mitochondrial	Sars2	192.1	178.7	186.9	185.1	190.4	197.7	1.02779	0.388356	-0.118418	0.6661	1.74666	0.764782
P60041	Somatostatin	Sst	184.8	202.7	188.6	199.3	205.8	192.6	1.03749	0.339585	0.77051	1.45973	0.0600857	0.763442
Q00PI9	Heterogeneous nuclear ribonucleoprotein U-like protein 2	Hnrnpul2	2124.2	2050.9	2120	2123	2120.6	2145.7	1.01496	0.278681	0.598464	0.540156	1.14996	0.762859
Q66JW2	Golga1 protein	Golga1	153	167.9	157.1	156.4	170.4	168.8	1.03682	0.402458	-0.381102	1.4378	1.22992	0.762205
A0A0R4J055	Dynamin-binding protein	Dnmbp	26.4	28.5	27.5	22.3	31	31.5	1.02913	0.80591	-4.91878	3.36381	3.83982	0.761617
Q3UHU8	General transcription factor II-I	Gtf2i	742.7	777.4	789.1	818.9	778.5	766.9	1.02386	0.431871	2.03746	0.363289	-0.117413	0.761111
Q9DCS2	Methyltransferase-like 26	Mettl26	26.8	24.4	26.7	25.4	27.9	27.7	1.03979	0.408994	-0.417374	1.42398	1.27667	0.761094
G5E8F1	Integrin alpha-M	Itgam	195	205	189.3	203.5	206.6	197.3	1.03071	0.321805	0.889164	1.27922	0.109048	0.759145
Q99LF4	RNA-splicing ligase RtcB homolog	Rtcb	2318.8	2321	2231.9	2263.1	2327.3	2397	1.01684	0.471333	-0.540483	0.722831	2.09437	0.758907
A0A140LHX5	Protein unc-13 homolog B	Unc13b	27	35.1	36.3	34	35.4	40.5	1.11687	0.338064	0.237217	0.513971	1.52214	0.757777
D3YZN4	Paraplegin	Spg7	457.9	478.7	478.7	459.5	485.2	497.9	1.01929	0.530051	-1.02147	1.11862	2.17617	0.757772
A8DUP7	Beta-globin	Hbbt1	117	134.8	140	135.8	122.5	160.9	1.06993	0.528174	0.431124	-0.671558	2.51212	0.75723
Q9JKF1	Ras GTPase-activating-like protein IQGAP1	Iqgap1	296.5	307.8	335.2	334.5	301.1	349.1	1.04811	0.455918	1.07201	-0.606355	1.80566	0.757106
Q8C1W9	Uncharacterized protein	Nap1l4	1146.9	1137.6	1171.3	1148.3	1162.9	1184.1	1.01143	0.413931	-0.208756	0.630098	1.84816	0.756501
A0A0D2X7Z2	EEF1A lysine methyltransferase 1	Eef1akmt1	99.8	104.9	121.7	117	111	124.4	1.07966	0.321519	0.715591	0.191988	1.36137	0.756316
Q9DBH5	Vesicular integral-membrane protein VIP36	Lman2	292.2	262.6	286.5	290.5	289.6	296.8	1.04232	0.273023	0.64099	0.583683	1.04214	0.755604
Q9CQ19	Myosin regulatory light polypeptide 9	Myl9	960.2	1007.8	1094.4	1047.8	1078.9	1089.7	1.05029	0.28118	0.396837	0.853935	1.01267	0.754481
Q9WU84	Copper chaperone for superoxide dismutase	Ccs	418.1	409.4	399	407.2	406.3	434.6	1.01761	0.541616	-0.170804	-0.264921	2.69452	0.752933
Q9CYN2	Signal peptidase complex subunit 2	Spcs2	584.3	523.8	537.2	576.2	572.8	568	1.04358	0.321946	0.87383	0.76683	0.615772	0.752144
A1L332	Phospholipid-transporting ATPase	Atp8a1	28.8	35.8	31.3	35.3	34.9	33.7	1.08342	0.273706	0.939682	0.82692	0.488635	0.751746
Q4FK88	Annexin	Anxa1	43	61.8	54.1	49.7	51.3	79.2	1.13405	0.554584	-0.345639	-0.176346	2.77569	0.751235
Q9ET26	E3 ubiquitin-protein ligase RNF114	Rnf114	36.1	43.9	48.1	47.4	44.6	49.8	1.10695	0.298296	0.771841	0.312021	1.16597	0.749945
Q61609	Sodium-dependent phosphate transporter 1	Slc20a1	119.8	105	101.8	114.9	121	112.3	1.06614	0.304253	0.62829	1.26352	0.357535	0.749783
Q3ZK22	Vezatin	Vezt	68.3	67.1	70.6	67.8	70.2	72	1.01942	0.449422	-0.487281	0.862113	1.87416	0.749663
Q9WU28	Prefoldin subunit 5	Pfdn5	1031.8	1055.9	1044.3	1060.2	1004.8	1094.1	1.00865	0.754244	1.34409	-3.25236	4.15671	0.74948
Q148P2	3-oxoacyl-[acyl-carrier-protein] synthase, mitochondrial	Oxsm	233.7	269.3	251.9	272.5	256.6	265.8	1.05299	0.302057	1.17219	0.279003	0.795813	0.749001
Q80TB8	Synaptic vesicle membrane protein VAT-1 homolog-like	Vat1l	1008.6	1039.3	1037.5	1054.2	1016.8	1053.1	1.01254	0.460307	1.49364	-0.67717	1.4298	0.748757
P38647	Stress-70 protein, mitochondrial	Hspa9	5815.7	5919.7	5808.4	5912.8	5951	5819.8	1.00797	0.428987	1.04189	1.65545	-0.451877	0.748488
Q9QYJ0	DnaJ homolog subfamily A member 2	Dnaja2	3751.6	3841	3623.6	3789.8	3896.3	3775.4	1.02187	0.329517	0.467345	1.442	0.335561	0.748302
Q8CCX5	Keratin-like protein KRT222	Krt222	267.4	296.6	291.7	292	289.5	309.3	1.04102	0.346133	0.432728	0.272853	1.53906	0.748214
A2A432	Cullin-4B	Cul4b	1093.3	1110.4	1136.9	1134.2	1143.7	1112	1.01476	0.356561	0.940752	1.37319	-0.0697977	0.74805
P11983	T-complex protein 1 subunit alpha	Tcp1	2704.4	2702.9	2799.2	2807	2759.6	2763.5	1.01506	0.30787	1.29597	0.436824	0.507514	0.74677
Q8C4Q6	Axin interactor, dorsalization-associated protein	Aida	215.3	211.6	233.3	227.9	228.5	229.8	1.03938	0.324973	0.674778	0.726463	0.838447	0.746563
Q3URG1	Uncharacterized protein	Tppp	1930	2322.4	2068.5	2145.7	2270	2350.8	1.0705	0.315198	0.194632	0.81923	1.22524	0.746368
P26883	Peptidyl-prolyl cis-trans isomerase FKBP1A	Fkbp1a	212.2	229.6	236.9	231.3	247.6	228.2	1.04184	0.374523	0.39928	1.68381	0.154984	0.746024
B2RWY4	Whirlin	Whrn	45	41.8	43.1	49.2	45.5	38.8	1.02771	0.725258	3.66608	1.36701	-2.79616	0.745644
Q91V89	Serine/threonine-protein phosphatase 2A 56 kDa regulatory subunit	Ppp2r5d	664.4	651.4	644	650	658.5	674.4	1.01179	0.454706	-0.316313	0.506747	2.04635	0.745596
Q3UJM9	IRF tryptophan pentad repeat domain-containing protein	Irf3	250.8	268.8	266.5	257.6	272.8	277.6	1.02786	0.427041	-0.452562	1.09908	1.58907	0.745195
Q3TNL3	Pannexin_like domain-containing protein (Fragment)	Lrrc8c	220.5	236	252.7	240.6	249.4	255.2	1.05076	0.305479	0.260809	0.807267	1.16743	0.745169
Q8BGX2	Mitochondrial import inner membrane translocase subunit Tim29	Timm29	141.7	146.7	155.9	161.8	148.7	149.9	1.03624	0.414265	1.90204	0.0833012	0.249904	0.745083
Q9R0N5	Synaptotagmin-5	Syt5	289.9	289.8	264.2	273.3	291.2	312.5	1.03922	0.480385	-0.540208	0.668507	2.10681	0.745036
Q3UMB5	Guanine nucleotide exchange protein SMCR8	Smcr8	214.8	223.4	240.8	228.4	236.8	243.4	1.04359	0.324641	0.156023	0.790183	1.28845	0.744886
Q00899	Transcriptional repressor protein YY1	Yy1	81.9	88.9	88	90.2	83.8	93.3	1.03284	0.470405	1.03283	-0.647704	1.84683	0.743984
P83741	Serine/threonine-protein kinase WNK1	Wnk1	614.2	646.5	631.9	616.8	656.7	655.2	1.01907	0.495174	-0.869667	1.59714	1.5044	0.743957
A2AUM2	eIF-2-alpha kinase GCN2	Eif2ak4	20.1	20.3	22.6	19.3	21.3	25.5	1.04921	0.63186	-1.22369	0.215945	3.23917	0.74381
P63028	Translationally-controlled tumor protein	Tpt1	1629.4	1557.4	1540.9	1686	1617.1	1529.6	1.02221	0.543548	2.33951	0.875457	-0.983827	0.743714
Q3TU36	RAP1, GTP-GDP dissociation stimulator 1	Rap1gds1	107.1	119.3	111	118.2	117.4	115.7	1.0412	0.275597	0.920155	0.791761	0.518924	0.743613
Q5RJH6	Protein SMG7	Smg7	38.8	38.5	46.1	37.7	47.9	47.4	1.0778	0.483357	-0.797731	1.57223	1.45605	0.743516
Q3U234	Uncharacterized protein	Lifr	52.5	60	61.8	62.1	58.7	64.5	1.06311	0.329801	0.81094	0.121641	1.2975	0.743362
Q91Z49	UAP56-interacting factor	Fyttd1	42.3	48	48.8	47.7	50.6	48.7	1.05679	0.300456	0.376172	1.19435	0.658301	0.742939
Q61425	Hydroxyacyl-coenzyme A dehydrogenase, mitochondrial	Hadh	3016	3035.9	2998.5	2983.7	2955.8	3152.6	1.00461	0.834694	-1.76884	-3.2598	7.25705	0.742806
B9EIX2	AW555464 protein	Cep170b	1546	1575.4	1532.1	1539.2	1533.2	1630.3	1.01057	0.653915	-0.541293	-0.812694	3.57947	0.741828
Q8BFY6	Peflin	Pef1	531.6	601.3	545.3	552.7	592.7	614.9	1.04892	0.3842	-0.181437	0.90177	1.50295	0.741095
Q99K95	Replication termination factor 2	Rtf2	37.4	36.4	40.3	41.3	41.2	36.1	1.03944	0.510214	1.61264	1.56327	-0.954417	0.740496
Q9DBF1	Alpha-aminoadipic semialdehyde dehydrogenase	Aldh7a1	2109	2267.4	2284.7	2230.3	2262.5	2383.4	1.03229	0.380339	0.102582	0.435111	1.68365	0.740446
Q9EP53	Hamartin	Tsc1	406.5	401.8	422.1	418.3	400.4	435.3	1.01918	0.541365	0.768516	-0.915946	2.36828	0.740285
E9PV26	Proline-rich 36	Prr36	251	248.1	225.8	247	257.9	250.6	1.04221	0.300377	0.389213	1.17973	0.650299	0.739746
Q64471	Glutathione S-transferase theta-1	Gstt1	129.9	186.5	171.3	161.5	184.7	206.5	1.13328	0.367115	-0.0364134	0.755578	1.49978	0.739648
P09240	Cholecystokinin	Cck	60.1	62.2	60.7	62.2	55	68.2	1.01311	0.84619	1.1094	-5.547	6.6564	0.7396
O35136	Neural cell adhesion molecule 2	Ncam2	4040.3	3861.1	3920	4078	3979.2	3966.7	1.01713	0.347048	1.50579	0.424074	0.287217	0.739027
Q8BKH7	Target of rapamycin complex 2 subunit MAPKAP1	Mapkap1	36.4	43.1	45.1	39.3	49.1	46.3	1.08106	0.439506	-0.490123	1.66057	1.04608	0.738842
Q9WVA2	Mitochondrial import inner membrane translocase subunit Tim8 A	Timm8a1	670.8	681.8	681.7	667.6	676	704.7	1.00688	0.712897	-1.66082	-0.332164	4.20741	0.738142
Q921M7	CYFIP-related Rac1 interactor B	Cyrib	1127.7	1082.8	1087.4	1182.4	1135.5	1034.6	1.01656	0.711841	3.36404	1.46544	-2.61918	0.73677
Q9ER58	Testican-2	Spock2	451.6	410.9	428.6	460.2	443.1	432.9	1.03493	0.350087	1.46189	0.623956	0.124138	0.73666
Q60963	Platelet-activating factor acetylhydrolase	Pla2g7	163.3	183.6	188	184.9	191.7	187.4	1.0544	0.284807	0.500935	1.01705	0.690683	0.736223
Q9JKC8	AP-3 complex subunit mu-1	Ap3m1	8	10	11.9	11.4	8.8	14	1.14381	0.487527	0.734962	-0.598225	2.06815	0.734962
Q99JN2	Kelch-like protein 22	Klhl22	317.7	282.7	281.5	316	296.7	314.5	1.05137	0.322586	1.07153	0.132929	0.998585	0.734349
Q3UWL8	Prefoldin subunit 4	Pfdn4	164.6	162.8	182.2	175.1	165.9	192.2	1.04631	0.470608	0.488237	-0.370065	2.08356	0.733911
P50171	Estradiol 17-beta-dehydrogenase 8	Hsd17b8	538.5	582.8	576.8	563.4	570.7	616.8	1.03109	0.463306	-0.109574	0.194181	2.11241	0.73234
P59016	Vacuolar protein sorting-associated protein 33B	Vps33b	1093.8	1105.8	1140.3	1128.8	1133.9	1130.2	1.01587	0.332227	0.642082	0.853348	0.700077	0.731836
Q9JHW2	Omega-amidase NIT2	Nit2	418.2	436	433.4	452.6	413	443.1	1.01639	0.621448	2.43381	-1.68494	1.44572	0.731528
A2RS68	Small nuclear ribonucleoprotein 70 (U1)	Snrnp70	1255.9	1196.1	1115.4	1228.5	1283.4	1210.2	1.04336	0.327517	0.558324	1.33695	0.298781	0.731353
Q3TLS9	Uncharacterized protein	F8a	535.9	568.8	549.1	563.5	553.6	573	1.02195	0.336131	0.738876	0.14093	1.31266	0.730823
Q99MR6	Serrate RNA effector molecule homolog	Srrt	654.3	655.8	629.8	650	665.3	656.6	1.0165	0.325312	0.230635	1.27877	0.682771	0.730725
Q9D164	FXYD domain-containing ion transport regulator 6	Fxyd6	75.4	85	92.7	85.3	90	96.8	1.07507	0.351801	0.107684	0.649947	1.4345	0.73071
Q3V460	Gene model 561, (NCBI)	Smim26	16.3	10.9	12.8	14	16	16	1.15	0.308641	0.243378	0.973513	0.973513	0.730135
A0A0R4J0I1	Serine protease inhibitor A3K	Serpina3k	820	1020.9	1345.5	1197.4	1126.3	1442.7	1.18202	0.34473	0.510122	0.241987	1.4352	0.729105
A0A0J9YTU3	Cytospin-B	Specc1	954.5	1025.6	1028.3	1006.7	1047.2	1045.9	1.03038	0.331214	0.0931882	1.06091	1.02985	0.727983
Q8C2E6	MFS domain-containing protein	Slc16a1	270	224.9	241.2	257.9	257.5	270.5	1.06765	0.297111	0.54882	0.531304	1.10056	0.726894
Q80U30	Protein CLEC16A	Clec16a	260.6	264.7	277	276	263.2	281.7	1.02318	0.447117	1.00373	-0.496007	1.67158	0.726435
Q8C2S9	Uncharacterized protein	Mvp	38	33	36.1	34.9	37.5	40.2	1.05135	0.434526	-0.316972	0.713186	1.78296	0.726393
Q8R1U1	Conserved oligomeric Golgi complex subunit 4	Cog4	61	63.4	64.5	67.7	64.7	60.4	1.02065	0.610622	2.64464	0.968459	-1.43406	0.726344
M0QWC2	Microtubule-associated proteins 1A/1B light chain 3B	Map1lc3b	181	192.8	200.7	190.9	205	200.2	1.0376	0.365686	-0.0605197	1.36169	0.877535	0.726236
Q8CE90	Dual specificity mitogen-activated protein kinase kinase 7	Map2k7	557.6	574.3	601.1	590.4	592.8	597.6	1.02758	0.282613	0.58025	0.689617	0.90835	0.726072
A2AQJ7	Transmembrane protein 87A	Tmem87a	328.9	305.4	313.5	324.9	326.2	322.7	1.02743	0.335025	0.751136	0.860037	0.566842	0.726005
Q9EQI5	Chemokine subfamily B Cys-X-Cys	Ppbp	16.1	27.6	32.6	21.8	44.4	28.5	1.24115	0.500613	-0.429437	2.24174	0.36246	0.724921
E0CXR5	Cerebral cavernous malformations protein 2 homolog (Fragment)	Ccm2	67.1	76.1	75.1	71.5	81.1	76.4	1.04902	0.420183	-0.25678	1.68934	0.736554	0.723039
Q64332	Synapsin-2	Syn2	3530.5	3954.9	3822.3	3941	3824.2	4013	1.04161	0.315819	0.791116	0.253163	1.12273	0.722336
P38585	Tubulin--tyrosine ligase	Ttl	188.1	175.7	202.9	188.4	184.4	223.4	1.05206	0.539421	-0.0367171	-0.330454	2.53348	0.722103
Q9JK53	Prolargin	Prelp	15.1	15.7	18.8	15.4	19.4	19.1	1.08669	0.452266	-0.570724	1.4436	1.29252	0.721798
Q8K124	Pleckstrin homology domain-containing family O member 2	Plekho2	27.7	34.1	37	36.5	40.5	32.1	1.10425	0.401903	0.749536	1.59014	-0.175125	0.721516
Q8BTV2	Cleavage and polyadenylation specificity factor subunit 7	Cpsf7	643.1	668.6	612.3	648.6	675.4	661	1.0317	0.322363	0.25776	1.2084	0.697609	0.721256
Q3UL36	Arginine and glutamate-rich protein 1	Arglu1	562.9	565.5	501.4	557.6	604.5	546.1	1.0481	0.396207	0.395066	1.68776	0.0780944	0.720306
Q9CRA7	ATP synthase subunit s, mitochondrial	Dmac2l	42.9	40.4	42.5	43.1	40.5	45.1	1.02305	0.564473	0.868778	-1.06736	2.35811	0.719845
Q3UY68	Uncharacterized protein	Camk1	597.4	643.8	645	650.7	661.6	632.5	1.03107	0.334619	0.809321	1.21091	0.138776	0.719669
Q05DK2	Ctr9 protein (Fragment)	Ctr9	70.3	70.3	76.1	74.6	66.8	82.5	1.03323	0.651691	0.706756	-1.62255	3.06593	0.716711
Q8CHP8	Glycerol-3-phosphate phosphatase	Pgp	2429.3	2520.5	2492.8	2493.9	2536.1	2513.1	1.0135	0.321317	0.27875	1.1813	0.689388	0.716479
Q923G3	F-actin-capping protein subunit beta	Capzb	1578.2	1474.8	1552.5	1608.2	1569	1544	1.02512	0.347509	1.35661	0.628462	0.164081	0.716384
Q3UHW9	ADF-H domain-containing protein	Cfl2	875.1	852.9	845	864.8	872.7	869	1.01302	0.295858	0.457093	0.963312	0.726222	0.715542
Q499E5	Storkhead-box protein 2	Stox2	48.8	54.4	59.9	56	61.3	57.7	1.07296	0.328203	0.29429	1.24923	0.600592	0.714705
A0A0R4J0W6	Leucine-rich repeat-containing protein 40	Lrrc40	682.3	704.4	723.9	711.1	729.3	714.8	1.02113	0.324271	0.363545	1.23798	0.541314	0.714279
Q6ZQ29	Serine/threonine-protein kinase TAO2	Taok2	763	718.2	686.8	733.8	741.2	775	1.03782	0.343942	0.290719	0.483951	1.36655	0.713741
P12787	Cytochrome c oxidase subunit 5A, mitochondrial	Cox5a	3293.7	3277.1	3396.2	3363.9	3374.9	3366.3	1.01386	0.341729	0.644378	0.814904	0.681584	0.713622
Q923L3	CUB and sushi domain-containing protein 1	Csmd1	169.2	153.1	139.3	155.7	173.2	164.7	1.06932	0.3466	0.12251	1.29193	0.723924	0.712787
Q8C0J2	Autophagy-related protein 16-1	Atg16l1	196.4	204.1	189.7	201.7	214.3	189.6	1.02609	0.567761	0.689261	2.43786	-0.989945	0.712391
E9PW03	Glycosylphosphatidylinositol anchor attachment 1 protein	Gpaa1	52	50.8	53.6	51.6	58.3	49.5	1.01918	0.736773	-0.379663	4.38986	-1.87459	0.711868
Q3U3E2	Protein FAM117B	Fam117b	84.9	89.8	97.8	93.8	96.2	96.4	1.05101	0.295286	0.455584	0.824147	0.85486	0.711531
Q3UK27	NEDD8-activating enzyme E1 regulatory subunit	Nae1	864.2	885.2	918.4	914.5	889.2	922.4	1.02185	0.357093	0.923355	-0.00243951	1.21244	0.711117
Q8VHK9	ATP-dependent DNA/RNA helicase DHX36	Dhx36	331.4	304.5	309.3	333.8	322.5	319.5	1.03237	0.336979	1.30571	0.518102	0.309002	0.710938
Q8BKY8	Transcription termination factor 2, mitochondrial	Mterf2	103.3	97.5	115.6	108.2	117.7	110.2	1.06226	0.340138	0.295736	1.3236	0.512128	0.710488
F6VXN4	TSC22 domain family protein 4 (Fragment)	Tsc22d4	34.1	40.2	37.1	38.5	36.5	42.9	1.05835	0.448855	0.448067	-0.207641	1.89063	0.710351
Q9Z1F9	SUMO-activating enzyme subunit 2	Uba2	1692.1	1628.4	1600.6	1663.4	1670.8	1686.8	1.0203	0.299343	0.491021	0.648773	0.989858	0.709884
Q9QXJ1	Amyloid-beta A4 precursor protein-binding family B member 1	Apbb1	474.1	450.9	471.2	492.9	467.3	462.9	1.01927	0.491833	2.17549	0.150307	-0.197772	0.709343
P47867	Secretogranin-3	Scg3	512.1	468.8	493.2	514.3	493.1	512.8	1.03127	0.342268	1.05644	0.0798472	0.987341	0.707876
E9Q2W9	Alpha-actinin-4 (Fragment)	Actn4	82	81.4	91.4	92.3	83.7	90.7	1.0467	0.396196	1.31352	-0.219911	1.02823	0.707282
A0A3B2WBH9	Tight junction protein ZO-2	Tjp2	1048.5	1125.7	1107.5	1065.9	1141.2	1160.2	1.02608	0.484076	-0.693809	1.17204	1.64284	0.707025
B2RXT5	Glucose-6-phosphate isomerase	Gpi1	73	76.5	70.9	71.9	83.7	70.8	1.02722	0.675737	-0.553785	3.61728	-0.942613	0.70696
Q8VEI6	Arsenical pump-driving ATPase	Asna1	852.6	879.1	909.7	929.7	873.1	899.2	1.02294	0.43362	1.72298	-0.257805	0.655596	0.706923
Q810J8	Zinc finger FYVE domain-containing protein 1	Zfyve1	385.6	394.5	387.6	386	389.4	402.2	1.00848	0.588666	-0.692451	0.0356933	2.77694	0.706728
A2AJT4	Arginine/serine-rich protein PNISR	Pnisr	96.5	103.2	88.5	99.2	106.2	98.4	1.05413	0.350032	0.425749	1.37689	0.317047	0.706563
Q9D7X8	Gamma-glutamylcyclotransferase	Ggct	517.7	508.1	491.4	533.1	490.6	521.7	1.01859	0.560965	2.05629	-1.13709	1.19971	0.706301
A0A0U1RPU8	Protein tweety homolog	Ttyh1	393.8	387.5	410.8	416.1	428	373.5	1.02139	0.660478	1.55431	2.54165	-1.98022	0.705246
Q5SWN2	Replication protein A subunit	Rpa1	76.6	79.5	86.1	83	88.2	81.3	1.04253	0.381435	0.465568	1.53364	0.116392	0.705198
Q6S5J6	Krev interaction trapped protein 1	Krit1	7	6.4	7.1	8.1	7.5	5.7	1.03902	0.741281	3.34571	1.7609	-2.99353	0.704361
E0CXE7	CST complex subunit CTC1	Ctc1	58.9	65.2	66.4	67.6	67	64.4	1.04462	0.324578	1.01771	0.868778	0.2234	0.703296
Q3TYX3	SET and MYND domain-containing protein 5	Smyd5	567	579	555.3	555.4	568.5	602.4	1.01469	0.621208	-0.987315	0.11814	2.97882	0.703216
Q5FW97	Enolase 1, alpha non-neuron	EG433182	12148.7	13275.2	12626.3	13162.5	12642.7	13436.4	1.03131	0.377981	0.84734	-0.0719823	1.33176	0.702373
Q99KE1	NAD-dependent malic enzyme, mitochondrial	Me2	408.3	436	419.2	438.5	408.7	445.7	1.02327	0.519645	1.24215	-0.893391	1.75812	0.702291
Q3TV90	Uncharacterized protein (Fragment)	Luc7l	103.5	104.3	94.8	103.6	111.3	98.8	1.03668	0.479033	0.518748	1.9801	-0.392224	0.702208
B9EHJ3	Tight junction protein ZO-1	Tjp1	1391.6	1339.1	1443.3	1391.8	1432.1	1459.6	1.02623	0.367389	0.00895705	0.782462	1.31029	0.700569
Q91X72	Hemopexin	Hpx	629.7	693.2	811.9	671.7	739.7	917.7	1.09102	0.514724	-0.43143	0.303839	2.22851	0.700308
Q8K1J6	CCA tRNA nucleotidyltransferase 1, mitochondrial	Trnt1	1037.8	1019.8	991.8	1002.6	1038.4	1057.1	1.01597	0.479731	-0.598205	0.9462	1.75291	0.700303
Q3UYN1	Pyridoxal phosphate homeostasis protein	Plpbp	1719.5	1740.4	1821	1800.5	1721.1	1871.8	1.0213	0.521261	0.750051	-0.731393	2.08037	0.699674
P51863	V-type proton ATPase subunit d 1	Atp6v0d1	2752.6	2818.9	2960	2918.9	2932.5	2902.4	1.02606	0.34905	0.708683	0.837076	0.552911	0.699557
Q9CQ45	Neudesin	Nenf	315.4	326.2	314.3	321.2	322.7	325.8	1.01444	0.317484	0.39031	0.618414	1.08983	0.699517
Q9Z1R2	Large proline-rich protein BAG6	Bag6	1168.1	1196.4	1160.5	1160.2	1188.5	1216	1.01126	0.533859	-0.782303	0.713587	2.16719	0.699491
Q922H1	Protein arginine N-methyltransferase 3	Prmt3	17.7	20.2	24.4	23.3	24.3	21.8	1.11396	0.319821	0.748233	1.04359	0.3052	0.699007
Q3TX25	Aldehyde dehydrogenase	Aldh3b1	40.1	47.5	41.6	43.9	42.8	50.7	1.06347	0.460009	0.213023	-0.0681672	1.95129	0.698714
Q71FD5	E3 ubiquitin-protein ligase ZNRF2	Znrf2	22.4	18.6	16.9	19	21.8	23	1.1019	0.383664	-0.106533	0.887776	1.31391	0.698384
Q6P5F7	Protein tweety homolog 3	Ttyh3	614.3	562.2	541.6	552.9	609	634.7	1.04569	0.4649	-0.528421	0.968772	1.65465	0.698334
Q543U1	Uncharacterized protein	Hdac11	254	272	240.9	271.1	268.7	259.8	1.04264	0.321729	0.990551	0.836845	0.266851	0.698082
Q9Z1P6	NADH dehydrogenase [ubiquinone] 1 alpha subcomplex subunit 7	Ndufa7	2124.3	2270.9	2172.4	2232.7	2207.9	2283.5	1.02383	0.34305	0.582096	0.250234	1.26188	0.698069
Q9CQS4	Solute carrier family 25 member 46	Slc25a46	784.5	795	836.7	816.2	837.9	819.9	1.02392	0.327639	0.391158	1.1771	0.525166	0.697807
Q920R0	Alsin	Als2	412.3	425.9	421.5	429.6	428.1	416.5	1.01151	0.448688	1.39775	1.1816	-0.489932	0.696472
Q9EP69	Phosphatidylinositol-3-phosphatase SAC1	Sacm1l	1544	1596.1	1611.8	1604.7	1613	1608.3	1.01559	0.351078	0.584183	0.818044	0.685616	0.695948
Q99M04	Lipoyl synthase, mitochondrial	Lias	115.2	104.5	120.6	114.8	126.6	116	1.05025	0.398502	0.166787	1.60685	0.313233	0.695622
Q5SWZ5	Myosin phosphatase Rho-interacting protein	Mprip	1492.1	1400.6	1458.7	1451.2	1477	1519.7	1.02218	0.389669	0.0158379	0.573046	1.49525	0.69471
Q7TNR6	Immunoglobulin superfamily member 21	Igsf21	353	334.1	314.6	347.9	355.4	338.4	1.03993	0.333317	0.729137	1.11975	0.234365	0.694416
P70441	Na(+)/H(+) exchange regulatory cofactor NHE-RF1	Slc9a3r1	1833.6	1963.1	1956.7	1961.7	1928.3	2015.4	1.02642	0.361189	0.601456	0.143856	1.33718	0.694164
P70122	Ribosome maturation protein SBDS	Sbds	1136.6	1153.1	1170.5	1200	1146.5	1149	1.0102	0.587767	2.74894	-0.407032	-0.259557	0.694117
B1AWT4	Ras-related GTP-binding protein	Rragd	53.6	52.7	50	54.6	54.1	51.5	1.02495	0.41971	1.3344	1.06752	-0.320256	0.693889
Q69ZN1	MKIAA1252 protein (Fragment)	Sgpl1	275.8	276	288.3	281.9	285.2	287.9	1.01774	0.330046	0.260713	0.721617	1.09872	0.693684
D3YYE1	Acidic leucine-rich nuclear phosphoprotein 32 family member A (Fragment)	Anp32a	795	790.3	802.6	817.4	786.5	796.9	1.0054	0.682261	3.45325	-1.52523	0.150375	0.692798
A0A0N4SVF2	RasGEF domain family, member 1A	Rasgef1a	228.7	222.3	220.3	236.1	221	223.3	1.01356	0.600164	2.81078	-0.630527	-0.106354	0.691301
Q5SUR0	Phosphoribosylformylglycinamidine synthase	Pfas	485.4	537.6	559.5	545	538.1	578.2	1.04979	0.35653	0.459698	0.278446	1.33181	0.689984
Q8CBC4	Consortin	Cnst	89.7	82.2	91.1	89	88.7	95.2	1.03764	0.396894	0.278605	0.215919	1.57412	0.689548
E9PUK6	Serine/arginine repetitive matrix protein 1	Srrm1	240.6	248.3	234.2	245.1	259.3	233.3	1.02019	0.599672	0.576017	2.58735	-1.09538	0.689331
Q8BSL7	ADP-ribosylation factor 2	Arf2	182.9	198.9	192.5	194.4	203	193.5	1.0289	0.375074	0.368386	1.43629	0.256628	0.687101
Q810I7	Apoa4 protein	Apoa4	264.7	293.1	260.4	280.8	271.2	302.8	1.04473	0.429132	0.453984	-0.0862945	1.69212	0.686604
Q91VM9	Inorganic pyrophosphatase 2, mitochondrial	Ppa2	1194.5	1256.3	1330.6	1282.2	1291.6	1347.9	1.0371	0.351338	0.318925	0.456865	1.28304	0.686276
Q6I6G8	E3 ubiquitin-protein ligase HECW2	Hecw2	654.6	654.2	634.7	643.2	669.2	654.5	1.01204	0.478533	-0.407306	1.8783	0.586052	0.685681
Q91VH6	Protein MEMO1	Memo1	294.7	260.6	259.6	272.8	296.7	286.5	1.05044	0.366161	0.0583842	1.25443	0.743981	0.685597
Q3UDC7	GB1/RHD3-type G domain-containing protein (Fragment)	Gbp2	22.2	25.9	24.2	23.6	23	29.5	1.05256	0.616061	-0.269975	-0.593944	2.91573	0.683936
Q5SSZ5	Tensin-3	Tns3	47.1	39.8	47.2	44.1	45.7	53	1.06488	0.474202	-0.141382	0.235637	1.95579	0.683347
A0A1W2P7U1	Ubiquitin-conjugating enzyme E2 R1	Cdc34	117.8	97.6	109.5	117.3	119.1	109.3	1.06402	0.352143	0.886409	1.06369	0.0984899	0.682863
B2ZRS5	DEP domain-containing mTOR-interacting protein	Deptor	76.4	81.2	80.5	85.8	76	81.6	1.02226	0.611272	2.4811	-1.2984	0.861313	0.681338
Q8R326	Paraspeckle component 1	Pspc1	2165.8	1987.3	2012.1	2059.3	2200.3	2103.2	1.03205	0.397902	0.0437797	1.50195	0.497779	0.681171
Q6ZPH4	MKIAA1835 protein (Fragment)	Rangap1	1796.8	1857.1	1872.7	1918.1	1865.5	1824.9	1.01482	0.48529	1.89353	0.581282	-0.431596	0.681073
Q99JB2	Stomatin-like protein 2, mitochondrial	Stoml2	978.4	902.5	965.9	960.9	1000.6	968.3	1.02916	0.354909	0.294056	1.2696	0.475895	0.67985
A2AJ72	Far upstream element (FUSE)-binding protein 3	Fubp3	143.7	138.7	149.1	137.8	143.1	161.2	1.02457	0.669919	-1.15997	-0.140991	3.33892	0.67932
Q8C0Z1	Protein FAM234A	Fam234a	65.3	73.9	68.9	67.7	71.2	78	1.04229	0.495808	-0.385896	0.424486	1.99894	0.679177
S4R287	WASH complex subunit 3	Washc3	226.9	243.2	240.5	245.5	241.3	241.6	1.02505	0.319334	0.988211	0.50746	0.541799	0.679157
Q3TUK6	mRNA-capping enzyme	Rngtt	26.5	23	21.3	28.5	23.3	24.4	1.07627	0.459478	1.84807	-0.113147	0.301726	0.678883
H3BIX0	Treacle protein (Fragment)	Tcof1	173.1	167.4	159.6	178.3	173.7	161.9	1.02759	0.503077	1.71163	1.03288	-0.70826	0.67875
Q9ERR7	Selenoprotein F	Selenof	68.5	70.7	67.2	67	71.5	71.5	1.01744	0.5446	-1.01742	1.52613	1.52613	0.67828
K4PWM5	MDia3 isoform	Diaph2	215.2	226	225.5	229.1	228.2	221.8	1.0186	0.381121	1.12639	0.978756	-0.0710828	0.678021
A0A0A6YWF9	Tyrosine-protein kinase receptor	Ntrk3	651.7	618.5	659.8	647.7	636.7	690.1	1.02306	0.511456	0.199534	-0.303109	2.13699	0.677807
P32233	Developmentally-regulated GTP-binding protein 1	Drg1	460.9	486.4	485.2	479	484.8	497.9	1.02038	0.386055	0.10425	0.507348	1.4178	0.676464
V9GX34	CUB and Sushi multiple domains 2	Csmd2	294.6	274.3	296.7	297.1	297.3	296.3	1.029	0.362075	0.692476	0.708643	0.627809	0.676309
A0A0N4SUM4	Neural cell adhesion molecule L1-like protein	Chl1	49.1	37.3	47.1	46.8	44.6	54.9	1.09588	0.424851	0.364209	0.0158352	1.64686	0.675633
A0A1D5RLL3	Protein EFR3 homolog A	Efr3a	353.2	367.4	380.2	369.8	380	378.3	1.0248	0.340198	0.212251	0.967468	0.841598	0.673772
Q3UKC1	Tax1-binding protein 1 homolog	Tax1bp1	660.5	647.5	690.3	688	659.6	695	1.02217	0.425569	0.998056	-0.296227	1.31707	0.672966
A0A1Y7VMH3	Serine/threonine-protein kinase VRK1	Vrk1	48.4	49.9	54.4	52.9	55.8	50.3	1.04126	0.431458	0.640513	1.56926	-0.192154	0.672538
P51859	Hepatoma-derived growth factor	Hdgf	1168	1180.9	1232.8	1237.4	1205	1208.5	1.01932	0.359515	1.26821	0.323612	0.425652	0.672492
A0A1W2P7A4	Pterin-4-alpha-carbinolamine dehydratase	Pcbd1	141.6	147.7	135.9	132	161.6	143.5	1.02799	0.690583	-1.6494	3.36659	0.299378	0.672188
Q9JMD0	BUB3-interacting and GLEBS motif-containing protein ZNF207	Znf207	469.3	500.6	470.9	504.9	514.3	457.1	1.02464	0.593415	1.39745	1.93071	-1.31425	0.671305
Q6PDS4	Fxn protein	Fxn	178.2	173.5	179.3	181.7	169.9	185.6	1.01168	0.702976	1.52568	-2.30476	2.79168	0.670868
A0A2I3BQK1	Family with sequence similarity 49, member B (Fragment)	Cyrib	37.4	45	51.6	49.1	48.7	50.5	1.10672	0.365045	0.623898	0.567606	0.820918	0.670807
P04627	Serine/threonine-protein kinase A-Raf	Araf	321.3	307.9	330	333.3	327	321.3	1.02335	0.364349	1.2186	0.652715	0.140723	0.67068
Q62426	Cystatin-B	Cstb	192.5	186.6	184.3	185.4	186.2	200.3	1.01509	0.62877	-0.567422	-0.378281	2.95532	0.669873
P52825	Carnitine O-palmitoyltransferase 2, mitochondrial	Cpt2	238.1	246.6	265.9	259.7	251.6	267.9	1.0381	0.371287	0.666884	0.0982777	1.24251	0.669224
P62911	60S ribosomal protein L32	Rpl32	1205.3	1101.3	1140.2	1180.5	1216	1155.7	1.03058	0.372547	0.60073	1.27631	0.128773	0.668606
Q9D4H1	Exocyst complex component 2	Exoc2	1234.5	1176	1271.1	1265.3	1236.4	1276.1	1.02613	0.347093	0.794272	0.191793	1.01942	0.668495
Q8BJ40	Gp_dh_N domain-containing protein	Gm6498	23.9	26.8	29.5	27	28	30.8	1.06983	0.398493	0.0952179	0.452285	1.45207	0.666525
Q9D0R8	Protein LSM12 homolog	Lsm12	252.7	264.4	277.1	271.6	276.2	270.8	1.03072	0.324356	0.562684	0.939628	0.497129	0.66648
Q6RI63	Constitutive coactivator of peroxisome proliferator-activated receptor gamma	Fam120b	137.8	136	143.3	145.7	142.5	136.5	1.01822	0.506658	1.75297	0.911545	-0.666129	0.666129
P45952	Medium-chain specific acyl-CoA dehydrogenase, mitochondrial	Acadm	1605.7	1557.3	1661.4	1621.4	1614.8	1692	1.02152	0.424263	0.254674	0.127977	1.60995	0.664201
A2ALK8	Tyrosine-protein phosphatase non-receptor type 3	Ptpn3	53.2	52	52.5	55.6	58.4	44.9	1.00761	0.931535	5.03231	9.67752	-12.719	0.663602
Q9DC29	ATP-binding cassette sub-family B member 6, mitochondrial	Abcb6	162.3	149.9	168.8	158.4	178.9	162.8	1.03971	0.487779	-0.201342	1.93357	0.256884	0.663039
O55100	Synaptogyrin-1	Syngr1	316.2	333.5	337.9	343	328.7	338.7	1.02309	0.388432	1.20301	-0.0435872	0.828156	0.662525
Q8VEH3	ADP-ribosylation factor-like protein 8A	Arl8a	1502.6	1396.3	1460.3	1517.7	1449.3	1498.4	1.02436	0.392912	1.2077	-0.0703815	0.847069	0.661461
Q9DB90	Protein SMG9	Smg9	163.5	144.9	156.3	166.9	160	156.4	1.04003	0.375957	1.2795	0.543785	0.159937	0.661072
Q3UGW4	ATP-dependent Clp protease proteolytic subunit (Fragment)	Clpp	991.6	1056.6	1032.8	1019.3	1046.7	1080.2	1.02116	0.448554	-0.234143	0.599042	1.61772	0.660872
Q922H9	Zinc finger protein 330	Znf330	196	188.9	183	180.4	198.2	202.2	1.02272	0.605522	-1.36729	1.36729	1.9818	0.660601
P26049	Gamma-aminobutyric acid receptor subunit alpha-3	Gabra3	754.4	734.9	700.2	763.1	717.7	763.1	1.02485	0.454483	1.21177	-0.441969	1.21177	0.660525
A0A1Y7VLZ7	Phosphofurin acidic cluster sorting protein 2	Pacs2	465.2	484.8	455.1	455.7	485	494.3	1.02128	0.530599	-0.838791	1.10146	1.71731	0.659996
Q3T9M7	TGc domain-containing protein	Epb42	14.9	11.6	10.8	17.8	10.5	13.3	1.11528	0.592679	2.46934	-0.889575	0.398775	0.659512
Q7TT37	Elongator complex protein 1	Elp1	541.5	548	601.5	583.4	566	606.7	1.0385	0.386932	0.599334	0.0708672	1.30699	0.659065
P06909	Complement factor H	Cfh	114.2	105.1	135	130.3	141.1	113.2	1.08552	0.44775	0.795993	1.50064	-0.319702	0.658978
P35831	Tyrosine-protein phosphatase non-receptor type 12	Ptpn12	88.6	86.1	101.2	95.5	97.8	98.6	1.05799	0.325624	0.436569	0.720751	0.819597	0.658972
Q8BGH4	Receptor expression-enhancing protein 1	Reep1	440.8	422	405.7	435.4	462.7	405.1	1.02736	0.584663	0.715445	2.26969	-1.00959	0.658513
Q99L15	Acot1 protein (Fragment)	Acot1	204.5	274.8	220.6	245.7	215.7	311.2	1.10387	0.530299	0.336677	-0.477864	2.11509	0.657968
Q9D1K2	V-type proton ATPase subunit F	Atp6v1f	1521.2	1581.4	1662.9	1615.5	1593.7	1696.6	1.02944	0.416286	0.37966	0.0731197	1.52005	0.657608
Q3U7Z6	Phosphoglycerate mutase	Pgam1	2489.3	2640.8	2725.2	2689.6	2631.1	2770.4	1.03002	0.381256	0.595388	0.105971	1.27137	0.657576
Q790Y8	Glucose-6-phosphate 1-dehydrogenase	G6pdx	1656.1	1831.2	1823.4	1787.9	1836.2	1881.7	1.03674	0.361673	0.178597	0.666874	1.12684	0.657438
A0A158SIT8	Proline, glutamic acid and leucine rich protein 1	Pelp1	206.5	197.9	190.8	197.6	204	209.1	1.02604	0.410528	-0.101756	0.712293	1.36099	0.657175
Q61466	SWI/SNF-related matrix-associated actin-dependent regulator of chromatin subfamily D member 1	Smarcd1	268.7	273.7	251.1	281.8	276.3	258.8	1.02949	0.468514	1.45734	0.994021	-0.480163	0.657065
B9EJ86	Oxysterol-binding protein-related protein 8	Osbpl8	440.8	461.7	457.3	455	447.3	479.2	1.01596	0.564308	0.157314	-0.541522	2.35366	0.656483
D3Z742	Protein MB21D2	Mb21d2	394.7	332.2	371.4	386.3	386.7	387.5	1.05663	0.373425	0.639538	0.652203	0.677531	0.656424
P02463	Collagen alpha-1(IV) chain	Col4a1	271.6	294.4	256.3	271	306.5	282.5	1.04585	0.45561	-0.161689	1.68991	0.438124	0.655448
B2RR26	NHL repeat containing 2	Nhlrc2	73.1	71.4	78.6	75.3	80.5	74.7	1.03317	0.435321	0.248001	1.62972	0.0885719	0.655432
Q62095	ATP-dependent RNA helicase DDX3Y	Ddx3y	188.2	177.1	173.8	172.9	194.3	186.7	1.02745	0.553087	-0.901394	1.93535	0.927905	0.653952
Q3UMG6	Nucleoside diphosphate kinase 7	Nme7	180.9	176.1	189.2	182.8	188.4	188	1.0238	0.363559	0.110651	0.955619	0.895264	0.653844
Q9DB22	RPOLD domain-containing protein		201.4	195.8	187.6	202.6	191.2	204.6	1.02326	0.477113	1.1046	-0.53789	1.39275	0.653152
Q3TVM1	Uncharacterized protein	Sf3a1	1216.7	1216.8	1147.8	1205.5	1228.6	1225.2	1.02178	0.341105	0.294746	0.875026	0.789617	0.65313
Q8QZT2	Centriole, cilia and spindle-associated protein	Ccsap	265.7	309.5	306.5	291.8	330	307.8	1.05433	0.424011	-0.0858266	1.4754	0.56809	0.652555
Q9QWR8	Alpha-N-acetylgalactosaminidase	Naga	514	491.1	538.5	531.1	497.3	561.6	1.03006	0.539279	0.698883	-0.727007	1.98556	0.652478
Q8BH58	TIP41-like protein	Tiprl	266.2	234.8	248.4	253.9	260.9	265.4	1.0411	0.348995	0.260371	0.704908	0.990681	0.651987
Q80X80	Phospholipid transfer protein C2CD2L	C2cd2l	79.6	79.5	86.9	87.4	86.4	80.5	1.03374	0.44407	1.27244	1.0368	-0.353455	0.651929
A2ATL0	Family with sequence similarity 171, member A1	Fam171a1	214.9	217.5	208	212.4	210.9	226.7	1.01499	0.609217	-0.217265	-0.522794	2.69545	0.651796
Q9CWZ7	Gamma-soluble NSF attachment protein	Napg	6528.1	6808.9	6835.1	6844.2	6729.3	6930.7	1.01646	0.387518	0.706081	0.0309461	1.21434	0.650456
Q05CL7	Bcas2 protein	Bcas2	159.6	178.2	173	171.4	194.6	163.5	1.03661	0.596511	0.118098	2.53564	-0.705116	0.649541
Q9CXJ4	Mitochondrial potassium channel ATP-binding subunit	Abcb8	244.6	275.3	278.4	273.4	273.5	287.8	1.0456	0.361951	0.39071	0.396062	1.16142	0.649399
E0CXE3	Contactin-6	Cntn6	207.5	173.5	181.8	198.7	201	197.6	1.0613	0.377865	0.62618	0.755929	0.564126	0.648745
A0A0N4SVZ5	Protein phosphatase 1K, mitochondrial (Fragment)	Ppm1k	142.5	134.4	155.1	152.2	151.4	148.7	1.04699	0.330536	0.786103	0.70941	0.450571	0.648695
Q8BIZ1	Ankyrin repeat and sterile alpha motif domain-containing protein 1B	Anks1b	307.7	331.1	300.5	316.3	334.1	320	1.03311	0.38793	0.200016	1.3126	0.431284	0.647967
P56392	Cytochrome c oxidase subunit 7A1, mitochondrial	Cox7a1	78.3	91	101.2	93.8	97	102	1.08244	0.350606	0.316693	0.595616	1.03143	0.647914
Q3U679	Beta-2-microglobulin	B2m	60.2	60.7	63.9	62.2	65.1	61.4	1.0211	0.465845	0.298881	1.74347	-0.0996271	0.647576
P54823	Probable ATP-dependent RNA helicase DDX6	Ddx6	1457.6	1427.8	1533.6	1496.6	1543.2	1484.9	1.02392	0.385311	0.432589	1.28677	0.218127	0.645828
Q3UPA1	Uncharacterized protein	Gna11	2015.7	1879.2	1837.5	1990.9	1939.6	1982.2	1.03145	0.344365	0.859368	0.308986	0.766029	0.644794
Q99KY4	Cyclin-G-associated kinase	Gak	1928.6	1908	1940.4	1963.1	1949.3	1896.3	1.00549	0.662442	2.2828	1.44124	-1.79087	0.644389
Q8CFA2	Aminomethyltransferase, mitochondrial	Amt	148.2	141	130.5	142.7	143.1	151.1	1.04098	0.380481	0.314567	0.359505	1.25827	0.644113
A0A338P769	Septin-5	Septin5	333.5	383.5	385.3	397	379	383.1	1.05153	0.348079	1.00564	0.393412	0.532863	0.643971
A0A0R4J094	Fumarylacetoacetate hydrolase domain-containing 2A	Fahd2a	642.7	729.6	707.6	699.9	722.8	744.4	1.04193	0.374058	0.146081	0.652938	1.13102	0.643347
Q8C4X2	Casein kinase I isoform gamma-3	Csnk1g3	73.5	83.7	74.6	76.4	80.1	86.1	1.04659	0.448962	-0.154803	0.506087	1.5778	0.643028
Q3TLJ9	Uncharacterized protein	Chka	32.7	34	31	33.1	30.3	37.2	1.02968	0.680897	0.354507	-1.50665	3.07978	0.642543
A0A1W2P7Y9	Neuronal cell adhesion molecule	Nrcam	57.1	52.6	56.7	53.5	59.5	58.2	1.02885	0.528571	-0.78962	1.61939	1.09744	0.642403
Q9ERK4	Exportin-2	Cse1l	3564.5	3629.3	3700	3651.4	3671.3	3701.7	1.01199	0.356177	0.297077	0.590711	1.03928	0.642355
Q8VBX6	Multiple PDZ domain protein	Mpdz	276.3	276.5	284.6	276.6	291.8	278.1	1.01087	0.614079	-0.534986	2.67493	-0.218218	0.640575
E9Q163	X-ray repair cross-complementing protein 6 (Fragment)	Xrcc6	21.1	22	28	24.4	28.8	25.1	1.10127	0.40157	0.186617	1.35964	0.373234	0.639829
Q5F2E8	Serine/threonine-protein kinase TAO1	Taok1	800.3	791.1	808.4	823.3	790.1	803	1.00692	0.63778	2.69953	-1.13604	0.354289	0.639261
Q14AY1	Slc24a2 protein	Slc24a2	85.2	95	99.6	99.6	89.8	104.5	1.05039	0.481198	0.861114	-0.471346	1.52734	0.639037
Q8CHW4	Translation initiation factor eIF-2B subunit epsilon	Eif2b5	336.6	315.6	334.2	338.2	311.3	358.9	1.0223	0.656637	0.817793	-1.52249	2.61868	0.637995
A0A087WS96	SH3 domain-binding glutamic acid-rich-like protein	Sh3bgrl2	182.1	208.7	202.1	202.2	205.2	212	1.0447	0.357706	0.329697	0.546286	1.03722	0.637735
A0A3Q4EGL6	Sulfhydryl oxidase	Gfer	44	49.2	50.1	51.4	47.3	50.9	1.04396	0.41256	1.10338	-0.141718	0.951536	0.637732
Q61627	Glutamate receptor ionotropic, delta-1	Grid1	243.5	225.6	233.9	245.3	225.9	248.9	1.02432	0.553256	1.22425	-0.941445	1.62613	0.636312
Q62348	Translin	Tsn	450.7	466.9	490.3	493	475.6	477.3	1.02699	0.377022	1.19043	0.316443	0.401833	0.636235
B2RRQ1	Amiloride-sensitive cation channel 1, neuronal (Degenerin)	Asic2	37.2	33.6	38.7	38	40.2	36.3	1.04566	0.427216	0.572286	1.41164	-0.0763048	0.635873
A0A171KXD3	Protein arginine N-methyltransferase 1	Prmt1	1083.2	1031.7	1072	1100.7	1090.5	1047.2	1.01616	0.490892	1.41773	1.04114	-0.557492	0.633793
Q9DBB8	Trans-1,2-dihydrobenzene-1,2-diol dehydrogenase	Dhdh	223.9	257	254.2	233.6	268.9	267.5	1.04748	0.499028	-0.622884	1.30025	1.22398	0.63378
E9QB02	Methionine--tRNA ligase, cytoplasmic	Mars1	1471.6	1346.6	1357.4	1435.6	1447.2	1424.3	1.03149	0.340331	0.63142	0.7989	0.468271	0.632863
P62918	60S ribosomal protein L8	Rpl8	1018.7	966.8	950.9	1043.9	983.9	975.9	1.02292	0.491495	1.83602	0.143836	-0.0817888	0.632688
Q99LB6	Methionine adenosyltransferase 2 subunit beta	Mat2b	1843.5	1799.5	1766.6	1794.6	1852.5	1835.6	1.01351	0.435352	-0.222894	1.27776	0.839742	0.631534
P62259	14-3-3 protein epsilon	Ywhae	11791	11284.5	11146.6	11975.9	11331.6	11557.4	1.01878	0.474957	1.67553	-0.223293	0.442165	0.631467
Q3U3J1	2-oxoisovalerate dehydrogenase subunit alpha	Bckdha	690.6	677.2	658.7	678.6	701.2	677	1.01495	0.451071	0.193535	1.60446	0.0936458	0.630548
Q9Z0S6	Claudin-10	Cldn10	259.5	252.8	242.1	265.1	251.2	254.7	1.022	0.446753	1.55343	-0.0303849	0.368417	0.630486
K7Q751	Focal ashension kinase 1	Ptk2	1963.3	1996.3	1953.5	1974.9	1992.1	1988.5	1.00717	0.368773	0.172438	0.939491	0.778945	0.630291
Q9ESJ4	NCK-interacting protein with SH3 domain	Nckipsd	1573.2	1696.3	1680.4	1679.3	1679.6	1717.6	1.02558	0.358314	0.438102	0.442582	1.01012	0.630269
Q3UZG4	Aminoacyl tRNA synthase complex-interacting multifunctional protein 1	Aimp1	1514.1	1369	1431.2	1502.1	1472.7	1477.1	1.03189	0.346366	0.879173	0.475303	0.535746	0.630074
Q8R1V4	Transmembrane emp24 domain-containing protein 4	Tmed4	168.4	177	179.9	179.1	184.1	173.4	1.02151	0.46196	0.668807	1.50481	-0.284243	0.629793
Q8BRK4	Uncharacterized protein	Cdh8	78.3	74.8	85.4	83.5	76.7	88.5	1.04277	0.503276	0.740614	-0.51843	1.66638	0.629522
Q6A0A2	La-related protein 4B	Larp4b	220.6	216.8	205.8	208.9	227	221.8	1.02254	0.526433	-0.715554	1.63927	0.962745	0.62882
A0A286YCI8	Sorbin and SH3 domain-containing protein 1	Sorbs1	377.3	404.8	391.4	388.2	415.8	395.4	1.02207	0.493192	-0.215734	1.79132	0.307846	0.627811
P54830	Tyrosine-protein phosphatase non-receptor type 5	Ptpn5	311.6	353.7	349.4	343.9	360.8	353.6	1.04297	0.365223	0.244621	0.974165	0.663353	0.62738
Q4FJQ0	Rab7	Rab7	3459.1	3523.5	3462.2	3549.4	3504.1	3459.5	1.00653	0.533052	1.86676	0.619501	-0.608488	0.625925
Q8BU31	Ras-related protein Rap-2c	Rap2c	43.2	47.8	53	54.4	50	48.8	1.06389	0.405754	1.30531	0.407909	0.163163	0.62546
P47757	F-actin-capping protein subunit beta	Capzb	94.3	85.1	108.5	100.2	102.9	106.9	1.07676	0.356807	0.359101	0.588134	0.927442	0.624892
Q3TBF1	Uncharacterized protein	Padi2	911.4	1027	965.9	1002	995	1015.6	1.03729	0.347342	0.586187	0.465145	0.821353	0.624228
Q6PDC8	Major facilitator superfamily domain-containing protein 4A	Mfsd4a	92.6	97.4	85	97.8	90.3	98.6	1.04255	0.43259	0.980946	-0.21858	1.1089	0.623754
P70365	Nuclear receptor coactivator 1	Ncoa1	78.3	77.4	82.6	80.3	81.9	81.3	1.02182	0.358182	0.311853	0.887581	0.671683	0.623706
Q505A4	Gab1 protein	Gab1	184.9	190.4	188.4	190	183.5	195.4	1.00922	0.671725	0.754342	-1.58053	2.69408	0.622632
Q8K2V6	Importin-11	Ipo11	238.1	242.9	214.4	243.4	253.2	227.3	1.04098	0.458875	0.760219	1.40247	-0.294912	0.622593
Q8K093	Thyrotropin-releasing hormone-degrading ectoenzyme	Trhde	220	225.1	237.5	237.1	230.8	231.5	1.02461	0.371253	1.06294	0.362955	0.440732	0.622209
O08989	Ras-related protein M-Ras	Mras	668.2	726.5	698.9	710.9	733.1	704	1.02598	0.393683	0.446902	1.20812	0.210307	0.621777
S4R248	Rho GTPase-activating protein 12	Arhgap12	140.1	148.3	163.5	150.4	155.3	168.3	1.0489	0.444336	-0.0196521	0.393041	1.48794	0.620444
P63147	Ubiquitin-conjugating enzyme E2 B	Ube2b	86.6	87.1	98.2	96.2	90.8	97.1	1.04487	0.3945	0.848876	0.0254154	0.986119	0.620137
Q8C3N3	Uncharacterized protein	Tmem245	99.8	101.5	94.2	102	107.4	93.2	1.02403	0.640295	0.916306	2.33003	-1.38755	0.619597
Q99P58	Ras-related protein Rab-27B	Rab27b	229.1	240.4	240	241	226.4	254	1.01677	0.67516	0.701841	-1.57524	2.72938	0.61866
Q8BV60	CAP10 domain-containing protein	Poglut1	78.8	81.5	92	85.7	91.7	87.8	1.05113	0.383104	0.229439	1.08984	0.530578	0.616618
Q3UHM2	TNF receptor-associated factor	Traf3	165.7	131.9	139.8	169.9	151.9	148.3	1.07476	0.422121	1.36306	0.345007	0.141396	0.616489
Q9D6G1	Uncharacterized protein	Hnrnpab	3013.6	2931.3	2803.6	3044.7	2882.6	3016.9	1.02237	0.455222	1.2147	-0.317221	0.951978	0.616486
Q80TU0	MKIAA0705 protein (Fragment)	mKIAA0705	1521.9	1495.3	1499.1	1508.2	1514.8	1519.9	1.00589	0.378876	0.192309	0.65107	1.00557	0.616316
Q91W97	Hexokinase HKDC1	Hkdc1	15.5	18.5	17.4	16.2	16.8	21.2	1.05447	0.632082	-0.614976	-0.219634	2.67954	0.614976
Q8BR07	Protein bicaudal D homolog 1	Bicd1	83.7	72.7	79.2	89.5	76.6	79.7	1.04329	0.536202	1.98304	-0.349594	0.210962	0.614804
E9PYI8	Ubiquitin carboxyl-terminal hydrolase	Usp14	1765.3	1672.3	1762.9	1780	1747.5	1770.7	1.01879	0.367667	0.877121	0.26408	0.701697	0.614299
P62814	V-type proton ATPase subunit B, brain isoform	Atp6v1b2	8442.1	8779.5	8585.1	8606.6	8700.5	8811.6	1.01209	0.414445	0.0257847	0.580253	1.23629	0.614108
S0DHL8	Capping protein, Arp2/3 and myosin-I linker protein 2	Carmil2	390.7	413.3	423.3	411.8	411.3	434.9	1.02501	0.455341	0.161668	0.131729	1.54483	0.612741
C0HKD9	Microfibrillar-associated protein 1B	Mfap1b	57.8	65.1	61.1	60.9	59.4	70.4	1.03641	0.609771	-0.11854	-0.52887	2.48022	0.610937
Q9CZH7	Matrix-remodeling-associated protein 7	Mxra7	84	86.5	79.4	83.2	87	86.3	1.02641	0.408448	-0.0277671	1.02738	0.833012	0.610875
Q9D7A8	Armadillo repeat-containing protein 1	Armc1	659.1	705.3	699.7	687.8	705.2	717.3	1.02238	0.413409	-0.0092545	0.680867	1.16078	0.610797
F8VQK3	Guanylate cyclase 1, soluble, alpha 2	Gucy1a2	2009.4	2090.3	2051.3	2064.6	2053.2	2107.3	1.01205	0.436185	0.352623	0.0708542	1.40802	0.6105
E9Q1K0	Sorting nexin-25	Snx25	40.7	43.7	48.5	48.7	45	46.4	1.05418	0.393919	1.11832	0.177915	0.533745	0.609994
E9PYG6	RAS p21 protein activator 1	Rasa1	545.5	590.9	590.8	580.3	588.3	606.5	1.02773	0.400506	0.174414	0.479957	1.17507	0.609813
Q80YU9	Retinoblastoma binding protein 9	Rbbp9	428.7	466.4	477.8	482.2	453.4	484.3	1.03423	0.430243	0.956008	-0.164739	1.03773	0.609666
Q6R891	Neurabin-2	Ppp1r9b	1942.8	1769.5	1709.3	1868.8	1872.2	1902.3	1.04089	0.401984	0.508128	0.536174	0.784464	0.609589
Q9D6S7	Ribosome-recycling factor, mitochondrial	Mrrf	216.8	200.2	198.8	218.6	202.2	213.3	1.02972	0.463563	1.33165	-0.306279	0.802318	0.609229
Q8BLS2	Ubiquinone biosynthesis protein COQ4 homolog, mitochondrial	Coq4	36.2	40.9	35.6	39.1	36.6	42.3	1.04703	0.494237	0.528317	-0.333069	1.63089	0.608713
P63242	Eukaryotic translation initiation factor 5A-1	Eif5a	1394.9	1238.9	1268	1396.8	1293.4	1363	1.0388	0.424081	1.1597	-0.086797	0.75224	0.608382
Q3TBW2	39S ribosomal protein L10, mitochondrial	Mrpl10	76.4	74.1	81.1	80.2	78.8	79.1	1.02807	0.361188	0.840828	0.448441	0.532524	0.607265
Q8BWR2	PITH domain-containing protein 1	Pithd1	720.2	814.1	789.5	810.1	795.4	807	1.03817	0.403527	0.729088	0.427184	0.665421	0.607231
B2RQS1	Striatin-3	Strn3	343.3	341.8	322.9	339.8	344.8	344.1	1.02054	0.364329	0.334222	0.773987	0.71242	0.606876
A0A0R4J1N6	Tyrosine-protein kinase	Matk	305.3	272.1	297.8	298.9	305.3	302.7	1.03622	0.359706	0.411603	0.779175	0.629849	0.606876
Q8BYA0	Tubulin-specific chaperone D	Tbcd	1212.5	1139.1	1154.4	1209.5	1193.6	1173.4	1.02011	0.394872	1.05447	0.643874	0.122233	0.60686
Q9DAU1	Protein canopy homolog 3	Cnpy3	652.1	605.5	648.1	658.5	626.5	667.7	1.02466	0.465664	0.900853	-0.338142	1.25706	0.606592
Q8K2F8	Protein LSM14 homolog A	Lsm14a	585.8	603	545.4	582.9	610.8	594.3	1.03102	0.396311	0.163463	1.10704	0.549009	0.606502
Q922A2	Annexin	Anxa7	2003.1	2217	2148.2	2125	2167	2274.8	1.03117	0.439888	0.0204528	0.405087	1.39232	0.605952
Q3TB80	Uncharacterized protein (Fragment)	Trpc4ap	6.7	4.3	4.8	5.7	7.2	5.2	1.14557	0.463302	0.342224	1.52684	-0.0526498	0.605473
Q8CGF5	TLC domain-containing protein 4	Tlcd4	15.8	15.6	17.6	19.5	13.3	18.2	1.04082	0.754677	2.87483	-2.75379	1.69464	0.605228
P11352	Glutathione peroxidase 1	Gpx1	993.2	1035	1064	1053.6	1017.6	1085.5	1.02086	0.491265	0.642461	-0.368993	1.53872	0.604063
A0A2I3BRC5	Adenylate cyclase type 6	Adcy6	191.2	198.2	184.5	192	207.4	186.9	1.02161	0.602558	0.102182	2.35018	-0.642284	0.603358
P05132	cAMP-dependent protein kinase catalytic subunit alpha	Prkaca	1301.2	1270.4	1191.6	1350.6	1235.1	1279.8	1.02718	0.507085	1.70191	-0.341444	0.449361	0.603276
Q3UUT0	Eukaryotic translation initiation factor 4E type 2	Eif4e2	38.7	43.6	51	50.5	49.3	44.7	1.08402	0.402218	0.979727	0.785935	0.0430649	0.602909
A0A0G2JFX7	RNA-binding protein 8A	Rbm8a	104	95.4	89.6	101.2	106.7	94.2	1.04533	0.473918	0.671706	1.43083	-0.294447	0.602696
Q61151	Serine/threonine-protein phosphatase 2A 56 kDa regulatory subunit epsilon isoform	Ppp2r5e	899.2	877.6	926.6	917.1	915.2	915.5	1.01642	0.406143	0.650184	0.572814	0.58503	0.602676
P08032	Spectrin alpha chain, erythrocytic 1	Spta1	96.3	84.5	92.6	91.5	90	102.8	1.03987	0.533232	0.0607549	-0.187788	1.93311	0.602026
A0A3B2WB60	Mitogen-activated protein kinase	Mapk14	32.3	37.2	31.3	34.3	35.3	36.9	1.05655	0.390298	0.221692	0.538395	1.04512	0.601736
Q3TR89	Uncharacterized protein	Cog1	46.5	51	55.6	47.9	55.2	58.2	1.05356	0.535	-0.688631	0.915732	1.57506	0.600721
P63260	Actin, cytoplasmic 2	Actg1	9	14.1	12.5	12.5	10.9	16.9	1.13202	0.540179	0.242813	-0.370609	1.92972	0.600642
B2RY56	RNA-binding protein 25	Rbm25	401.6	363.1	396.6	398.7	388.6	411.7	1.03246	0.414389	0.554111	0.0716523	1.1751	0.600287
Q3TAM9	Uncharacterized protein	Bag3	26.7	23.7	28.9	25.9	26.3	31.8	1.05927	0.553888	-0.204324	-0.0510809	2.05601	0.600201
Q6PB99	Ena-vasodilator stimulated phosphoprotein	Evl	970.1	897.3	897.1	933.6	974	932.6	1.02738	0.41638	0.287486	1.24736	0.263727	0.599524
Q9JJ59	ATP-binding cassette sub-family B member 9	Abcb9	184.4	208	183.6	204.3	191.7	204.9	1.04323	0.41271	0.887306	-0.0216416	0.93059	0.598751
Q9JMG7	Hepatoma-derived growth factor-related protein 3	Hdgfl3	990.7	1067.6	1086.8	1078.7	1045.9	1111.7	1.029	0.433724	0.596466	-0.0485038	1.24537	0.597777
Q8BFW6	Ectonucleoside triphosphate diphosphohydrolase 3	Entpd3	4.5	7	9.3	8.3	8.4	8.4	1.20673	0.409743	0.56928	0.610934	0.610934	0.597049
Q8BMQ8	Vacuolar fusion protein MON1 homolog B	Mon1b	160.3	163.5	172.3	168	173.1	166.1	1.02237	0.423212	0.423777	1.24451	0.118014	0.595433
A2AQ25	Sickle tail protein	Skt	2938	3276.9	3152.1	3162.4	3237.4	3273.2	1.03267	0.383075	0.233762	0.671335	0.880204	0.5951
P59279	Ras-related protein Rab-2B	Rab2b	267.3	272.8	262.5	286.9	275.8	249.1	1.01146	0.804647	3.75763	1.60394	-3.57654	0.595011
Q5SUF2	Luc7-like protein 3	Luc7l3	799	792	733.5	800.6	815.4	772.7	1.02762	0.427305	0.716409	1.1279	-0.0593146	0.594999
Q497T6	COMM domain containing 2	Commd2	434.5	419	403.8	437.5	437.8	409.4	1.02179	0.518978	1.19868	1.21822	-0.631912	0.594996
Q9CQV4	Reticulophagy regulator 3	Retreg3	319.7	297.1	288.7	309.6	308.9	315.6	1.03158	0.372291	0.484421	0.440761	0.858652	0.594611
Q8VCC9	Spondin-1	Spon1	375.2	366.4	350	383.2	358.9	372.3	1.02089	0.49735	1.51165	-0.388337	0.659391	0.594234
P59235	Nucleoporin Nup43	Nup43	78.9	86.2	93.6	84.6	87.6	99.6	1.05064	0.522974	-0.222221	0.18594	1.81858	0.5941
Q3TYQ4	Uncharacterized protein	Tmcc2	34.4	32.9	36.9	39.6	32.9	35.3	1.03455	0.626624	2.40838	-0.907265	0.280427	0.593846
Q6ZWQ9	Myosin, light chain 12A, regulatory, non-sarcomeric	Myl12a	390.2	341	388	383	393.4	392.3	1.04423	0.370805	0.357413	0.731617	0.692038	0.593689
Q61292	Laminin subunit beta-2	Lamb2	1386.2	1585.1	1497	1509.3	1572.1	1564.4	1.03972	0.385909	0.199333	0.82944	0.752182	0.593651
Q9CPU2	NADH dehydrogenase [ubiquinone] 1 beta subcomplex subunit 2, mitochondrial	Ndufb2	39.6	35.4	32.8	38.7	45.1	30.1	1.05659	0.692197	0.806319	2.67154	-1.70007	0.592596
Q9CQN3	Mitochondrial import receptor subunit TOM6 homolog	Tomm6	107.1	100.4	110.2	104	104	118.6	1.02801	0.627942	-0.379318	-0.379318	2.53544	0.592268
Q9CY42	Uncharacterized protein	Apoh	79.9	91.3	96.8	87.8	89.7	105.8	1.05709	0.537636	-0.177882	0.042537	1.9103	0.591652
E9Q9N7	Immunoglobulin superfamily-containing leucine-rich repeat protein 2	Islr2	81.9	72.1	77.6	84.5	81.2	74.6	1.03756	0.514876	1.48609	0.814294	-0.529291	0.590363
Q8CH09	SURP and G-patch domain-containing protein 2	Sugp2	584.5	520.7	521.9	559.3	570	562.4	1.0397	0.414618	0.46401	0.757213	0.548957	0.59006
E9Q827	cAMP-regulated phosphoprotein 19	Arpp19	48.1	46.5	56.2	59.1	44.8	56.1	1.06101	0.593098	1.69861	-1.05122	1.12173	0.589707
Q8BVP5	Casein kinase I isoform gamma-2	Csnk1g2	138.7	130.4	148.1	151	145.3	136.5	1.03739	0.476569	1.34753	0.703879	-0.289832	0.587193
Q62446	Peptidyl-prolyl cis-trans isomerase FKBP3	Fkbp3	840.4	808.5	841	839.5	814.6	868.5	1.01313	0.595323	0.512735	-0.826472	2.07245	0.586239
Q9Z277	Tyrosine-protein kinase BAZ1B	Baz1b	65.2	62.9	62.6	55.9	61.8	75.5	1.01311	0.899558	-5.3898	-1.242	8.38934	0.585848
Q6ZPE3	MKIAA1223 splice variant 1 (Fragment)	Ankrd50	29.4	27.7	37.2	32.1	33.7	37.4	1.09438	0.421965	0.131599	0.447436	1.17781	0.585615
Q6PGB6	N-alpha-acetyltransferase 50	Naa50	653.4	649.1	662.8	660.3	664	653.3	1.00626	0.468062	0.742176	1.27026	-0.256907	0.585177
Q6URW6	Myosin-14	Myh14	1607.7	1744.3	1757.4	1679.8	1762.3	1812.7	1.02846	0.475242	-0.28144	0.713652	1.32156	0.584592
Q3ULJ0	Glycerol-3-phosphate dehydrogenase 1-like protein	Gpd1l	3682.3	3599	3462.4	3647.7	3567	3723.7	1.01812	0.454611	0.598684	-0.128204	1.28324	0.584572
B1AZF3	Serine/threonine-protein kinase LMTK1	Aatk	164.7	178.7	187.3	177.5	189.5	183.7	1.03769	0.420967	0.0525992	1.10458	0.596124	0.584436
Q8K019	Bcl-2-associated transcription factor 1	Bclaf1	397.5	352.9	385.6	391.4	384.2	400.8	1.03556	0.395839	0.551364	0.239598	0.958392	0.583118
Q9WTZ1	RING-box protein 2	Rnf7	72.9	64.9	73.2	80.7	73	65.5	1.03886	0.624451	2.20202	0.566436	-1.02667	0.580597
Q7TMF3	NADH dehydrogenase [ubiquinone] 1 alpha subcomplex subunit 12	Ndufa12	2047.2	2118.8	2051.1	2107.8	2100.6	2078.8	1.01128	0.399869	0.880119	0.70128	0.159796	0.580398
D3Z3N4	Heterogeneous nuclear ribonucleoprotein H3	Hnrnph3	682.5	775.9	754.2	744	744.8	808.9	1.03846	0.46876	0.132298	0.148664	1.46005	0.580337
Q61599	Rho GDP-dissociation inhibitor 2	Arhgdib	368	331.5	351.1	360.2	340.7	381.5	1.03027	0.539345	0.547446	-0.520074	1.71351	0.580293
P08228	Superoxide dismutase [Cu-Zn]	Sod1	2432.2	2728.4	2561.3	2574.7	2673.4	2732.2	1.03346	0.425935	0.00493808	0.669559	1.0655	0.58
G3X8U3	Queuosine salvage protein	2210016F16Rik	90.3	89.1	98.7	86.1	107	94.1	1.03272	0.678455	-1.26179	2.73387	0.267652	0.579912
Q61334	B-cell receptor-associated protein 29	Bcap29	405.5	447.7	409.9	437.6	421.2	444.6	1.03191	0.423438	0.714125	0.00718435	1.01587	0.579059
Q71RI9	Kynurenine--oxoglutarate transaminase 3	Kyat3	74.3	76.4	82.2	80.3	78.3	81.4	1.03049	0.402638	0.6517	0.162925	0.920526	0.578384
Q9ESU8	Neutral amino acid transporter ASCT1	Slc1a4	531.6	601.2	579.1	572.6	585.9	615.1	1.03604	0.440929	0.0552993	0.429272	1.25033	0.578299
Q9DCZ1	GMP reductase 1	Gmpr	169.8	139.7	147.5	159.6	148.8	175.7	1.0593	0.491226	0.465178	-0.226188	1.49583	0.578272
Q3TUF3	Uncharacterized protein	Calu	367.5	316.5	362.9	350.1	368.3	377.4	1.04671	0.420093	0.0401736	0.685315	1.00789	0.577791
Q3TDK6	Protein rogdi homolog	Rogdi	1576.9	1594.4	1568.5	1582.3	1612.6	1567.8	1.00483	0.642857	0.179106	2.47217	-0.918235	0.577681
F6SH71	BTB/POZ domain-containing protein KCTD2 (Fragment)	Kctd2	88.5	93.4	99.9	88.9	100.2	102.6	1.03513	0.571498	-0.880156	1.09582	1.5155	0.577056
Q3UHW5	Uncharacterized protein	Rab8a	257.7	243.3	238.2	251	255.1	250.6	1.02367	0.386931	0.454866	0.86029	0.415313	0.576823
Q0VGU5	Vitamin K epoxide reductase complex subunit 1-like protein 1	Vkorc1l1	61.2	64.1	61	58.6	67.6	63.1	1.0161	0.737651	-2.01737	3.17015	0.57639	0.57639
Q9CQC9	GTP-binding protein SAR1b	Sar1b	203	198.8	208.6	205.8	200.6	212.5	1.01393	0.56005	0.474579	-0.583054	1.8373	0.576274
Q5HZI6	Tissue specific transplantation antigen P35B	Tsta3	255.6	225.8	252.7	256.2	252.7	253.6	1.03869	0.423674	0.699855	0.486855	0.541627	0.576112
Q3TIX9	U4/U6.U5 tri-snRNP-associated protein 2	Usp39	128	142.1	145.3	145.6	141.5	144.2	1.03828	0.385782	0.774981	0.329548	0.622882	0.575804
Q3U8W3	Uncharacterized protein	Grn	291.1	243.7	265	288.3	285.9	266.6	1.05126	0.423075	0.914051	0.812958	0	0.57567
Q9CQV8	14-3-3 protein beta/alpha	Ywhab	1046.9	1106.2	1126.9	1136.7	1078.7	1136.3	1.02186	0.480505	1.0444	-0.352415	1.03477	0.575584
D3Z286	Transmembrane protein with metallophosphoesterase domain	Tmppe	36.4	42.6	42	46	39	41.9	1.04876	0.52565	1.65714	-0.389915	0.45815	0.575124
F6RXX6	WD repeat-containing protein 73 (Fragment)	Wdr73	25.5	31	35.6	34.4	32.3	34.1	1.09446	0.387336	0.731706	0.316413	0.672378	0.573499
Q8BMJ3	Eukaryotic translation initiation factor 1A, X-chromosomal	Eif1ax	531.6	479.5	497.5	532.2	507.7	514.1	1.03009	0.422354	1.10853	0.182656	0.424518	0.571903
P70290	55 kDa erythrocyte membrane protein	Mpp1	596.7	641.4	654.3	633.4	642.7	668.1	1.02737	0.442936	0.086014	0.393679	1.23397	0.571221
B7ZN33	Nisch protein (Fragment)	Nisch	600.7	577.8	595.6	627.2	584.6	582.9	1.01161	0.691129	2.98049	-0.562828	-0.704228	0.571146
Q3U9N8	Inosine-5-monophosphate dehydrogenase	Impdh2	917.4	885.6	889.8	893.7	896.6	932.1	1.01099	0.567826	-0.225754	-0.0578857	1.99706	0.571139
Q03517	Secretogranin-2	Scg2	1255.4	1287.7	1368.4	1380.2	1343.9	1287.1	1.02549	0.484289	1.3121	0.688408	-0.287505	0.571001
P28740	Kinesin-like protein KIF2A	Kif2a	3350.2	3203.8	3258.3	3286.5	3358.3	3294.1	1.0129	0.432558	0.212636	1.18301	0.31535	0.570333
B1AX98	Leucine rich repeat containing 47	Lrrc47	1438	1417.4	1460.3	1479.4	1424.8	1448.1	1.00848	0.57648	1.90315	-0.641635	0.444328	0.568616
Q921H8	3-ketoacyl-CoA thiolase A, peroxisomal	Acaa1a	1227.7	1183.4	1189.3	1218.2	1186.3	1236.9	1.01139	0.537222	0.751056	-0.575071	1.52844	0.568142
O35593	26S proteasome non-ATPase regulatory subunit 14	Psmd14	1589.2	1473.1	1471.5	1572.2	1503.9	1572.7	1.02537	0.443925	0.902756	-0.109141	0.910164	0.567927
Q8CJ67	Double-stranded RNA-binding protein Staufen homolog 2	Stau2	205.2	198	199.4	204.2	204	200.9	1.01079	0.426332	0.873171	0.820781	0.00873171	0.567561
P51855	Glutathione synthetase	Gss	1152.4	1069.4	1090.9	1100.7	1116.6	1168.7	1.02213	0.490897	-0.0820246	0.287086	1.49656	0.567208
P61750	ADP-ribosylation factor 4	Arf4	986.4	914.2	937.5	970.6	974.7	955.5	1.02209	0.397094	0.666691	0.777957	0.256907	0.567185
Q6ZQK4	MKIAA0044 protein (Fragment)	Ppp2r5c	78.1	89.3	90.8	94.3	87.9	87.8	1.0457	0.435839	1.18636	0.26417	0.249761	0.566764
A2CF83	RIKEN cDNA 0610010K14 gene	0610010K14Rik	20.1	25.7	28	25.9	28.4	26.4	1.0935	0.403976	0.319941	0.935212	0.442995	0.566049
Q78TU8	Actin-associated protein FAM107A	Fam107a	493	520.9	489.7	493.4	501.2	538	1.01929	0.598826	-0.455068	0	2.14699	0.563973
A0A1B0GRJ5	Predicted gene 45799 (Fragment)	Gm45799	78.8	79.9	87.9	87.6	88.2	79.2	1.03406	0.530451	1.0872	1.208	-0.604	0.563733
Q80YG4	SEC63	Sec63	528.8	552.2	573.3	541.9	585.5	564.5	1.02273	0.524373	-0.428274	1.5304	0.587005	0.563045
Q9JHQ5	Leucine zipper transcription factor-like protein 1	Lztfl1	365	354.7	372.4	380.8	359	367.3	1.01374	0.573472	1.88612	-0.566211	0.367474	0.562461
[truncated: 3,891 more rows]

## Sheet: Table S5
Table S5 GO biological process analysis of 225 mouse DEPs
	ID	term	category	adj_pval	FDR B&H	Genes from Input	Genes in Annotation	genes
1	GO:0019637	organophosphate metabolic process	BP	1.685e-05	0.03158	30	1203	Atp5d,Smg1,Adal,Nup85,Acaca,Rbks,Ndufa1,Ndufa5,Pgam2,Ptgis,Ndufs1,Ndufv1,Inpp4b,Adcyap1r1,Bpnt1,Cept1,Abhd16a,Cckbr,Ppif,Pnpo,Cryl1,Mtmr7,Ndc1,Plch2,mt-Nd6,Nt5c2,Hsd17b12,Tmsb4x,Atp5f1a,Cpne7
2	GO:0050804	modulation of chemical synaptic transmission	BP	2.484e-05	0.03158	18	539	Kctd13,Eif4a3,Ncam1,Snap47,Braf,Sorcs2,Afdn,Rab3b,Cacnb3,Stxbp5,Ntng1,Grm5,Shank3,Cckbr,Slc6a1,Atad1,Mtor,Igsf9b
3	GO:0099177	regulation of trans-synaptic signaling	BP	2.546e-05	0.03158	18	540	Kctd13,Eif4a3,Ncam1,Snap47,Braf,Sorcs2,Afdn,Rab3b,Cacnb3,Stxbp5,Ntng1,Grm5,Shank3,Cckbr,Slc6a1,Atad1,Mtor,Igsf9b
4	GO:0034622	cellular protein-containing complex assembly	BP	5.122e-05	0.03567	30	1277	Atp5d,Dnajb12,Cct3,Cetn2,Spire1,Ncam1,Ndufa1,Ndufa5,Snap47,Ndufs1,Dnajb14,Ndufv1,Psmg2,Cops8,Ubtf,Tubgcp3,Diaph1,Coa3,Srsf6,Stxbp5,Ranbp9,Dyrk1a,Ndc1,Mtor,mt-Nd6,Tmsb4x,H3-3a,H1-1,Lsm2,Dmtn
5	GO:0099536	synaptic signaling	BP	5.586e-05	0.03567	24	913	Gabrb1,Kctd13,Eif4a3,Ncam1,Snap47,Braf,Sorcs2,Afdn,Rab3b,Npy,Cacnb3,Stxbp5,Cntnap1,Ntng1,Rela,Grm5,Shank3,Cckbr,Slc6a1,Slc32a1,Rgs8,Atad1,Mtor,Igsf9b
6	GO:0072347	response to anesthetic	BP	6.338e-05	0.03567	7	92	Ncam1,Eftud2,Rela,Slc6a1,Ppp2r2a,Mtor,mt-Nd6
7	GO:0090407	organophosphate biosynthetic process	BP	7.042e-05	0.03567	21	751	Atp5d,Acaca,Ndufa1,Ndufa5,Ptgis,Ndufs1,Ndufv1,Inpp4b,Adcyap1r1,Cept1,Cckbr,Ppif,Pnpo,Cryl1,Mtmr7,Plch2,mt-Nd6,Hsd17b12,Tmsb4x,Atp5f1a,Cpne7
8	GO:0060359	response to ammonium ion	BP	8.611e-05	0.03567	10	206	Gabrb1,Ncam1,Eftud2,Diaph1,Rela,Slc6a1,Ppp2r2a,Rgs8,Mtor,mt-Nd6
9	GO:0010243	response to organonitrogen compound	BP	9.923e-05	0.03567	27	1133	Gabrb1,Ncam1,Eftud2,Diaph1,Rela,Slc6a1,Ppp2r2a,Rgs8,Mtor,mt-Nd6
10	GO:0098916	anterograde trans-synaptic signaling	BP	0.0001054	0.03567	23	891	Gabrb1,Kctd13,Eif4a3,Ncam1,Snap47,Braf,Sorcs2,Afdn,Rab3b,Npy,Cacnb3,Stxbp5,Cntnap1,Ntng1,Grm5,Shank3,Cckbr,Slc6a1,Slc32a1,Rgs8,Atad1,Mtor,Igsf9b
11	GO:0007268	chemical synaptic transmission	BP	0.0001054	0.03567	23	891	Gabrb1,Kctd13,Eif4a3,Ncam1,Snap47,Braf,Sorcs2,Afdn,Rab3b,Npy,Cacnb3,Stxbp5,Cntnap1,Ntng1,Grm5,Shank3,Cckbr,Slc6a1,Slc32a1,Rgs8,Atad1,Mtor,Igsf9b
12	GO:0099537	trans-synaptic signaling	BP	0.0001223	0.03792	23	900	Gabrb1,Kctd13,Eif4a3,Ncam1,Snap47,Braf,Sorcs2,Afdn,Rab3b,Npy,Cacnb3,Stxbp5,Cntnap1,Ntng1,Grm5,Shank3,Cckbr,Slc6a1,Slc32a1,Rgs8,Atad1,Mtor,Igsf9b
13	GO:0055086	nucleobase-containing small molecule metabolic process	BP	0.0001402	0.04013	21	789	Atp5d,Adal,Nup85,Acaca,Ndufa1,Ndufa5,Pgam2,Ptgis,Ndufs1,Ndufv1,Bpnt1,Gmds,Ppif,Ndc1,Nans,Mtor,mt-Nd6,Nt5c2,Hsd17b12,Tmsb4x,Atp5f1a
14	GO:0007005	mitochondrion organization	BP	0.0001522	0.04027	17	566	Atp5d,Ndufa1,Ndufa5,Rb1cc1,Ndufs1,Ndufv1,Phb,Supv3l1,Tomm7,Coa3,Slc25a5,Sirt5,Ppif,Mrpl17,Atg3,mt-Nd6,Atp5f1a
15	GO:0006754	ATP biosynthetic process	BP	0.0001623	0.04027	9	181	Atp5d,Ndufa1,Ndufa5,Ndufs1,Ndufv1,Ppif,mt-Nd6,Tmsb4x,Atp5f1a
16	GO:0046034	ATP metabolic process	BP	0.0002594	0.04567	12	329	Atp5d,Nup85,Ndufa1,Ndufa5,Pgam2,Ndufs1,Ndufv1,Ppif,Ndc1,mt-Nd6,Tmsb4x,Atp5f1a
17	GO:0009206	purine ribonucleoside triphosphate biosynthetic process	BP	0.0002621	0.04567	9	193	Atp5d,Ndufa1,Ndufa5,Ndufs1,Ndufv1,Ppif,mt-Nd6,Tmsb4x,Atp5f1a
18	GO:0006119	oxidative phosphorylation	BP	0.0002669	0.04567	8	153	Atp5d,Ndufa1,Ndufa5,Ndufs1,Ndufv1,Ppif,mt-Nd6,Tmsb4x,Atp5f1a
19	GO:0006403	RNA localization	BP	0.0002697	0.04567	10	237	Smg1,Nup85,Cct3,Fbl,Cetn2,Eif4a3,Srsf6,Nop58,Ndc1,Rtraf
20	GO:0009145	purine nucleoside triphosphate biosynthetic process	BP	0.0002723	0.04567	9	194	Atp5d,Ndufa1,Ndufa5,Ndufs1,Ndufv1,Ppif,mt-Nd6,Tmsb4x,Atp5f1a
21	GO:0015986	ATP synthesis coupled proton transport	BP	0.0003043	0.04567	8	156	Atp5d,Ndufa1,Ndufa5,Ndufs1,Ndufv1,Ppif,mt-Nd6,Atp5f1a
22	GO:0015985	energy coupled proton transport, down electrochemical gradient	BP	0.0003043	0.04567	8	156	Atp5d,Ndufa1,Ndufa5,Ndufs1,Ndufv1,Ppif,mt-Nd6,Atp5f1a
23	GO:0050805	negative regulation of synaptic transmission	BP	0.0003216	0.04567	6	85	Eif4a3,Braf,Sorcs2,Shank3,Slc6a1,Atad1
24	GO:1901698	response to nitrogen compound	BP	0.0003229	0.04567	27	1219	Gabrb1,Dnajb12,Ube4b,Usp25,Ncam1,Dnajb14,Stat5a,Eftud2,Braf,Eif2b4,Diaph1,Cpeb2,Carm1,Ube2j1,Srsf6,Rela,Ubxn1,Grm5,Slc6a1,Ppp2r2a,Rgs8,Mtor,Cpeb4,mt-Nd6,Pck2,Top2b,Dmtn
25	GO:0009201	ribonucleoside triphosphate biosynthetic process	BP	0.0003284	0.04567	9	199	Atp5d,Ndufa1,Ndufa5,Ndufs1,Ndufv1,Ppif,mt-Nd6,Tmsb4x,Atp5f1a
26	GO:1904293	negative regulation of ERAD pathway	BP	0.0003298	0.04567	3	13	Usp25,Ube2j1,Ubxn1
27	GO:0072522	purine-containing compound biosynthetic process	BP	0.0003313	0.04567	12	338	Atp5d,Adal,Acaca,Ndufa1,Ndufa5,Ndufs1,Ndufv1,Ppif,mt-Nd6,Hsd17b12,Tmsb4x,Atp5f1a
28	GO:0006120	mitochondrial electron transport, NADH to ubiquinone	BP	0.0003454	0.04592	5	56	Ndufa1,Ndufa5,Ndufs1,Ndufv1,mt-Nd6

## Sheet: Table S6
Table S6 predicted targets of mmu-miR-501-3p
MIMATid	Gene	EntrezID	RefseqID	miRWalk	Microt4	miRanda	mirbridge	miRDB	miRMap	miRNAMap	Pictar2	PITA	RNA22	RNAhybrid	Targetscan	SUM
MIMAT0003509	Mycn	18109	NM_008709	1	1	1	0	1	1	1	0	1	1	1	1	10
MIMAT0003509	Rbms1	56878	NM_020296	1	1	1	0	1	1	1	0	1	1	1	1	10
MIMAT0003509	Tmem135	72759	NM_028343	1	1	1	0	1	1	1	0	1	1	1	1	10
MIMAT0003509	Stmn2	20257	NM_025285	1	1	1	0	1	1	1	0	1	1	1	1	10
MIMAT0003509	Man2a1	17158	NM_008549	1	1	1	0	1	1	1	0	1	1	1	1	10
MIMAT0003509	Hey1	15213	NM_010423	1	1	1	0	1	1	1	0	1	1	1	1	10
MIMAT0003509	Jhdm1d	338523	NM_001033430	1	1	1	0	1	1	1	0	1	1	1	1	10
MIMAT0003509	Nrbf2	641340	NM_001036293	1	1	1	0	1	1	1	0	1	1	1	1	10
MIMAT0003509	Wdr48	67561	NM_026236	1	1	1	0	1	1	1	0	1	1	1	1	10
MIMAT0003509	Ipo11	76582	NM_029665	1	1	1	0	1	1	1	0	1	1	1	1	10
MIMAT0003509	Hdhd2	76987	NM_001039201	1	1	1	0	1	1	1	0	0	1	1	1	9
MIMAT0003509	Hecw2	329152	NM_001001883	1	1	1	0	1	1	1	0	0	1	1	1	9
MIMAT0003509	Rqcd1	58184	NM_021383	1	1	1	0	0	1	1	0	1	1	1	1	9
MIMAT0003509	Lgr5	14160	NM_010195	1	1	1	0	0	1	1	0	1	1	1	1	9
MIMAT0003509	Mycl	16918	NM_008506	1	1	1	0	1	1	0	0	1	1	1	1	9
MIMAT0003509	Rimklb	108653	NM_027664	1	1	1	0	0	1	1	0	1	1	1	1	9
MIMAT0003509	Erc2	238988	NM_177814	1	1	1	0	0	1	1	0	1	1	1	1	9
MIMAT0003509	Rab30	75985	NM_029494	1	1	1	0	0	1	1	0	1	1	1	1	9
MIMAT0003509	Ccdc104	216618	NM_025740	1	1	1	0	0	1	1	0	1	1	1	1	9
MIMAT0003509	Elavl2	15569	NM_001177883	1	1	1	0	1	1	1	0	0	1	1	1	9
MIMAT0003509	Idi2	320581	NM_177197	1	1	1	0	1	1	0	0	1	1	1	1	9
MIMAT0003509	Rccd1	269955	NM_173445	1	1	1	0	1	1	0	0	1	1	1	1	9
MIMAT0003509	Pip4k2a	18718	NM_008845	1	1	1	0	1	1	0	0	1	1	1	1	9
MIMAT0003509	Klhl15	236904	NM_001039060	1	1	1	0	1	1	0	0	1	1	1	1	9
MIMAT0003509	Mysm1	320713	NM_177239	1	1	1	0	1	1	0	0	1	1	1	1	9
MIMAT0003509	Ube2h	22214	NM_009459	1	1	1	0	1	1	0	0	1	1	1	1	9
MIMAT0003509	Wars2	70560	NM_027462	1	1	1	0	1	1	0	0	1	1	1	1	9
MIMAT0003509	Kctd9	105440	NM_001111028	1	1	1	0	1	1	1	0	0	1	1	1	9
MIMAT0003509	Zfhx4	80892	NM_030708	1	1	1	0	1	1	0	0	1	1	1	1	9
MIMAT0003509	Got2	14719	NM_010325	1	1	1	0	0	1	1	0	1	1	1	1	9
MIMAT0003509	Nono	53610	NM_023144	1	1	1	0	1	1	1	0	1	0	1	1	9
MIMAT0003509	Sema3c	20348	NM_013657	1	1	1	0	1	1	0	0	1	1	1	1	9
MIMAT0003509	Rad21	19357	NM_009009	1	1	1	0	1	1	1	0	1	0	1	1	9
MIMAT0003509	Tsen2	381802	NM_199033	1	1	1	0	1	1	0	0	1	1	1	1	9
MIMAT0003509	Tfdp2	211586	NM_178667	1	1	1	0	0	1	1	0	1	1	1	1	9
MIMAT0003509	Kcnc2	268345	NM_001025581	1	1	1	0	0	1	1	0	1	1	1	1	9
MIMAT0003509	Smarcad1	13990	NM_007958	1	1	1	0	0	1	1	0	1	1	1	1	9
MIMAT0003509	Brwd1	93871	NM_145125	1	1	1	0	1	1	0	0	1	1	1	1	9
MIMAT0003509	Gtf2h1	14884	NM_008186	1	0	1	0	1	1	1	0	1	1	1	1	9
MIMAT0003509	Tle4	21888	NM_011600	1	1	1	0	1	1	1	0	1	0	1	1	9
MIMAT0003509	Kras	16653	NM_021284	1	1	1	0	1	1	0	0	1	1	1	1	9
MIMAT0003509	Ift80	68259	NM_026641	1	1	1	0	1	1	0	0	1	1	1	1	9
MIMAT0003509	Rybp	56353	NM_019743	1	1	1	0	0	1	1	0	1	1	1	1	9
MIMAT0003509	Srsf7	225027	NM_146083	1	1	1	0	1	1	0	0	1	1	1	1	9
MIMAT0003509	Adi1	104923	NM_134052	1	1	1	0	1	1	0	0	1	1	1	1	9
MIMAT0003509	Scn2a1	110876	NM_001099298	1	1	1	0	1	1	1	0	1	0	1	1	9
MIMAT0003509	Adcy1	432530	NM_009622	1	1	1	0	1	1	0	0	1	1	1	1	9
MIMAT0003509	Psen2	19165	NM_011183	1	1	1	0	0	1	1	0	1	1	1	1	9
MIMAT0003509	Pcnx	54604	NM_018814	1	1	1	0	0	1	1	0	1	1	1	1	9
MIMAT0003509	Pkd2	18764	NM_008861	1	1	1	0	0	1	1	0	1	1	1	1	9
MIMAT0003509	Zfp367	238673	NM_175494	1	1	1	0	0	1	1	0	1	1	1	1	9
MIMAT0003509	Rpp14	67053	NM_025938	1	1	1	0	1	1	0	0	1	1	1	1	9
MIMAT0003509	Aff4	93736	NM_033565	1	1	1	0	0	1	1	0	1	1	1	1	9
MIMAT0003509	Sfmbt2	353282	NM_177386	1	1	1	0	1	1	0	0	1	1	1	1	9
MIMAT0003509	Mrpl35	66223	NM_025430	1	1	1	0	1	1	0	0	1	1	1	1	9
MIMAT0003509	Plekhh2	213556	NM_177606	1	1	1	0	1	1	1	0	1	0	1	1	9
MIMAT0003509	Myo1d	338367	NM_177390	1	1	1	0	0	1	1	0	1	1	1	1	9
MIMAT0003509	Hey2	15214	NM_013904	1	1	1	0	0	1	1	0	1	1	1	1	9
MIMAT0003509	Itgb3	16416	NM_016780	1	1	1	0	0	1	1	0	1	1	1	1	9
MIMAT0003509	Tbl1xr1	81004	NM_030732	1	1	1	0	1	1	0	0	1	1	1	1	9
MIMAT0003509	Usp38	74841	NM_027554	1	1	1	0	0	1	1	0	1	1	1	1	9
MIMAT0003509	Lhx4	16872	NM_010712	1	1	1	0	0	1	1	0	1	1	1	1	9
MIMAT0003509	Scml2	107815	NM_133194	1	1	1	0	1	1	0	0	1	1	1	1	9
MIMAT0003509	Sbno1	243272	NM_001081203	1	1	1	0	1	1	0	0	1	1	1	1	9
MIMAT0003509	Fos	14281	NM_010234	1	1	1	0	0	1	1	0	1	1	1	1	9
MIMAT0003509	Gsk3b	56637	NM_019827	1	1	1	0	0	1	1	0	1	1	1	1	9
MIMAT0003509	Zdhhc11	71164	NM_027704	1	1	1	0	1	1	0	0	1	1	1	1	9
MIMAT0003509	Ndp	17986	NM_010883	1	1	1	0	1	1	1	0	1	0	1	1	9
MIMAT0003509	Nbea	26422	NM_030595	1	1	1	0	0	1	1	0	1	1	1	1	9
MIMAT0003509	Pls3	102866	NM_145629	1	1	1	0	1	1	1	0	1	0	1	1	9
MIMAT0003509	B230219D22Rik	78521	NM_181278	1	1	1	0	0	1	1	0	1	1	1	1	9
MIMAT0003509	Sec63	140740	NM_153055	1	1	1	0	1	1	0	0	1	1	1	1	9
MIMAT0003509	She	214547	NM_172530	1	1	1	0	1	1	0	0	1	1	1	1	9
MIMAT0003509	Phf8	320595	NM_001113354	1	1	1	0	0	1	1	0	1	1	1	1	9
MIMAT0003509	Fam126b	213056	NM_172513	1	1	1	0	1	1	0	0	1	1	1	1	9
MIMAT0003509	Agps	228061	NM_172666	1	1	1	0	0	1	1	0	1	1	1	1	9
MIMAT0003509	Hlf	217082	NM_172563	1	1	1	0	0	1	1	0	1	1	1	1	9
MIMAT0003509	Mkrn3	22652	NM_011746	1	1	1	0	1	1	0	0	1	1	1	1	9
MIMAT0003509	Gan	209239	NM_001081151	1	1	1	0	1	1	1	0	1	0	1	1	9
MIMAT0003509	Gnai1	14677	NM_010305	1	1	1	0	0	1	1	0	1	1	1	1	9
MIMAT0003509	Dcun1d5	76863	NM_029775	1	1	1	0	0	1	1	0	1	1	1	1	9
MIMAT0003509	Myof	226101	NM_001099634	1	1	1	0	1	1	1	0	1	1	0	1	9
MIMAT0003509	Enpp2	18606	NM_015744	1	1	1	0	0	1	1	0	1	1	1	1	9
MIMAT0003509	Fzd4	14366	NM_008055	1	1	1	0	1	1	1	0	1	1	0	1	9
MIMAT0003509	Drd1a	13488	NM_010076	1	1	1	0	1	1	0	0	1	1	1	1	9
MIMAT0003509	Etf1	225363	NM_144866	1	1	1	0	0	1	1	0	1	1	1	1	9
MIMAT0003509	Gabrg1	14405	NM_010252	1	1	1	0	1	1	0	0	1	1	1	1	9
MIMAT0003509	Chtop	66511	NM_023215	1	1	1	0	0	1	1	0	1	1	1	1	9
MIMAT0003509	Prmt5	27374	NM_013768	1	1	1	0	0	1	1	0	1	1	1	1	9
MIMAT0003509	Fyttd1	69823	NM_027226	1	1	1	0	1	1	0	0	1	1	1	1	9
MIMAT0003509	Pcdhb16	93887	NM_053141	1	1	1	0	1	1	0	0	1	1	1	1	9
MIMAT0003509	Srek1	218543	NM_172592	1	1	1	0	0	1	1	0	1	1	1	1	9
MIMAT0003509	Trove2	20822	NM_013835	1	1	1	0	1	1	0	0	1	1	1	1	9
MIMAT0003509	Ccdc115	69668	NM_027159	1	1	1	0	1	1	0	0	1	1	1	1	9
MIMAT0003509	Neurod6	11922	NM_009717	1	1	1	0	1	1	1	0	1	0	1	1	9
MIMAT0003509	Snx27	76742	NM_029721	1	1	1	0	0	1	0	0	1	1	1	1	8
MIMAT0003509	Sult4a1	29859	NM_013873	1	1	1	0	0	1	0	0	1	1	1	1	8
MIMAT0003509	Ccnd2	12444	NM_009829	1	1	1	0	0	1	0	0	1	1	1	1	8
MIMAT0003509	Eml6	237711	NM_146016	1	1	1	0	1	1	0	0	1	0	1	1	8
MIMAT0003509	Amfr	23802	NM_011787	1	1	1	0	0	1	0	0	1	1	1	1	8
MIMAT0003509	Tinag	26944	NM_012033	1	1	1	0	0	1	1	0	1	1	0	1	8
MIMAT0003509	Stim2	116873	NM_001081103	1	1	1	0	0	1	0	0	1	1	1	1	8
MIMAT0003509	Nt5e	23959	NM_011851	1	1	1	0	1	1	0	0	1	0	1	1	8
MIMAT0003509	Sesn1	140742	NM_001162908	1	1	1	0	0	1	1	0	0	1	1	1	8
MIMAT0003509	Tmem56	99887	NM_178936	1	1	1	0	0	1	0	0	1	1	1	1	8
MIMAT0003509	Sept11	52398	NM_001009818	1	1	1	0	0	1	0	0	1	1	1	1	8
MIMAT0003509	Aifm2	71361	NM_001039194	1	1	1	0	0	1	0	0	1	1	1	1	8
MIMAT0003509	Sft2d2	108735	NM_145512	1	1	1	0	0	1	0	0	1	1	1	1	8
MIMAT0003509	Xkr4	497097	NM_001011874	1	1	1	0	0	1	0	0	1	1	1	1	8
MIMAT0003509	Ube2e2	218793	NM_144839	1	1	1	0	0	1	0	0	1	1	1	1	8
MIMAT0003509	Tgfbi	21810	NM_009369	1	1	1	0	0	1	1	0	1	0	1	1	8
MIMAT0003509	Chst2	54371	NM_018763	1	1	1	0	0	1	0	0	1	1	1	1	8
MIMAT0003509	Arfgef2	99371	NM_001085495	1	1	1	0	0	1	0	0	1	1	1	1	8
MIMAT0003509	Whsc1	107823	NM_001177884	1	1	1	0	0	1	1	0	0	1	1	1	8
MIMAT0003509	Fam73a	215708	NM_174868	1	1	1	0	0	1	0	0	1	1	1	1	8
MIMAT0003509	S1pr3	13610	NM_010101	1	1	1	0	0	1	0	0	1	1	1	1	8
MIMAT0003509	Zfp316	54201	NM_017467	1	1	1	0	0	1	0	0	1	1	1	1	8
MIMAT0003509	Smpdl3b	100340	NM_133888	1	1	1	0	0	1	0	0	1	1	1	1	8
MIMAT0003509	Nrcam	319504	NM_176930	1	1	0	0	0	1	1	0	1	1	1	1	8
MIMAT0003509	Actn1	109711	NM_134156	1	1	1	0	0	1	1	0	1	1	0	1	8
MIMAT0003509	Hmga2	15364	NM_010441	1	1	1	0	0	1	0	0	1	1	1	1	8
MIMAT0003509	Tshz3	243931	NM_172298	1	1	1	0	1	1	0	0	1	1	0	1	8
MIMAT0003509	Ntng1	80883	NM_030699	1	1	1	0	0	1	0	0	1	1	1	1	8
MIMAT0003509	Scn2b	72821	NM_001014761	1	1	1	0	0	1	0	0	1	1	1	1	8
MIMAT0003509	Nup50	18141	NM_016714	1	1	1	0	0	1	0	0	1	1	1	1	8
MIMAT0003509	Foxp2	114142	NM_053242	1	1	1	0	0	1	1	0	0	1	1	1	8
MIMAT0003509	Mfsd3	69572	NM_027122	1	1	1	0	0	1	0	0	1	1	1	1	8
MIMAT0003509	Sema3d	108151	NM_028882	1	1	1	0	0	1	0	0	1	1	1	1	8
MIMAT0003509	Fgfr1op	75296	NM_001197046	1	1	1	0	1	1	0	0	0	1	1	1	8
MIMAT0003509	Zbtb2	381990	NM_001033466	1	1	0	0	0	1	1	0	1	1	1	1	8
MIMAT0003509	Cyp4f14	64385	NM_022434	1	1	1	0	0	1	0	0	1	1	1	1	8
MIMAT0003509	Ccl24	56221	NM_019577	1	1	1	0	0	1	0	0	1	1	1	1	8
MIMAT0003509	Pclo	26875	NM_011995	1	1	1	0	0	1	0	0	1	1	1	1	8
MIMAT0003509	Xpo7	65246	NM_023045	1	1	1	0	0	1	0	0	1	1	1	1	8
MIMAT0003509	Sema5a	20356	NM_009154	1	1	1	0	0	1	0	0	1	1	1	1	8
MIMAT0003509	Rfx3	19726	NM_011265	1	1	1	0	0	1	0	0	1	1	1	1	8
MIMAT0003509	Rab6b	270192	NM_173781	1	1	1	0	1	1	0	0	1	0	1	1	8
MIMAT0003509	Vezt	215008	NM_172538	1	1	1	0	0	1	0	0	1	1	1	1	8
MIMAT0003509	Cytip	227929	NM_139200	1	1	1	0	0	1	0	0	1	1	1	1	8
MIMAT0003509	Lmod2	93677	NM_053098	1	1	1	0	0	1	1	0	1	0	1	1	8
MIMAT0003509	Cldn12	64945	NM_001193659	1	1	1	0	1	1	0	0	0	1	1	1	8
MIMAT0003509	Ahr	11622	NM_013464	1	1	1	0	0	1	0	0	1	1	1	1	8
MIMAT0003509	Dedd	21945	NM_001128609	1	1	1	0	0	1	1	0	0	1	1	1	8
MIMAT0003509	Hsd17b7	15490	NM_010476	1	1	1	0	0	1	0	0	1	1	1	1	8
MIMAT0003509	Cdkn1b	12576	NM_009875	1	1	1	0	0	1	0	0	1	1	1	1	8
MIMAT0003509	Kcnd3	56543	NM_001039347	1	1	1	0	0	1	0	0	1	1	1	1	8
MIMAT0003509	Yme1l1	27377	NM_013771	1	1	1	0	0	1	0	0	1	1	1	1	8
MIMAT0003509	Kbtbd2	210973	NM_145958	1	1	1	0	0	1	0	0	1	1	1	1	8
MIMAT0003509	Hoxb7	15415	NM_010460	1	1	1	0	0	1	0	0	1	1	1	1	8
MIMAT0003509	Pdzd2	68070	NM_001081064	1	1	1	0	0	1	0	0	1	1	1	1	8
MIMAT0003509	Dusp18	75219	NM_173745	1	1	1	0	0	1	0	0	1	1	1	1	8
MIMAT0003509	1110004F10Rik	56372	NM_019772	1	1	1	0	0	1	1	0	1	0	1	1	8
MIMAT0003509	Srsf12	272009	NM_177774	1	1	1	0	0	1	0	0	1	1	1	1	8
MIMAT0003509	Nefm	18040	NM_008691	1	0	1	0	1	1	1	0	1	0	1	1	8
MIMAT0003509	Adora3	11542	NM_009631	1	1	1	0	0	1	0	0	1	1	1	1	8
MIMAT0003509	Tti2	234138	NM_001199988	1	1	1	0	1	1	0	0	0	1	1	1	8
MIMAT0003509	Rnf38	73469	NM_175201	1	1	1	0	0	1	1	0	0	1	1	1	8
MIMAT0003509	Cux1	13047	NM_009986	1	1	1	0	1	1	0	0	1	0	1	1	8
MIMAT0003509	Coq4	227683	NM_178693	1	1	1	0	0	1	0	0	1	1	1	1	8
MIMAT0003509	Psmd11	69077	NM_178616	1	1	1	0	0	1	0	0	1	1	1	1	8
MIMAT0003509	H2afy2	404634	NM_207000	1	1	1	0	0	1	1	0	1	0	1	1	8
MIMAT0003509	Lox	16948	NM_010728	1	1	1	0	0	1	0	0	1	1	1	1	8
MIMAT0003509	Hltf	20585	NM_009210	1	1	1	0	0	1	0	0	1	1	1	1	8
MIMAT0003509	Cers4	67260	NM_026058	1	1	1	0	0	1	0	0	1	1	1	1	8
MIMAT0003509	Bod1	69556	NM_001024919	1	1	1	0	0	1	0	0	1	1	1	1	8
MIMAT0003509	Rap2b	74012	NM_028712	1	1	1	0	0	1	0	0	1	1	1	1	8
MIMAT0003509	Zc3h12c	244871	NM_001162921	1	1	1	0	1	1	0	0	0	1	1	1	8
MIMAT0003509	Gorab	98376	NM_178883	1	1	1	0	0	1	0	0	1	1	1	1	8
MIMAT0003509	Spesp1	66712	NM_025721	1	1	1	0	0	1	0	0	1	1	1	1	8
MIMAT0003509	Zbtb26	320633	NM_199025	1	1	1	0	0	1	0	0	1	1	1	1	8
MIMAT0003509	Rabgap1l	29809	NM_001038621	1	1	1	0	1	1	0	0	1	0	1	1	8
MIMAT0003509	Rwdd2b	53858	NM_016924	1	1	1	0	0	1	0	0	1	1	1	1	8
MIMAT0003509	Cldn11	18417	NM_008770	1	1	1	0	0	1	0	0	1	1	1	1	8
MIMAT0003509	2310005G13Rik	69457	NM_183281	1	1	1	0	0	1	0	0	1	1	1	1	8
MIMAT0003509	Lamc3	23928	NM_011836	1	1	1	0	0	1	0	0	1	1	1	1	8
MIMAT0003509	Nat8l	269642	NM_001001985	1	1	1	0	0	1	0	0	1	1	1	1	8
MIMAT0003509	Rbm3	19652	NM_016809	1	1	1	0	1	1	0	0	0	1	1	1	8
MIMAT0003509	Spast	50850	NM_001162870	1	1	1	0	0	1	1	0	0	1	1	1	8
MIMAT0003509	Klf6	23849	NM_011803	1	1	1	0	0	1	1	0	1	0	1	1	8
MIMAT0003509	Tlr12	384059	NM_205823	1	1	1	0	0	1	0	0	1	1	1	1	8
MIMAT0003509	Arl14ep	212772	NM_001025102	1	1	1	0	1	1	0	0	0	1	1	1	8
MIMAT0003509	Cyp19a1	13075	NM_007810	1	1	1	0	0	1	0	0	1	1	1	1	8
MIMAT0003509	Fhl4	14202	NM_010214	1	1	1	0	1	1	0	0	1	0	1	1	8
MIMAT0003509	Lin7c	22343	NM_011699	1	1	1	0	0	1	0	0	1	1	1	1	8
MIMAT0003509	Rag1	19373	NM_009019	1	1	1	0	0	1	0	0	1	1	1	1	8
MIMAT0003509	Anp32e	66471	NM_023210	1	1	1	0	0	1	0	0	1	1	1	1	8
MIMAT0003509	Adam23	23792	NM_011780	1	1	1	0	1	1	0	0	1	0	1	1	8
MIMAT0003509	Mprip	26936	NM_012027	1	1	1	0	0	1	1	0	0	1	1	1	8
MIMAT0003509	Zc3h12d	237256	NM_172785	1	1	1	0	0	1	0	0	1	1	1	1	8
MIMAT0003509	Mreg	381269	NM_001005423	1	1	1	0	0	1	0	0	1	1	1	1	8
MIMAT0003509	Rps25	75617	NM_024266	1	1	1	0	0	1	0	0	1	1	1	1	8
MIMAT0003509	Tbc1d5	72238	NM_028162	1	1	1	0	0	1	0	0	1	1	1	1	8
MIMAT0003509	Srsf3	20383	NM_013663	1	1	1	0	1	1	0	0	1	0	1	1	8
MIMAT0003509	Dlgap2	244310	NM_172910	1	1	1	0	1	1	0	0	1	0	1	1	8
MIMAT0003509	Wisp1	22402	NM_018865	1	1	1	0	0	1	0	0	1	1	1	1	8
MIMAT0003509	Kcnv2	240595	NM_183179	1	1	1	0	0	1	0	0	1	1	1	1	8
MIMAT0003509	Mgat3	17309	NM_010795	1	1	1	0	0	1	0	0	1	1	1	1	8
MIMAT0003509	Col10a1	12813	NM_009925	1	1	1	0	0	1	0	0	1	1	1	1	8
MIMAT0003509	Pi15	94227	NM_053191	1	1	1	0	1	1	0	0	0	1	1	1	8
MIMAT0003509	Cep41	83922	NM_031998	1	1	1	0	0	1	0	0	1	1	1	1	8
MIMAT0003509	Ssr1	107513	NM_025965	1	1	1	0	0	1	0	0	1	1	1	1	8
MIMAT0003509	Herc4	67345	NM_030114	1	1	1	0	0	1	1	0	0	1	1	1	8
MIMAT0003509	Onecut2	225631	NM_194268	1	1	1	0	0	1	0	0	1	1	1	1	8
MIMAT0003509	Glt28d2	320302	NM_177130	1	1	1	0	0	1	0	0	1	1	1	1	8
MIMAT0003509	Sept10	103080	NM_001024911	1	1	1	0	0	1	0	0	1	1	1	1	8
MIMAT0003509	Capn7	12339	NM_009796	1	1	1	0	0	1	1	0	1	0	1	1	8
MIMAT0003509	Zc2hc1a	67306	NM_173181	1	1	1	0	0	1	0	0	1	1	1	1	8
MIMAT0003509	Piwil2	57746	NM_021308	1	1	1	0	0	1	0	0	1	1	1	1	8
MIMAT0003509	St8sia2	20450	NM_009181	1	1	1	0	0	1	0	0	1	1	1	1	8
MIMAT0003509	Lair1	52855	NM_001113474	1	1	1	0	1	1	0	0	0	1	1	1	8
MIMAT0003509	Ddx19b	234733	NM_172284	1	1	1	0	0	1	0	0	1	1	1	1	8
MIMAT0003509	A830080D01Rik	382252	NM_001033472	1	1	1	0	1	1	0	0	1	0	1	1	8
MIMAT0003509	Ptpn2	19255	NM_001127177	1	1	1	0	0	1	1	0	0	1	1	1	8
MIMAT0003509	Scn7a	20272	NM_009135	1	1	1	0	0	1	0	0	1	1	1	1	8
MIMAT0003509	Ptbp2	56195	NM_019550	1	1	1	0	1	1	0	0	1	0	1	1	8
MIMAT0003509	Luzp1	269593	NM_024452	1	1	1	0	0	1	0	0	1	1	1	1	8
MIMAT0003509	L2hgdh	217666	NM_145443	1	1	1	0	0	1	0	0	1	1	1	1	8
MIMAT0003509	Ppp2r2c	269643	NM_172994	1	1	1	0	0	1	0	0	1	1	1	1	8
MIMAT0003509	Chst3	53374	NM_016803	1	1	1	0	0	1	0	0	1	1	1	1	8
MIMAT0003509	Adsl	11564	NM_009634	1	1	1	0	0	1	0	0	1	1	1	1	8
MIMAT0003509	Slc5a3	53881	NM_017391	1	1	1	0	0	1	0	0	1	1	1	1	8
MIMAT0003509	3110035E14Rik	76982	NM_178399	1	1	1	0	0	1	0	0	1	1	1	1	8
MIMAT0003509	Nptx1	18164	NM_008730	1	1	1	0	0	1	0	0	1	1	1	1	8
MIMAT0003509	Hs3st3b1	54710	NM_018805	1	1	1	0	0	1	0	0	1	1	1	1	8
MIMAT0003509	Csde1	229663	NM_144901	1	1	1	0	1	1	0	0	1	0	1	1	8
MIMAT0003509	Xiap	11798	NM_009688	1	1	1	0	0	1	0	0	1	1	1	1	8
MIMAT0003509	Tcf23	69852	NM_053085	1	1	1	0	0	1	0	0	1	1	1	1	8
MIMAT0003509	Amotl1	75723	NM_001081395	1	1	1	0	0	1	0	0	1	1	1	1	8
MIMAT0003509	Nxt2	237082	NM_172782	1	1	1	0	0	1	0	0	1	1	1	1	8
MIMAT0003509	Zfp354c	30944	NM_013922	1	1	1	0	0	1	0	0	1	1	1	1	8
MIMAT0003509	2810474O19Rik	67246	NM_026054	1	1	1	0	0	1	0	0	1	1	1	1	8
MIMAT0003509	Dnm1l	74006	NM_152816	1	1	1	0	0	1	1	0	0	1	1	1	8
MIMAT0003509	Grin2b	14812	NM_008171	1	1	1	0	0	1	0	0	1	1	1	1	8
MIMAT0003509	Kcnj2	16518	NM_008425	1	1	1	0	0	1	0	0	1	1	1	1	8
MIMAT0003509	Samd12	320679	NM_177225	1	1	1	0	1	1	0	0	1	0	1	1	8
MIMAT0003509	Arpp21	74100	NM_033264	1	0	1	0	1	1	1	0	1	0	1	1	8
MIMAT0003509	Tmem26	327766	NM_177794	1	1	1	0	0	1	0	0	1	1	1	1	8
MIMAT0003509	Zbtb43	71834	NM_027947	1	1	1	0	1	1	0	0	0	1	1	1	8
MIMAT0003509	Eif4e	13684	NM_007917	1	1	1	0	0	1	0	0	1	1	1	1	8
MIMAT0003509	Iws1	73473	NM_173441	1	1	1	0	0	1	0	0	1	1	1	1	8
MIMAT0003509	Ptprb	19263	NM_029928	1	1	1	0	1	1	0	0	0	1	1	1	8
MIMAT0003509	Tmem104	320534	NM_001033393	1	1	1	0	0	1	0	0	1	1	1	1	8
MIMAT0003509	Mterfd2	69821	NM_178051	1	1	1	0	0	1	0	0	1	1	1	1	8
MIMAT0003509	Acrbp	54137	NM_016845	1	0	1	0	1	1	0	0	1	1	1	1	8
MIMAT0003509	Rad23b	19359	NM_009011	1	1	1	0	0	1	0	0	1	1	1	1	8
MIMAT0003509	Ikbkb	16150	NM_010546	1	1	1	0	0	1	0	0	1	1	1	1	8
MIMAT0003509	Umps	22247	NM_009471	1	1	1	0	0	1	0	0	1	1	1	1	8
MIMAT0003509	Tusc1	69136	NM_026954	1	1	1	0	0	1	0	0	1	1	1	1	8
MIMAT0003509	Amer1	72345	NM_175179	1	1	1	0	0	1	0	0	1	1	1	1	8
MIMAT0003509	4922502D21Rik	381816	NM_199034	1	1	1	0	0	1	0	0	1	1	1	1	8
MIMAT0003509	Cask	12361	NM_009806	1	1	1	0	0	1	0	0	1	1	1	1	8
MIMAT0003509	Acap2	78618	NM_030138	1	1	1	0	0	1	0	0	1	1	1	1	8
MIMAT0003509	Map3k9	338372	NM_001174107	1	1	1	0	0	1	1	0	0	1	1	1	8
MIMAT0003509	Slc25a26	67582	NM_026255	1	1	1	0	0	1	0	0	1	1	1	1	8
MIMAT0003509	Mak	17152	NM_001145803	1	1	1	0	0	1	1	0	0	1	1	1	8
MIMAT0003509	D10Bwg1379e	215821	NM_001033258	1	1	1	0	0	1	1	0	1	0	1	1	8
MIMAT0003509	Zmym4	67785	NM_001114399	1	1	1	0	1	1	0	0	1	0	1	1	8
MIMAT0003509	Clock	12753	NM_007715	1	0	1	0	0	1	1	0	1	1	1	1	8
MIMAT0003509	Pkia	18767	NM_008862	1	1	1	0	0	1	0	0	1	1	1	1	8
MIMAT0003509	Fam171a1	269233	NM_001081161	1	1	0	0	0	1	1	0	1	1	1	1	8
MIMAT0003509	Nacc1	66830	NM_025788	1	1	1	0	0	1	0	0	1	1	1	1	8
MIMAT0003509	Tbl1x	21372	NM_020601	1	1	1	0	0	1	0	0	1	1	1	1	8
MIMAT0003509	Ogfrl1	70155	NM_001081079	1	1	1	0	0	1	0	0	1	1	1	1	8
MIMAT0003509	Gphb5	217674	NM_175644	1	1	1	0	0	1	0	0	1	1	1	1	8
MIMAT0003509	Dgkk	331374	NM_177914	1	1	1	0	0	1	1	0	1	0	1	1	8
MIMAT0003509	Mettl21e	403183	NM_207281	1	1	1	0	0	1	0	0	1	1	1	1	8
MIMAT0003509	Cdc23	52563	NM_178347	1	1	1	0	0	1	0	0	1	1	1	1	8
MIMAT0003509	Rcc2	108911	NM_173867	1	0	1	0	0	1	1	0	1	1	1	1	8
MIMAT0003509	Elmod2	244548	NM_178736	1	1	1	0	0	1	0	0	1	1	1	1	8
MIMAT0003509	Itga4	16401	NM_010576	1	1	1	0	0	1	0	0	1	1	1	1	8
MIMAT0003509	2610002M06Rik	67028	NM_025921	1	1	1	0	0	1	0	0	1	1	1	1	8
MIMAT0003509	Zfp142	77264	NM_029888	1	1	1	0	0	1	0	0	1	1	1	1	8
MIMAT0003509	Tgm6	241636	NM_177726	1	1	1	0	0	1	0	0	1	1	1	1	8
MIMAT0003509	Glrx	93692	NM_053108	1	1	1	0	0	1	0	0	1	1	1	1	8
MIMAT0003509	Dab2ip	69601	NM_001114124	1	1	1	0	0	1	1	0	0	1	1	1	8
MIMAT0003509	Arid2	77044	NM_175251	1	1	1	0	0	1	0	0	1	1	1	1	8
MIMAT0003509	Tmem64	100201	NM_181401	1	1	1	0	0	1	0	0	1	1	1	1	8
MIMAT0003509	Cpeb2	231207	NM_175937	1	1	1	0	1	1	0	0	1	0	1	1	8
MIMAT0003509	Cnr1	12801	NM_007726	1	1	1	0	0	1	0	0	1	1	1	1	8
MIMAT0003509	Gyg	27357	NM_013755	1	1	1	0	1	1	0	0	1	0	1	1	8
MIMAT0003509	Casr	12374	NM_013803	1	1	1	0	0	1	1	0	1	0	1	1	8
MIMAT0003509	Nip7	66164	NM_025391	1	1	1	0	1	1	0	0	0	1	1	1	8
MIMAT0003509	Prrg3	208748	NM_001081135	1	1	1	0	0	1	0	0	1	1	1	1	8
MIMAT0003509	Arf3	11842	NM_007478	1	1	1	0	0	1	0	0	1	1	1	1	8
MIMAT0003509	Diexf	215193	NM_145415	1	1	1	0	0	1	0	0	1	1	1	1	8
MIMAT0003509	Kcnc3	16504	NM_008422	1	1	1	0	0	1	0	0	1	1	1	1	8
MIMAT0003509	Fam163a	329274	NM_177838	1	1	1	0	0	1	0	0	1	1	1	1	8
MIMAT0003509	Slc39a3	106947	NM_134135	1	1	1	0	0	1	0	0	1	1	1	1	8
MIMAT0003509	Zyg11b	414872	NM_001033634	1	1	1	0	0	1	0	0	1	1	1	1	8
MIMAT0003509	Rrs1	59014	NM_021511	1	1	1	0	0	1	0	0	1	1	1	1	8
MIMAT0003509	Foxk2	68837	NM_001080932	1	1	1	0	0	1	0	0	1	1	1	1	8
MIMAT0003509	Stag1	20842	NM_009282	1	1	0	0	0	1	1	0	1	1	1	1	8
MIMAT0003509	Elf4	56501	NM_019680	1	1	1	0	0	1	0	0	1	1	1	1	8
MIMAT0003509	Fubp1	51886	NM_057172	1	1	1	0	0	1	0	0	1	1	1	1	8
MIMAT0003509	Zfp664	269704	NM_001081750	1	1	1	0	0	1	0	0	1	1	1	1	8
MIMAT0003509	Dusp3	72349	NM_028207	1	1	1	0	0	1	0	0	1	1	1	1	8
MIMAT0003509	Cflar	12633	NM_207653	1	1	1	0	0	1	0	0	1	1	1	1	8
MIMAT0003509	Mapre1	13589	NM_007896	1	1	1	0	0	1	0	0	1	1	1	1	8
MIMAT0003509	Scd1	20249	NM_009127	1	1	1	0	0	1	0	0	1	1	1	1	8
MIMAT0003509	Phf17	269424	NM_172303	1	1	1	0	1	1	0	0	1	0	1	1	8
MIMAT0003509	Rgs8	67792	NM_026380	1	1	1	0	0	1	0	0	1	1	1	1	8
MIMAT0003509	Tex264	21767	NM_011573	1	1	1	0	0	1	1	0	0	1	1	1	8
MIMAT0003509	Sms	20603	NM_009214	1	1	1	0	0	1	0	0	1	1	1	1	8
MIMAT0003509	Sec11a	56529	NM_019951	1	1	1	0	0	1	1	0	1	0	1	1	8
MIMAT0003509	Lemd3	380664	NM_001081193	1	1	1	0	0	1	0	0	1	1	1	1	8
MIMAT0003509	Scai	320271	NM_178778	1	1	1	0	0	1	0	0	1	1	1	1	8
MIMAT0003509	Nr1d2	353187	NM_011584	1	1	1	0	0	1	1	0	1	0	1	1	8
MIMAT0003509	Hlcs	110948	NM_139145	1	1	1	0	0	1	0	0	1	1	1	1	8
MIMAT0003509	Atp6v1a	11964	NM_007508	1	1	1	0	0	1	0	0	1	1	1	1	8
MIMAT0003509	Lifr	16880	NM_013584	1	1	1	0	0	1	0	0	1	1	1	1	8
MIMAT0003509	Galc	14420	NM_008079	1	1	1	0	0	1	0	0	1	1	1	1	8
MIMAT0003509	Plcb1	18795	NM_019677	1	1	1	0	1	1	0	0	0	1	1	1	8
MIMAT0003509	Cyp26b1	232174	NM_175475	1	1	1	0	0	1	0	0	1	1	1	1	8
MIMAT0003509	Strbp	20744	NM_009261	1	1	1	0	1	1	0	0	0	1	1	1	8
MIMAT0003509	Ccnd1	12443	NM_007631	1	1	1	0	0	1	0	0	1	1	1	1	8
MIMAT0003509	Mstn	17700	NM_010834	1	1	1	0	0	1	1	0	1	0	1	1	8
MIMAT0003509	Ttc39b	69863	NM_027238	1	1	1	0	0	1	0	0	1	1	1	1	8
MIMAT0003509	Slc32a1	22348	NM_009508	1	1	1	0	1	1	0	0	1	1	0	1	8
MIMAT0003509	Kcna1	16485	NM_010595	1	1	1	0	0	1	0	0	1	1	1	1	8
MIMAT0003509	Atp13a4	224079	NM_001164612	1	1	1	0	0	1	1	0	0	1	1	1	8
MIMAT0003509	Pon3	269823	NM_173006	1	1	1	0	0	1	0	0	1	1	1	1	8
MIMAT0003509	Napg	108123	NM_028017	1	1	1	0	0	1	0	0	1	1	1	1	8
MIMAT0003509	Il17rd	171463	NM_134437	1	1	1	0	0	1	0	0	1	1	1	1	8
MIMAT0003509	Zak	65964	NM_001164791	1	1	1	0	1	1	0	0	0	1	1	1	8
MIMAT0003509	Tril	66873	NM_025817	1	1	1	0	0	1	0	0	1	1	1	1	8
MIMAT0003509	Tmem65	74868	NM_175212	1	1	1	0	0	1	0	0	1	1	1	1	8
MIMAT0003509	Card14	170720	NM_130886	1	1	1	0	0	1	0	0	1	1	1	1	8
MIMAT0003509	Midn	59090	NM_021565	1	1	1	0	0	1	0	0	1	1	1	1	8
MIMAT0003509	Clca3	23844	NM_017474	1	1	1	0	0	1	1	0	1	0	1	1	8
MIMAT0003509	Spn	20737	NM_009259	1	1	1	0	0	1	0	0	1	1	1	1	8
MIMAT0003509	Bag2	213539	NM_145392	1	1	1	0	0	1	0	0	1	1	1	1	8
MIMAT0003509	Kdm3b	277250	NM_001081256	1	1	1	0	0	1	0	0	1	1	1	1	8
MIMAT0003509	Tbx19	83993	NM_032005	1	1	1	0	0	1	0	0	1	1	1	1	8
MIMAT0003509	Gnaq	14682	NM_008139	1	1	1	0	0	1	1	0	1	0	1	1	8
MIMAT0003509	Ppp2r5e	26932	NM_012024	1	1	1	0	0	1	0	0	1	1	1	1	8
MIMAT0003509	Aadacl3	230883	NM_001085503	1	1	1	0	0	1	0	0	1	1	1	1	8
MIMAT0003509	Crispld1	83691	NM_031402	1	1	1	0	1	1	0	0	1	0	1	1	8
MIMAT0003509	Rpl21	19933	NM_019647	1	1	1	0	0	1	0	0	1	1	1	1	8
MIMAT0003509	Ereg	13874	NM_007950	1	1	1	0	0	1	0	0	1	1	1	1	8
MIMAT0003509	Klhl13	67455	NM_026167	1	1	1	0	0	1	1	0	1	1	0	1	8
MIMAT0003509	Rbm33	381626	NM_028234	1	1	1	0	0	1	0	0	1	1	1	1	8
MIMAT0003509	Gca	227960	NM_145523	1	1	1	0	0	1	0	0	1	1	1	1	8
MIMAT0003509	Entpd7	93685	NM_053103	1	1	1	0	0	1	0	0	1	1	1	1	8
MIMAT0003509	Exoc8	102058	NM_198103	1	1	1	0	0	1	0	0	1	1	1	1	8
MIMAT0003509	Hnrnpdl	50926	NM_016690	1	1	1	0	0	1	0	0	1	1	1	1	8
MIMAT0003509	Igfbp5	16011	NM_010518	1	1	1	0	0	1	0	0	1	1	1	1	8
MIMAT0003509	Runx1	12394	NM_001111023	1	0	1	0	0	1	1	0	0	1	1	1	7
MIMAT0003509	Syt1	20979	NM_001252341	1	1	1	0	0	1	1	0	0	0	1	1	7
MIMAT0003509	Ric3	320360	NM_178780	1	0	1	0	1	1	0	0	1	0	1	1	7
MIMAT0003509	D130043K22Rik	210108	NM_001081051	1	1	1	0	0	1	0	0	1	0	1	1	7
MIMAT0003509	Fsd1l	319636	NM_001195284	1	1	1	0	0	1	0	0	0	1	1	1	7
MIMAT0003509	Satb1	20230	NM_001163630	1	1	1	0	0	1	0	0	0	1	1	1	7
MIMAT0003509	Rbms1	56878	NM_001141932	1	0	1	0	1	1	1	0	0	0	1	1	7
MIMAT0003509	Gpr124	78560	NM_054044	1	1	1	0	0	1	0	0	1	0	1	1	7
MIMAT0003509	Gfer	11692	NM_023040	1	1	1	0	0	1	0	0	1	0	1	1	7
MIMAT0003509	Sp140	434484	NM_001013817	1	1	1	0	0	1	0	0	1	0	1	1	7
MIMAT0003509	4921528I07Rik	77049	XM_486266	1	1	1	0	0	1	0	0	0	1	1	1	7
MIMAT0003509	Neu4	241159	NM_173772	1	0	1	0	0	1	0	0	1	1	1	1	7
MIMAT0003509	Kctd9	105440	NM_134073	1	0	1	0	1	1	1	0	0	0	1	1	7
MIMAT0003509	Pcdh7	54216	NM_001122758	1	1	0	0	0	1	1	0	1	1	1	0	7
MIMAT0003509	Pramel1	83491	NM_031377	1	1	1	0	0	1	0	0	1	0	1	1	7
MIMAT0003509	Cldn12	64945	NM_022890	1	0	1	0	1	1	0	0	1	0	1	1	7
MIMAT0003509	Ptpn14	19250	NM_008976	1	1	0	0	0	1	1	0	1	1	1	0	7
MIMAT0003509	Tdrp	72148	NM_173744	1	1	1	0	0	1	0	0	1	0	1	1	7
MIMAT0003509	Sec22c	215474	NM_178677	1	0	1	0	0	1	0	0	1	1	1	1	7
MIMAT0003509	Dedd	21945	NM_011615	1	0	1	0	0	1	1	0	1	0	1	1	7
MIMAT0003509	Scn3a	20269	NM_018732	1	1	1	0	0	1	0	0	1	0	1	1	7
MIMAT0003509	Tmtc1	387314	NM_198967	1	1	0	0	0	1	0	0	1	1	1	1	7
MIMAT0003509	Eefsec	65967	NM_023060	1	1	1	0	0	1	0	0	1	1	0	1	7
MIMAT0003509	Abce1	24015	NM_015751	0	1	0	0	0	1	1	0	1	1	1	1	7
MIMAT0003509	Camk2d	108058	NM_001025439	1	1	1	0	0	1	0	0	0	1	1	1	7
MIMAT0003509	Serf1	20365	NM_011353	1	0	1	0	0	1	1	0	1	0	1	1	7
MIMAT0003509	Dgcr2	13356	NM_010048	1	1	1	0	0	1	0	0	0	1	1	1	7
MIMAT0003509	Mga	29808	NM_013720	1	1	1	0	0	1	0	0	1	0	1	1	7
MIMAT0003509	Narf	67608	NM_026272	1	1	1	0	0	1	0	0	1	0	1	1	7
MIMAT0003509	Aqp2	11827	NM_009699	1	1	1	0	0	1	0	0	1	0	1	1	7
MIMAT0003509	Amotl2	56332	NM_019764	1	1	1	0	0	1	0	0	1	0	1	1	7
MIMAT0003509	Chrna1	11435	NM_007389	1	0	1	0	0	1	0	0	1	1	1	1	7
MIMAT0003509	Trim9	94090	NM_001110203	1	1	0	0	0	1	0	0	1	1	1	1	7
MIMAT0003509	Lypla1	18777	NM_008866	1	0	1	0	0	1	0	0	1	1	1	1	7
MIMAT0003509	Adcy2	210044	NM_153534	1	1	1	0	1	1	0	0	1	0	0	1	7
MIMAT0003509	Slc12a2	20496	NM_009194	1	0	1	0	0	1	0	0	1	1	1	1	7
MIMAT0003509	Slc7a11	26570	NM_011990	1	1	0	0	0	1	0	0	1	1	1	1	7
MIMAT0003509	Tifa	211550	NM_145133	1	1	1	0	0	1	0	0	1	0	1	1	7
MIMAT0003509	Ccdc137	67291	NM_152807	1	1	1	0	0	1	0	0	1	0	1	1	7
MIMAT0003509	Fam131b	76156	NM_029528	1	1	1	0	0	1	1	0	0	0	1	1	7
MIMAT0003509	St6gal1	20440	NM_145933	1	0	1	0	0	1	0	0	1	1	1	1	7
MIMAT0003509	Trim72	434246	NM_001079932	1	0	1	0	0	1	0	0	1	1	1	1	7
MIMAT0003509	Itsn1	16443	NM_010587	1	1	0	0	0	1	0	0	1	1	1	1	7
MIMAT0003509	Hes5	15208	NM_010419	1	1	1	0	0	1	0	0	1	0	1	1	7
MIMAT0003509	4932438H23Rik	74387	NM_028905	1	1	1	0	0	1	0	0	1	0	1	1	7
MIMAT0003509	Gda	14544	NM_010266	1	1	0	0	0	1	0	0	1	1	1	1	7
MIMAT0003509	Tmsb15l	399591	NM_207267	1	1	1	0	0	1	0	0	1	0	1	1	7
MIMAT0003509	Syngr3	20974	NM_011522	1	1	0	0	0	1	0	0	1	1	1	1	7
MIMAT0003509	Tbccd1	70573	NM_001081368	1	1	1	0	0	1	0	0	1	0	1	1	7
MIMAT0003509	Rasef	242505	NM_001017427	1	1	0	0	0	1	0	0	1	1	1	1	7
MIMAT0003509	Grhl1	195733	NM_145890	1	0	1	0	0	1	1	0	1	0	1	1	7
MIMAT0003509	Nckipsd	80987	NM_030729	1	0	0	0	0	1	1	0	1	1	1	1	7
MIMAT0003509	Cadm1	54725	NM_207675	1	1	1	0	1	1	0	0	0	0	1	1	7
MIMAT0003509	Ncoa4	27057	NM_001033988	1	1	1	0	0	1	0	0	0	1	1	1	7
MIMAT0003509	Twsg1	65960	NM_023053	0	1	1	0	0	1	0	0	1	1	1	1	7
MIMAT0003509	Rai2	24004	NM_198409	1	1	1	0	1	1	0	0	0	0	1	1	7
MIMAT0003509	Tef	21685	NM_017376	1	1	1	0	0	1	0	0	0	1	1	1	7
MIMAT0003509	Igfbpl1	75426	NM_018741	1	1	1	0	0	1	0	0	1	0	1	1	7
MIMAT0003509	Rnf215	71673	NM_027859	1	1	1	0	0	1	0	0	1	0	1	1	7
MIMAT0003509	Man1a2	17156	NM_010763	1	1	0	0	0	1	1	0	1	1	1	0	7
MIMAT0003509	Wfs1	22393	NM_011716	1	1	1	0	0	1	0	0	1	0	1	1	7
MIMAT0003509	Zfp786	330301	NM_177882	1	1	1	0	0	1	0	0	1	1	0	1	7
MIMAT0003509	Rassf2	215653	NM_175445	1	1	0	0	0	1	0	0	1	1	1	1	7
MIMAT0003509	Glt1d1	319804	NM_177005	1	1	1	0	0	1	0	0	1	1	0	1	7
MIMAT0003509	Cgnl1	68178	NM_026599	1	0	1	0	0	1	0	0	1	1	1	1	7
MIMAT0003509	Adamts3	330119	NM_001081401	1	0	1	0	1	1	0	0	1	0	1	1	7
MIMAT0003509	Tmem8b	242409	NM_001085508	1	1	1	0	0	1	0	0	1	0	1	1	7
MIMAT0003509	Fat2	245827	NM_001029988	1	1	1	0	0	1	0	0	1	1	0	1	7
MIMAT0003509	B3galnt2	97884	NM_178640	1	0	1	0	0	1	0	0	1	1	1	1	7
MIMAT0003509	Slc34a1	20505	NM_011392	1	1	0	0	0	1	0	0	1	1	1	1	7
MIMAT0003509	Capn3	12335	NM_007601	1	1	1	0	0	1	1	0	0	0	1	1	7
MIMAT0003509	Tmod3	50875	NM_016963	1	1	1	0	0	1	0	0	1	0	1	1	7
MIMAT0003509	Rcan1	54720	NM_001081549	1	1	1	0	0	1	0	0	0	1	1	1	7
MIMAT0003509	Ccne1	12447	NM_007633	1	1	1	0	0	1	0	0	1	0	1	1	7
MIMAT0003509	Dtx4	207521	NM_172442	1	1	0	0	0	1	0	0	1	1	1	1	7
MIMAT0003509	Cdh1	12550	NM_009864	1	1	1	0	0	1	0	0	1	1	0	1	7
MIMAT0003509	Zfp870	240066	NM_207245	1	1	1	0	0	1	0	0	1	0	1	1	7
MIMAT0003509	Pdpk1	18607	NM_011062	1	0	1	0	0	1	0	0	1	1	1	1	7
MIMAT0003509	F11r	16456	NM_172647	1	0	1	0	0	1	0	0	1	1	1	1	7
MIMAT0003509	Pcp4l1	66425	NM_025557	1	1	1	0	0	1	0	0	1	0	1	1	7
MIMAT0003509	Gabpa	14390	NM_008065	1	1	0	0	0	1	0	0	1	1	1	1	7
MIMAT0003509	Bola1	69168	NM_026975	1	1	1	0	0	1	0	0	1	0	1	1	7
MIMAT0003509	Sh3rf3	237353	NM_172788	1	0	1	0	0	1	0	0	1	1	1	1	7
MIMAT0003509	Adam11	11488	NM_001110778	1	1	1	0	0	1	0	0	0	1	1	1	7
MIMAT0003509	Fgfbp1	14181	NM_008009	1	1	1	0	1	1	0	0	1	0	0	1	7
MIMAT0003509	Tango6	272538	NM_173037	1	0	1	0	0	1	0	0	1	1	1	1	7
MIMAT0003509	Rai14	75646	NM_030690	1	1	1	0	0	1	0	0	1	0	1	1	7
MIMAT0003509	Prr14l	215476	NM_194340	1	1	0	0	0	1	0	0	1	1	1	1	7
MIMAT0003509	Kcnt1	227632	NM_175462	1	1	1	0	0	1	0	0	1	0	1	1	7
MIMAT0003509	Gas7	14457	NM_001109657	1	1	1	0	0	1	0	0	0	1	1	1	7
MIMAT0003509	Tex37	74221	NM_028825	1	1	1	0	0	1	0	0	1	0	1	1	7
MIMAT0003509	Tmem151b	210573	NM_001013749	1	1	1	0	0	1	0	0	1	0	1	1	7
MIMAT0003509	Ppp2r2d	52432	NM_026391	1	0	1	0	0	1	1	0	1	0	1	1	7
MIMAT0003509	Plek	56193	NM_019549	1	1	1	0	0	1	0	0	1	0	1	1	7
MIMAT0003509	Kbtbd11	74901	NM_029116	1	1	1	0	0	1	0	0	0	1	1	1	7
MIMAT0003509	Clasp1	76707	NM_001081276	1	1	1	0	0	1	0	0	0	1	1	1	7
MIMAT0003509	Gria1	14799	NM_001113325	1	1	1	0	0	1	0	0	0	1	1	1	7
MIMAT0003509	Adamts16	271127	NM_172053	1	1	1	0	0	1	0	0	1	0	1	1	7
MIMAT0003509	Ap1ar	211556	NM_145964	1	1	1	0	0	1	0	0	1	0	1	1	7
MIMAT0003509	Osbpl8	237542	NM_175489	1	1	1	0	1	1	0	0	0	0	1	1	7
MIMAT0003509	Pmepa1	65112	NM_022995	1	1	1	0	0	1	0	0	1	0	1	1	7
MIMAT0003509	Tcf25	66855	NM_001037878	1	0	1	0	1	1	0	0	1	0	1	1	7
MIMAT0003509	Slc35e1	270066	NM_177766	1	1	1	0	0	0	0	0	1	1	1	1	7
MIMAT0003509	Ago4	76850	NM_153177	1	1	0	0	0	1	0	0	1	1	1	1	7
MIMAT0003509	BC004004	80748	NM_030561	1	1	1	0	0	1	0	0	1	0	1	1	7
MIMAT0003509	Plekhm3	241075	NM_001039493	1	1	0	0	0	1	0	0	1	1	1	1	7
MIMAT0003509	Tulp4	68842	NM_054040	1	1	1	0	0	1	0	0	0	1	1	1	7
MIMAT0003509	Socs7	192157	NM_138657	1	1	0	0	0	1	0	0	1	1	1	1	7
MIMAT0003509	Vps26b	69091	NM_178027	1	1	0	0	0	1	0	0	1	1	1	1	7
MIMAT0003509	Plekha2	83436	NM_031257	1	1	1	0	0	1	0	0	0	1	1	1	7
MIMAT0003509	Vmac	106639	NM_178926	1	0	1	0	0	1	0	0	1	1	1	1	7
MIMAT0003509	Mgea5	76055	NM_023799	1	1	0	0	0	1	1	0	1	1	1	0	7
MIMAT0003509	Stc1	20855	NM_009285	1	1	0	0	0	1	0	0	1	1	1	1	7
MIMAT0003509	Prelp	116847	NM_054077	1	1	1	0	0	1	0	0	1	0	1	1	7
MIMAT0003509	Grhl1	195733	NM_001161406	1	1	1	0	0	1	1	0	0	0	1	1	7
MIMAT0003509	Col26a1	140709	NM_024474	1	0	1	0	0	1	0	0	1	1	1	1	7
MIMAT0003509	Rcan3	53902	NM_022980	1	0	1	0	0	1	0	0	1	1	1	1	7
MIMAT0003509	Snx30	209131	NM_172468	1	1	1	0	0	1	0	0	1	0	1	1	7
MIMAT0003509	Slc1a5	20514	NM_009201	1	1	1	0	0	1	0	0	1	0	1	1	7
MIMAT0003509	Cldn15	60363	NM_021719	1	1	1	0	0	1	0	0	1	0	1	1	7
MIMAT0003509	Tmem186	66690	NM_025708	1	1	0	0	0	1	0	0	1	1	1	1	7
MIMAT0003509	Tmem106b	71900	NM_027992	1	1	0	0	0	1	0	0	1	1	1	1	7
MIMAT0003509	Fam19a3	329731	NM_183224	1	0	1	0	0	1	0	0	1	1	1	1	7
MIMAT0003509	Dapk1	69635	NM_029653	1	1	1	0	0	1	0	0	0	1	1	1	7
MIMAT0003509	Fbln1	14114	NM_010180	1	1	1	0	0	1	0	0	1	0	1	1	7
MIMAT0003509	Zranb2	53861	NM_017381	1	1	1	0	0	1	0	0	1	0	1	1	7
MIMAT0003509	Tmem198	319998	NM_177056	1	1	1	0	0	1	0	0	1	0	1	1	7
MIMAT0003509	Rhoh	74734	NM_001081105	1	1	0	0	0	1	0	0	1	1	1	1	7
MIMAT0003509	Slc39a8	67547	NM_001135150	1	1	1	0	1	1	0	0	0	0	1	1	7
MIMAT0003509	Adam22	11496	NM_001098225	1	1	0	0	0	1	0	0	1	1	1	1	7
MIMAT0003509	Gfm2	320806	NM_001146043	1	1	1	0	0	1	0	0	0	1	1	1	7
MIMAT0003509	Wtap	60532	NM_001113533	1	0	1	0	0	1	1	0	1	0	1	1	7
MIMAT0003509	Pias1	56469	NM_019663	1	1	1	0	0	1	0	0	1	1	0	1	7
MIMAT0003509	Herc4	67345	NM_026101	1	0	1	0	0	1	1	0	1	0	1	1	7
MIMAT0003509	Tet3	194388	NM_183138	1	1	1	0	0	1	0	0	0	1	1	1	7
MIMAT0003509	Nkiras2	71966	NM_028024	1	1	1	0	0	1	0	0	1	0	1	1	7
MIMAT0003509	Adamts3	330119	NM_177872	1	1	1	0	1	1	0	0	0	0	1	1	7
MIMAT0003509	Il11	16156	NM_008350	1	1	1	0	0	1	0	0	1	0	1	1	7
MIMAT0003509	Lig3	16882	NM_010716	1	1	0	0	0	1	1	0	1	1	1	0	7
MIMAT0003509	Aebp2	11569	NM_001005605	1	1	1	0	0	1	0	0	0	1	1	1	7
MIMAT0003509	Map3k7	26409	NM_009316	1	1	1	0	0	1	0	0	0	1	1	1	7
MIMAT0003509	Plk2	20620	NM_152804	1	1	0	0	0	1	1	0	1	1	1	0	7
MIMAT0003509	Gabbr1	54393	NM_019439	1	1	0	0	0	1	0	0	1	1	1	1	7
MIMAT0003509	Pde4dip	83679	NM_177145	1	0	1	0	1	1	0	0	1	0	1	1	7
MIMAT0003509	Cry1	12952	NM_007771	1	0	0	0	0	1	1	0	1	1	1	1	7
MIMAT0003509	Arhgef2	16800	NM_008487	1	0	1	0	0	1	1	0	1	0	1	1	7
MIMAT0003509	Impg1	63859	NM_022016	1	1	1	0	0	1	0	0	1	0	1	1	7
MIMAT0003509	Tex2	21763	NM_198292	1	1	0	0	0	1	1	0	1	1	1	0	7
MIMAT0003509	B4galt5	56336	NM_019835	1	0	1	0	0	1	0	0	1	1	1	1	7
MIMAT0003509	Wwtr1	97064	NM_133784	1	1	0	0	0	1	0	0	1	1	1	1	7
MIMAT0003509	E430025E21Rik	223593	NM_153548	1	1	0	0	0	1	1	0	1	1	1	0	7
MIMAT0003509	Golim4	73124	NM_175193	1	1	1	0	0	1	0	0	1	1	0	1	7
MIMAT0003509	Hoxd10	15430	NM_013554	1	1	1	0	1	0	0	0	1	0	1	1	7
MIMAT0003509	Arih1	23806	NM_019927	1	1	0	0	0	1	0	0	1	1	1	1	7
MIMAT0003509	Lrrc3	237387	NM_145152	1	0	1	0	0	1	0	0	1	1	1	1	7
MIMAT0003509	Pafah1b1	18472	NM_013625	1	1	1	0	0	1	0	0	1	0	1	1	7
MIMAT0003509	Smim7	66818	NM_172396	1	0	1	0	0	1	0	0	1	1	1	1	7
MIMAT0003509	Tmem175	72392	NM_028223	1	1	1	0	0	1	0	0	0	1	1	1	7
MIMAT0003509	Sgpp1	81535	NM_030750	1	1	0	0	0	1	1	0	1	1	1	0	7
MIMAT0003509	D3Ertd254e	241944	NM_001101478	1	1	1	0	0	1	0	0	1	0	1	1	7
MIMAT0003509	Cd99l2	171486	NM_001199349	1	1	1	0	0	1	0	0	0	1	1	1	7
MIMAT0003509	Hnf4a	15378	NM_008261	1	1	1	0	0	1	0	0	1	0	1	1	7
MIMAT0003509	Snhg11	319317	NM_175692	1	0	1	0	0	1	0	0	1	1	1	1	7
MIMAT0003509	Zfp282	101095	NM_146175	1	1	1	0	0	1	0	0	1	0	1	1	7
MIMAT0003509	Spred1	114715	NM_033524	1	1	0	0	0	1	1	0	1	1	1	0	7
MIMAT0003509	Epb4.1	269587	NM_183428	1	1	1	0	0	1	0	0	1	0	1	1	7
MIMAT0003509	Cmtm7	102545	NM_133978	1	1	1	0	0	1	0	0	1	0	1	1	7
MIMAT0003509	Myom1	17929	NM_010867	1	1	1	0	0	1	1	0	0	0	1	1	7
MIMAT0003509	Aqp4	11829	NM_009700	1	1	0	0	0	1	0	0	1	1	1	1	7
MIMAT0003509	Peg10	170676	NM_001040611	1	1	1	0	0	1	0	0	1	0	1	1	7
MIMAT0003509	Slc24a2	76376	NM_172426	1	0	1	0	1	1	0	0	0	1	1	1	7
MIMAT0003509	Pls3	102866	NM_001166454	1	0	1	0	1	1	1	0	0	0	1	1	7
MIMAT0003509	Gria1	14799	NM_008165	1	1	1	0	0	1	0	0	0	1	1	1	7
MIMAT0003509	Caprin1	53872	NM_016739	1	1	1	0	0	1	0	0	0	1	1	1	7
MIMAT0003509	Blzf1	66352	NM_025505	1	0	1	0	1	1	0	0	1	0	1	1	7
MIMAT0003509	Ica1l	70375	NM_027407	1	0	1	0	0	1	0	0	1	1	1	1	7
MIMAT0003509	Gtf2a1	83602	NM_031391	1	1	1	0	0	1	0	0	0	1	1	1	7
MIMAT0003509	Srsf11	69207	NM_026989	1	1	1	0	0	1	0	0	0	1	1	1	7
MIMAT0003509	Gcm2	107889	NM_008104	1	1	1	0	0	1	0	0	1	0	1	1	7
MIMAT0003509	Trhde	237553	NM_146241	1	1	1	0	0	1	0	0	1	0	1	1	7
MIMAT0003509	D10Wsu102e	28109	NM_026579	1	0	1	0	0	1	0	0	1	1	1	1	7
MIMAT0003509	Slc2a9	117591	NM_001102414	1	1	1	0	0	1	0	0	0	1	1	1	7
MIMAT0003509	Trim27	19720	NM_009054	1	1	1	0	1	1	0	0	0	0	1	1	7
MIMAT0003509	Mef2a	17258	NM_001033713	1	1	1	0	0	1	0	0	1	1	0	1	7
MIMAT0003509	Rint1	72772	NM_177323	1	0	1	0	0	1	1	0	1	1	0	1	7
MIMAT0003509	Kynu	70789	NM_027552	1	0	1	0	0	1	0	0	1	1	1	1	7
MIMAT0003509	Ppp2r2a	71978	NM_028032	1	1	1	0	0	1	1	0	0	0	1	1	7
MIMAT0003509	Fam173b	68073	NM_026546	1	1	1	0	0	1	0	0	1	1	0	1	7
MIMAT0003509	Mlxip	208104	NM_133917	1	1	1	0	0	1	0	0	0	1	1	1	7
MIMAT0003509	Fnbp1l	214459	NM_001114665	1	1	1	0	0	1	0	0	0	1	1	1	7
MIMAT0003509	Txlnb	378431	NM_138628	1	1	1	0	0	1	0	0	1	0	1	1	7
MIMAT0003509	Tspan15	70423	NM_197996	1	1	1	0	0	1	0	0	1	0	1	1	7
MIMAT0003509	Hepacam	72927	NM_175189	1	1	1	0	0	1	0	0	1	1	0	1	7
MIMAT0003509	Gls	14660	NM_001081081	1	1	1	0	0	1	0	0	1	0	1	1	7
MIMAT0003509	Gpm6b	14758	NM_023122	1	0	1	0	0	1	1	0	1	0	1	1	7
MIMAT0003509	Fam198b	68659	NM_133187	1	1	1	0	0	1	0	0	0	1	1	1	7
MIMAT0003509	Arpp21	74100	NM_001177618	1	0	1	0	1	1	1	0	0	0	1	1	7
MIMAT0003509	Nr2c2	22026	NM_011630	1	1	1	0	0	1	0	0	0	1	1	1	7
MIMAT0003509	Otud7b	229603	NM_001025613	1	1	1	0	0	1	0	0	0	1	1	1	7
MIMAT0003509	Sema3e	20349	NM_011348	1	1	1	0	0	1	0	0	1	0	1	1	7
MIMAT0003509	Sephs1	109079	NM_175400	1	1	1	0	0	1	0	0	1	0	1	1	7
MIMAT0003509	Gm5595	434179	NM_001008427	1	1	1	0	0	1	0	0	1	0	1	1	7
MIMAT0003509	Mllt6	246198	NM_139311	1	1	0	0	0	1	0	0	1	1	1	1	7
MIMAT0003509	Igsf1	209268	NM_177591	1	0	1	0	0	1	1	0	1	0	1	1	7
MIMAT0003509	Adamts9	101401	NM_175314	1	1	1	0	0	1	0	0	1	0	1	1	7
MIMAT0003509	Spcs2	66624	NM_025668	1	1	1	0	0	1	0	0	1	0	1	1	7
MIMAT0003509	Ubxn2b	68053	NM_026534	1	1	1	0	1	0	0	0	1	0	1	1	7
MIMAT0003509	Entpd5	12499	NM_001026214	1	1	1	0	0	1	0	0	0	1	1	1	7
MIMAT0003509	Cenpt	320394	NM_177150	1	1	1	0	0	1	0	0	1	0	1	1	7
MIMAT0003509	Ccdc50	67501	NM_026202	1	1	1	0	0	1	0	0	0	1	1	1	7
MIMAT0003509	Fnta	14272	NM_008033	1	1	1	0	0	1	1	0	1	0	0	1	7
MIMAT0003509	Med12l	329650	NM_177855	1	1	1	0	0	1	0	0	0	1	1	1	7
MIMAT0003509	Ago1	236511	NM_153403	1	1	1	0	0	1	0	0	0	1	1	1	7
MIMAT0003509	Adrbk2	320129	NM_177078	1	0	1	0	0	1	0	0	1	1	1	1	7
MIMAT0003509	Apobec1	11810	NM_031159	1	0	1	0	0	1	0	0	1	1	1	1	7
MIMAT0003509	Slc2a10	170441	NM_130451	1	1	1	0	0	1	0	0	1	1	0	1	7
MIMAT0003509	Rfxank	19727	NM_011266	1	1	1	0	0	1	0	0	0	1	1	1	7
MIMAT0003509	Gucy1b3	54195	NM_017469	1	0	1	0	0	1	0	0	1	1	1	1	7
MIMAT0003509	Tjp1	21872	NM_009386	1	1	1	0	0	1	0	0	1	0	1	1	7
MIMAT0003509	C77080	97130	NM_001033189	1	1	1	0	0	1	0	0	1	0	1	1	7
MIMAT0003509	Pmch	110312	NM_029971	1	1	0	0	0	1	1	0	1	1	1	0	7
MIMAT0003509	Pros1	19128	NM_011173	1	1	1	0	0	1	0	0	1	0	1	1	7
MIMAT0003509	Epha7	13841	NM_001122889	1	0	1	0	0	1	1	0	1	0	1	1	7
MIMAT0003509	Zfp446	269870	NM_001168562	1	1	1	0	0	1	0	0	0	1	1	1	7
MIMAT0003509	2210016F16Rik	70153	NM_027335	1	1	1	0	0	1	0	0	0	1	1	1	7
MIMAT0003509	Plxna2	18845	NM_008882	1	0	1	0	0	1	0	0	1	1	1	1	7
MIMAT0003509	Ccdc132	73288	NM_001167750	1	1	1	0	0	1	1	0	0	0	1	1	7
MIMAT0003509	Spred2	114716	NM_033523	1	1	1	0	0	1	0	0	1	1	0	1	7
MIMAT0003509	Lima1	65970	NM_001113545	1	1	1	0	0	1	0	0	0	1	1	1	7
MIMAT0003509	Esrp1	207920	NM_194055	1	1	0	0	0	1	1	0	1	1	1	0	7
MIMAT0003509	Pls3	102866	NM_001166453	1	0	1	0	1	1	1	0	0	0	1	1	7
MIMAT0003509	Pak6	214230	NM_001033254	1	1	1	0	0	1	0	0	1	0	1	1	7
MIMAT0003509	2310044G17Rik	217732	NM_173735	1	1	1	0	0	1	0	0	0	1	1	1	7
MIMAT0003509	Ccr5	12774	NM_009917	1	1	1	0	0	1	0	0	1	0	1	1	7
MIMAT0003509	Trim37	68729	NM_197987	1	1	0	0	0	1	0	0	1	1	1	1	7
MIMAT0003509	Itga3	16400	NM_013565	1	1	1	0	0	1	0	0	1	0	1	1	7
MIMAT0003509	Blzf1	66352	NM_001160209	1	1	1	0	1	1	0	0	0	0	1	1	7
MIMAT0003509	Zbtb40	230848	NM_198248	1	0	1	0	0	1	0	0	1	1	1	1	7
MIMAT0003509	Camk1g	215303	NM_144817	1	1	1	0	0	1	0	0	1	1	0	1	7
MIMAT0003509	Tgfbr2	21813	NM_009371	1	1	0	0	0	1	0	0	1	1	1	1	7
MIMAT0003509	Ctsa	19025	NM_001038492	1	1	1	0	0	1	0	0	0	1	1	1	7
MIMAT0003509	Dcp2	70640	NM_027490	1	1	1	0	0	1	0	0	0	1	1	1	7
MIMAT0003509	3110043O21Rik	73205	NM_001081343	1	1	1	0	0	1	0	0	1	1	0	1	7
MIMAT0003509	F13a1	74145	NM_028784	1	1	1	0	0	1	0	0	1	0	1	1	7
MIMAT0003509	Slc5a9	230612	NM_145551	1	0	1	0	0	1	0	0	1	1	1	1	7
MIMAT0003509	4930563D23Rik	75328	NM_029252	1	1	1	0	1	1	0	0	1	0	0	1	7
MIMAT0003509	Senp8	71599	NM_001172068	1	1	1	0	0	1	0	0	0	1	1	1	7
MIMAT0003509	Zic4	22774	NM_009576	1	1	1	0	1	0	0	0	1	0	1	1	7
MIMAT0003509	Abi3	66610	NM_025659	1	1	1	0	0	1	0	0	0	1	1	1	7
MIMAT0003509	Specc1l	74392	NM_001145826	1	1	1	0	0	1	0	0	0	1	1	1	7
MIMAT0003509	Hoxc13	15422	NM_010464	1	1	1	0	0	1	0	0	1	0	1	1	7
MIMAT0003509	Trim58	216781	NM_001039047	1	1	1	0	0	1	0	0	1	0	1	1	7
MIMAT0003509	Mpeg1	17476	NM_010821	1	1	1	0	0	1	0	0	1	0	1	1	7
MIMAT0003509	Lemd1	213409	NM_001033250	1	1	1	0	0	1	0	0	1	1	0	1	7
MIMAT0003509	Nol4	319211	NM_199024	1	1	0	0	0	1	1	0	1	1	1	0	7
MIMAT0003509	Havcr2	171285	NM_134250	1	1	1	0	0	1	0	0	1	0	1	1	7
MIMAT0003509	Plod1	18822	NM_011122	1	1	1	0	0	1	0	0	0	1	1	1	7
MIMAT0003509	Taok1	216965	NM_144825	1	1	0	0	0	1	0	0	1	1	1	1	7
MIMAT0003509	Setd7	73251	NM_080793	1	1	0	0	0	1	0	0	1	1	1	1	7
MIMAT0003509	Lefty2	320202	NM_177099	1	1	1	0	0	1	0	0	1	1	0	1	7
MIMAT0003509	Cdk5r1	12569	NM_009871	1	1	1	0	0	1	0	0	1	0	1	1	7
MIMAT0003509	Zfp385c	278304	NM_177790	1	1	1	0	0	1	0	0	1	0	1	1	7
MIMAT0003509	Grb2	14784	NM_008163	1	1	1	0	0	1	0	0	1	1	0	1	7
MIMAT0003509	Rhbdd2	215160	NM_146002	1	0	1	0	0	1	0	0	1	1	1	1	7
MIMAT0003509	Gm6583	625424	NM_001039228	1	1	1	0	0	1	0	0	1	0	1	1	7
MIMAT0003509	Slc37a2	56857	NM_001145960	1	1	1	0	0	1	0	0	0	1	1	1	7
MIMAT0003509	Itprip	414801	NM_001001738	1	0	1	0	0	1	0	0	1	1	1	1	7
MIMAT0003509	Sec14l1	74136	NM_001166506	1	1	1	0	0	1	0	0	0	1	1	1	7
MIMAT0003509	Bmpr1b	12167	NM_007560	1	1	0	0	0	1	0	0	1	1	1	1	7
MIMAT0003509	Tbc1d4	210789	NM_001081278	1	0	1	0	0	1	0	0	1	1	1	1	7
MIMAT0003509	Prkar2a	19087	NM_008924	1	0	1	0	0	1	0	0	1	1	1	1	7
MIMAT0003509	Ctnnd1	12388	NM_007615	1	1	1	0	0	1	1	0	0	0	1	1	7
MIMAT0003509	AI593442	330941	NM_178906	1	1	0	0	0	1	0	0	1	1	1	1	7
MIMAT0003509	Ahsa2	268390	NM_172391	1	1	1	0	0	1	0	0	1	0	1	1	7
MIMAT0003509	8030462N17Rik	212163	NM_178670	1	1	0	0	0	1	1	0	1	1	1	0	7
MIMAT0003509	Panx2	406218	NM_001002005	1	1	1	0	0	1	0	0	1	0	1	1	7
MIMAT0003509	Dpp10	269109	NM_199021	1	1	0	0	0	1	0	0	1	1	1	1	7
MIMAT0003509	Elavl2	15569	NM_207686	1	0	1	0	1	1	1	0	0	0	1	1	7
MIMAT0003509	Tal1	21349	NM_011527	1	0	1	0	0	1	0	0	1	1	1	1	7
MIMAT0003509	Otud4	73945	NM_001256033	1	1	1	0	0	1	0	0	0	1	1	1	7
MIMAT0003509	Znrf1	170737	NM_133206	1	0	1	0	0	1	0	0	1	1	1	1	7
MIMAT0003509	Herc6	67138	NM_025992	1	1	1	0	1	1	0	0	0	0	1	1	7
MIMAT0003509	Pbld2	67307	NM_026085	1	1	1	0	0	1	0	0	1	1	0	1	7
MIMAT0003509	Jmy	57748	NM_021310	1	1	1	0	0	1	0	0	1	0	1	1	7
MIMAT0003509	Rprd1a	225283	NM_144861	1	0	1	0	0	1	0	0	1	1	1	1	7
MIMAT0003509	Slc6a17	229706	NM_172271	1	0	1	0	0	1	0	0	1	1	1	1	7
MIMAT0003509	Rasgrp4	233046	NM_001174155	1	1	1	0	0	1	0	0	0	1	1	1	7
MIMAT0003509	St8sia3	20451	NM_009182	1	1	1	0	0	1	0	0	1	0	1	1	7
MIMAT0003509	Slc4a8	59033	NM_021530	1	1	0	0	0	1	0	0	1	1	1	1	7
MIMAT0003509	Psma1	26440	NM_011965	1	1	1	0	0	1	0	0	1	0	1	1	7
MIMAT0003509	Dpm1	13480	NM_010072	1	1	0	0	0	1	0	0	1	1	1	1	7
MIMAT0003509	Stk24	223255	NM_145465	1	1	0	0	0	1	0	0	1	1	1	1	7
MIMAT0003509	Rgs3	50780	NM_019492	1	0	1	0	0	1	1	0	0	1	1	1	7
MIMAT0003509	Elovl2	54326	NM_019423	1	1	0	0	0	1	0	0	1	1	1	1	7
MIMAT0003509	Atp13a4	224079	NM_172613	1	0	1	0	0	1	1	0	1	0	1	1	7
MIMAT0003509	Lcor	212391	NM_172154	0	1	1	0	0	1	0	0	1	1	1	1	7
MIMAT0003509	Eif2s1	13665	NM_026114	1	1	1	0	0	1	0	0	1	0	1	1	7
MIMAT0003509	Zfp456	408065	NM_001001186	1	1	1	0	0	1	0	0	1	0	1	1	7
MIMAT0003509	Tenm2	23964	NM_011856	1	1	1	0	0	1	0	0	1	0	1	1	7
MIMAT0003509	Dnm1	13429	NM_010065	1	0	1	0	0	1	1	0	1	0	1	1	7
MIMAT0003509	Rela	19697	NM_009045	1	0	1	0	0	1	0	0	1	1	1	1	7
MIMAT0003509	Rap1a	109905	NM_145541	1	1	1	0	0	1	0	0	1	0	1	1	7
MIMAT0003509	Tet1	52463	NM_001253857	1	1	1	0	0	1	0	0	0	1	1	1	7
MIMAT0003509	4931406P16Rik	233103	NM_172741	1	0	1	0	0	1	0	0	1	1	1	1	7
MIMAT0003509	Lynx1	23936	NM_011838	1	1	1	0	0	1	0	0	1	0	1	1	7
MIMAT0003509	Ikbkg	16151	NM_001136067	1	1	1	0	0	1	0	0	0	1	1	1	7
MIMAT0003509	Uvssa	71101	NM_001081101	1	1	0	0	0	1	0	0	1	1	1	1	7
MIMAT0003509	Chrnb2	11444	NM_009602	1	1	1	0	0	1	0	0	1	0	1	1	7
MIMAT0003509	Wipf2	68524	NM_197940	1	1	0	0	0	1	0	0	1	1	1	1	7
MIMAT0003509	Psd3	234353	NM_030263	1	1	1	0	0	1	0	0	0	1	1	1	7
MIMAT0003509	Nek7	59125	NM_021605	1	1	1	0	0	1	0	0	1	0	1	1	7
MIMAT0003509	Madd	228355	NM_145527	1	0	1	0	0	1	1	0	1	0	1	1	7
MIMAT0003509	Ocln	18260	NM_008756	1	1	1	0	0	1	0	0	1	0	1	1	7
MIMAT0003509	Tceanc2	66526	NM_025617	1	0	1	0	0	1	0	0	1	1	1	1	7
MIMAT0003509	Ptpn7	320139	NM_177081	1	0	1	0	0	1	0	0	1	1	1	1	7
MIMAT0003509	Ptprf	19268	NM_011213	1	1	1	0	0	1	0	0	1	1	0	1	7
MIMAT0003509	Dennd5b	320560	NM_177192	1	1	1	0	0	1	0	0	1	0	1	1	7
MIMAT0003509	Kat6b	54169	NM_017479	1	0	1	0	0	1	0	0	1	1	1	1	7
MIMAT0003509	Prtg	235472	NM_175485	1	0	1	0	0	1	0	0	1	1	1	1	7
MIMAT0003509	Tanc2	77097	NM_181071	1	1	0	0	0	1	1	0	1	1	1	0	7
MIMAT0003509	Ntrk2	18212	NM_008745	1	0	1	0	0	1	1	0	1	0	1	1	7
MIMAT0003509	Rpl15	66480	NM_025586	0	1	1	0	0	1	0	0	1	1	1	1	7
MIMAT0003509	Pank3	211347	NM_145962	1	1	0	0	0	1	1	0	1	1	1	0	7
MIMAT0003509	Rsf1	233532	NM_001081267	1	1	1	0	0	1	0	0	0	1	1	1	7
MIMAT0003509	Gmnc	239789	NM_001013761	1	1	0	0	0	1	0	0	1	1	1	1	7
MIMAT0003509	Mapk14	26416	NM_001168514	1	1	1	0	0	1	0	0	0	1	1	1	7
MIMAT0003509	Metap1	75624	NM_175224	1	1	0	0	0	1	1	0	1	1	1	0	7
MIMAT0003509	2700094K13Rik	72657	NM_001033166	1	1	1	0	0	1	0	0	0	1	1	1	7
MIMAT0003509	Snrpn	20646	NM_001082962	1	1	1	0	0	1	0	0	0	1	1	1	7
MIMAT0003509	Emp1	13730	NM_010128	1	1	0	0	0	1	0	0	1	1	1	1	7
MIMAT0003509	Ssh2	237860	NM_177710	1	1	1	0	0	1	0	0	0	1	1	1	7
MIMAT0003509	Ldlr	16835	NM_010700	1	0	1	0	0	1	0	0	1	1	1	1	7
MIMAT0003509	Tpk1	29807	NM_013861	1	1	1	0	1	1	0	0	1	0	0	1	7
MIMAT0003509	Gpm6b	14758	NM_001177956	1	1	1	0	0	1	1	0	0	0	1	1	7
MIMAT0003509	Fam92b	436062	NM_001033980	1	1	1	0	0	1	0	0	1	0	1	1	7
MIMAT0003509	Ppfia4	68507	NM_001144855	1	1	1	0	0	1	0	0	0	1	1	1	7
MIMAT0003509	Epb4.1l5	226352	NM_145506	1	1	0	0	0	1	0	0	1	1	1	1	7
MIMAT0003509	Ube2d3	66105	NM_025356	1	1	1	0	0	1	0	0	1	0	1	1	7
MIMAT0003509	Spag9	70834	NM_001199203	1	0	1	0	0	1	1	0	0	1	1	1	7
MIMAT0003509	Appl1	72993	NM_145221	1	1	0	0	0	1	0	0	1	1	1	1	7
MIMAT0003509	Mkrn1	54484	NM_018810	0	1	0	0	0	1	1	0	1	1	1	1	7
MIMAT0003509	Impad1	242291	NM_177730	1	1	1	0	1	0	0	0	1	0	1	1	7
MIMAT0003509	Tmprss11a	194597	NM_001033233	1	1	1	0	0	1	0	0	1	1	0	1	7
MIMAT0003509	Ppp2r3a	235542	NM_001161362	1	1	1	0	0	1	0	0	0	1	1	1	7
MIMAT0003509	Elavl2	15569	NM_010486	1	0	1	0	1	1	1	0	0	0	1	1	7
MIMAT0003509	Pknox2	208076	NM_001029838	1	1	0	0	0	1	1	0	0	1	1	1	7
MIMAT0003509	A330050F15Rik	320722	NM_001145192	1	1	1	0	1	1	0	0	0	0	1	1	7
MIMAT0003509	Mapk1	26413	NM_011949	1	1	1	0	0	1	0	0	1	0	1	1	7
MIMAT0003509	Pld3	18807	NM_011116	1	1	1	0	0	1	0	0	1	0	1	1	7
MIMAT0003509	Hspb2	69253	NM_024441	1	1	1	0	0	1	0	0	1	0	1	1	7
MIMAT0003509	Rph3a	19894	NM_011286	1	1	1	0	0	1	0	0	1	0	1	1	7
MIMAT0003509	Smcr7	237781	NM_001009927	1	1	1	0	0	1	0	0	1	0	1	1	7
MIMAT0003509	Ahcyl1	229709	NM_145542	1	1	1	0	0	1	0	0	1	0	1	1	7
MIMAT0003509	Cdh5	12562	NM_009868	1	1	1	0	0	1	0	0	1	1	0	1	7
MIMAT0003509	Pnma2	239157	NM_175498	1	0	1	0	0	1	0	0	1	1	1	1	7
MIMAT0003509	Mmp19	58223	NM_021412	1	1	1	0	0	1	0	0	0	1	1	1	7
MIMAT0003509	Prkca	18750	NM_011101	0	1	0	0	0	1	1	0	1	1	1	1	7
MIMAT0003509	Ndufaf4	68493	NM_026742	1	0	1	0	0	1	0	0	1	1	1	1	7
MIMAT0003509	Gpr180	58245	NM_021434	1	1	0	0	0	1	1	0	1	1	1	0	7
MIMAT0003509	Cdk14	18647	NM_011074	1	1	1	0	0	1	0	0	1	0	1	1	7
MIMAT0003509	Brix1	67832	NM_026396	1	0	1	0	0	1	0	0	1	1	1	1	7
MIMAT0003509	Prrc1	73137	NM_028447	1	0	1	0	0	1	0	0	1	1	1	1	7
MIMAT0003509	1700024P16Rik	242594	NM_001162980	1	1	1	0	1	1	0	0	0	0	1	1	7
MIMAT0003509	Dclk1	13175	NM_019978	1	1	1	0	0	1	0	0	0	1	1	1	7
MIMAT0003509	Akap2	11641	NM_001035532	1	1	1	0	0	1	0	0	0	1	1	1	7
MIMAT0003509	Bri3bp	76809	NM_029752	1	1	0	0	0	1	0	0	1	1	1	1	7
MIMAT0003509	Fam212b	109050	NM_175398	1	1	1	0	0	1	0	0	1	0	1	1	7
MIMAT0003509	Timm8a1	30058	NM_013898	1	1	1	0	0	1	0	0	1	0	1	1	7
MIMAT0003509	Mob3a	208228	NM_172457	1	0	1	0	0	1	0	0	1	1	1	1	7
MIMAT0003509	Cbll1	104836	NM_001253847	1	1	1	0	0	1	0	0	0	1	1	1	7
MIMAT0003509	Unc5a	107448	NM_153131	1	1	0	0	0	1	1	0	1	1	1	0	7
MIMAT0003509	Lims1	110829	NM_001193303	1	1	1	0	0	1	0	0	0	1	1	1	7
MIMAT0003509	Ugt1a7c	394432	NM_201642	1	1	1	0	0	1	0	0	0	1	1	1	7
MIMAT0003509	Hspa2	15512	NM_008301	1	1	1	0	0	1	1	0	0	0	1	1	7
MIMAT0003509	Elovl7	74559	NM_029001	1	1	0	0	0	1	0	0	1	1	1	1	7
MIMAT0003509	Ptgdr	19214	NM_008962	1	1	1	0	0	1	0	0	1	0	1	1	7
MIMAT0003509	Afg3l1	114896	NM_054070	1	1	1	0	0	1	0	0	1	1	0	1	7
MIMAT0003509	Syt1	20979	NM_009306	1	0	1	0	0	1	1	0	1	0	1	1	7
MIMAT0003509	Klhl42	232539	NM_001081237	1	0	1	0	0	1	0	0	1	1	1	1	7
MIMAT0003509	Prpf4	70052	NM_027297	1	0	1	0	0	1	0	0	1	1	1	1	7
MIMAT0003509	Hdhd2	76987	NM_029826	1	0	1	0	1	1	1	0	0	0	1	1	7
MIMAT0003509	Setd5	72895	NM_028385	1	1	0	0	0	1	1	0	1	1	1	0	7
MIMAT0003509	Madd	228355	NM_001177719	1	1	1	0	0	1	1	0	0	0	1	1	7
MIMAT0003509	Rbms1	56878	NM_001141931	1	0	1	0	1	1	1	0	0	0	1	1	7
MIMAT0003509	Ankrd33b	67434	NM_001164441	1	1	1	0	0	1	0	0	0	1	1	1	7
MIMAT0003509	Rragd	52187	NM_027491	1	0	1	0	0	1	0	0	1	1	1	1	7
MIMAT0003509	Aph1c	68318	NM_026674	1	0	1	0	0	1	0	0	1	1	1	1	7
MIMAT0003509	Mks1	380718	NM_001039684	1	1	1	0	0	1	0	0	1	0	1	1	7
MIMAT0003509	Sh3pxd2a	14218	NM_008018	1	1	1	0	0	1	0	0	0	1	1	1	7
MIMAT0003509	Bcl7a	77045	NM_029850	1	0	1	0	1	1	0	0	1	0	1	1	7
MIMAT0003509	Prrc2b	227723	NM_001159634	1	1	1	0	0	1	0	0	0	1	1	1	7
MIMAT0003509	Rabgap1	227800	NM_146121	0	1	0	0	0	1	1	0	1	1	1	1	7
MIMAT0003509	Ntrk2	18212	NM_001025074	1	1	0	0	0	1	1	0	1	1	1	0	7
MIMAT0003509	Slx1b	75764	NM_029420	1	1	1	0	0	1	0	0	0	1	1	1	7
MIMAT0003509	Hars2	70791	NM_080636	1	1	1	0	0	1	0	0	1	0	1	1	7
MIMAT0003509	Iba57	216792	NM_173785	1	0	1	0	0	1	0	0	1	1	1	1	7
MIMAT0003509	Hn1l	52009	NM_198937	1	0	1	0	0	1	0	0	1	1	1	1	7
MIMAT0003509	Il16	16170	NM_010551	1	1	1	0	0	1	0	0	1	0	1	1	7
MIMAT0003509	Rorb	225998	NM_001043354	1	1	1	0	0	1	0	0	0	1	1	1	7
MIMAT0003509	Dtx3l	209200	NM_001013371	1	1	1	0	0	1	0	0	1	0	1	1	7
MIMAT0003509	Mapk8	26419	NM_016700	0	1	1	0	1	1	0	0	0	1	1	1	7
MIMAT0003509	Cerk	223753	NM_145475	1	1	1	0	0	1	0	0	1	0	1	1	7
MIMAT0003509	Thrb	21834	NM_009380	1	1	1	0	0	1	0	0	0	1	1	1	7
MIMAT0003509	Srgap3	259302	NM_080448	1	0	1	0	0	1	0	0	1	1	1	1	7
MIMAT0003509	Ppp3cc	19057	NM_008915	1	1	1	0	1	1	0	0	1	0	0	1	7
MIMAT0003509	Zbtb12	193736	NM_198886	1	1	1	0	0	1	0	0	1	1	0	1	7
MIMAT0003509	Hao2	56185	NM_019545	1	1	1	0	0	1	0	0	1	0	1	1	7
MIMAT0003509	Fbn2	14119	NM_010181	1	1	1	0	0	1	0	0	1	0	1	1	7
MIMAT0003509	Bcl2l13	94044	NM_153516	1	1	1	0	0	1	0	0	1	0	1	1	7
MIMAT0003509	Rnf152	320311	NM_178779	1	1	0	0	0	1	0	0	1	1	1	1	7
MIMAT0003509	Hspb7	29818	NM_013868	1	0	1	0	0	1	0	0	1	1	1	1	7
MIMAT0003509	Ppargc1a	19017	NM_008904	1	1	1	0	0	1	0	0	0	1	1	1	7
MIMAT0003509	Traf2	22030	NM_009422	1	1	1	0	0	1	0	0	1	0	1	1	7
MIMAT0003509	Ust	338362	NM_177387	1	1	0	0	0	1	1	0	1	1	1	0	7
MIMAT0003509	Gcat	26912	NM_013847	1	1	1	0	0	1	0	0	1	0	1	1	7
MIMAT0003509	Ankrd46	68839	NM_175134	1	1	1	0	0	1	0	0	1	1	0	1	7
MIMAT0003509	Phox2b	18935	NM_008888	1	1	1	0	0	1	1	0	1	0	0	1	7
MIMAT0003509	Slc8a2	110891	NM_148946	1	1	1	0	0	1	0	0	1	0	1	1	7
MIMAT0003509	BC030867	217216	NM_153544	1	1	1	0	0	1	0	0	1	0	1	1	7
MIMAT0003509	Elavl2	15569	NM_207685	1	0	1	0	1	1	1	0	0	0	1	1	7
MIMAT0003509	1700028K03Rik	76421	NM_175241	1	1	1	0	1	1	0	0	0	0	1	1	7
MIMAT0003509	Pex5	19305	NM_008995	1	0	1	0	0	1	1	0	0	1	1	1	7
MIMAT0003509	Ppp1r3c	53412	NM_016854	1	1	1	0	0	1	0	0	1	0	1	1	7
MIMAT0003509	Pik3ca	18706	NM_008839	1	1	1	0	0	1	0	0	0	1	1	1	7
MIMAT0003509	Slc11a2	18174	NM_001146161	1	1	1	0	1	1	0	0	0	0	1	1	7
MIMAT0003509	Yipf6	77929	NM_207633	1	1	0	0	0	1	0	0	1	1	1	1	7
MIMAT0003509	Psmb7	19177	NM_011187	1	0	1	0	0	1	1	0	1	0	1	1	7
MIMAT0003509	Clcn5	12728	NM_001243762	1	1	1	0	0	1	0	0	0	1	1	1	7
MIMAT0003509	Isoc1	66307	NM_025478	1	1	1	0	0	1	0	0	1	1	0	1	7
MIMAT0003509	Syncrip	56403	NM_019796	1	1	0	0	0	1	1	0	1	1	1	0	7
MIMAT0003509	BC021891	234878	NM_145608	1	1	1	0	0	1	0	0	1	0	1	1	7
MIMAT0003509	Slc39a8	67547	NM_026228	1	0	1	0	1	1	0	0	1	0	1	1	7
MIMAT0003509	Rgmb	68799	NM_178615	1	1	0	0	0	1	0	0	1	1	1	1	7
MIMAT0003509	Ccser2	72972	NM_027045	1	1	0	0	0	1	0	0	1	1	1	1	7
MIMAT0003509	Cyp4f14	64385	NM_001204335	1	1	1	0	0	1	0	0	0	1	1	1	7
MIMAT0003509	Lgalsl	216551	NM_173752	1	1	1	0	0	1	0	0	1	0	1	1	7
MIMAT0003509	Rsad1	237926	NM_001013381	1	1	1	0	0	1	0	0	1	0	1	1	7
MIMAT0003509	C2cd2	207781	NM_174847	1	1	1	0	0	1	0	0	0	1	1	1	7
MIMAT0003509	Dpy19l3	233115	NM_178704	1	1	0	0	0	1	0	0	1	1	1	1	7
MIMAT0003509	Nufip1	27275	NM_013745	1	1	0	0	0	1	0	0	1	0	1	1	6
MIMAT0003509	Twf1	19230	NM_008971	1	1	0	0	0	1	0	0	1	1	1	0	6
MIMAT0003509	Kcnv1	67498	NM_026200	1	1	0	0	0	1	0	0	1	1	1	0	6
MIMAT0003509	Tmem117	320709	NM_178789	1	1	0	0	0	1	0	0	1	1	1	0	6
MIMAT0003509	Tcf3	21423	NM_011548	1	0	1	0	0	1	0	0	1	0	1	1	6
MIMAT0003509	Greb1l	381157	NM_001083628	1	1	0	0	0	1	0	0	1	1	1	0	6
MIMAT0003509	Parvb	170736	NM_133167	1	0	1	0	0	1	0	0	1	0	1	1	6
MIMAT0003509	Smek1	68734	NM_001160214	0	1	0	0	0	1	1	0	0	1	1	1	6
MIMAT0003509	Serpine1	18787	NM_008871	1	0	1	0	0	1	0	0	1	1	0	1	6
MIMAT0003509	Yipf7	75581	NM_023784	1	1	0	0	0	1	1	0	1	1	0	0	6
MIMAT0003509	Capn3	12335	NM_001177799	1	0	1	0	0	1	1	0	0	0	1	1	6
MIMAT0003509	Tfdp2	211586	NM_001184708	1	0	1	0	0	1	1	0	0	0	1	1	6
MIMAT0003509	Hacl1	56794	NM_019975	1	1	0	0	0	1	0	0	1	1	1	0	6
MIMAT0003509	Ube2h	22214	NM_001169576	1	0	1	0	1	1	0	0	0	0	1	1	6
MIMAT0003509	Cyp24a1	13081	NM_009996	1	1	0	0	0	1	0	0	1	1	1	0	6
MIMAT0003509	Avpr1b	26361	NM_011924	1	0	1	0	0	1	0	0	1	0	1	1	6
MIMAT0003509	Zfp595	218314	NM_177622	1	0	0	0	0	1	0	0	1	1	1	1	6
MIMAT0003509	0610030E20Rik	68364	NM_026696	1	0	1	0	0	1	0	0	0	1	1	1	6
MIMAT0003509	Zfp300	245368	NM_183185	1	1	0	0	0	1	0	0	1	1	1	0	6
MIMAT0003509	Bst1	12182	NM_009763	1	1	0	0	0	1	0	0	1	1	1	0	6
MIMAT0003509	Rabep1	54189	NM_019400	1	1	0	0	0	1	1	0	0	1	1	0	6
MIMAT0003509	Kcna2	16490	NM_008417	1	1	1	0	0	0	0	0	1	0	1	1	6
MIMAT0003509	2021-03-06	223455	NM_172606	1	1	0	0	0	1	0	0	1	0	1	1	6
MIMAT0003509	Sall3	20689	NM_178280	1	1	0	0	0	1	0	0	1	1	1	0	6
MIMAT0003509	Osbpl6	99031	NM_145525	1	1	0	0	0	1	0	0	1	1	1	0	6
MIMAT0003509	Fam136a	66488	NM_025591	1	0	1	0	0	1	0	0	1	0	1	1	6
MIMAT0003509	Ankib1	70797	NM_001003909	1	1	0	0	0	1	0	0	1	1	1	0	6
MIMAT0003509	Mras	17532	NM_008624	1	0	0	0	0	1	1	0	1	1	1	0	6
MIMAT0003509	Epha3	13837	NM_010140	1	1	1	0	0	0	0	0	1	0	1	1	6
MIMAT0003509	Zdhhc21	68268	NM_026647	1	0	0	0	0	1	0	0	1	1	1	1	6
MIMAT0003509	Unk	217331	NM_172569	0	1	0	0	0	1	1	0	1	1	1	0	6
MIMAT0003509	Dclk1	13175	NM_001111053	1	0	1	0	0	1	0	0	1	0	1	1	6
MIMAT0003509	Polr2m	28015	NM_178602	1	1	0	0	0	1	0	0	1	1	1	0	6
MIMAT0003509	Hrk	12123	NM_007545	1	1	0	0	0	1	0	0	1	1	1	0	6
MIMAT0003509	Chl1	12661	NM_007697	1	1	0	0	0	1	0	0	1	1	1	0	6
MIMAT0003509	Zxdc	80292	NM_030260	0	1	0	0	0	1	0	0	1	1	1	1	6
MIMAT0003509	Rprm	67874	NM_023396	1	1	0	0	0	1	0	0	1	1	1	0	6
MIMAT0003509	Thrsp	21835	NM_009381	1	1	1	0	0	1	0	0	1	0	0	1	6
MIMAT0003509	Fev	260298	NM_153111	1	0	1	0	0	1	0	0	1	0	1	1	6
MIMAT0003509	Wdr77	70465	NM_027432	1	0	0	0	0	1	0	0	1	1	1	1	6
MIMAT0003509	A230046K03Rik	319277	NM_001033375	0	1	0	0	0	1	0	0	1	1	1	1	6
MIMAT0003509	Mpzl3	319742	NM_176993	1	1	0	0	0	1	0	0	1	1	1	0	6
MIMAT0003509	Chmp3	66700	NM_025783	1	1	0	0	0	1	0	0	1	1	1	0	6
MIMAT0003509	Mmp12	17381	NM_008605	0	1	0	0	0	1	0	0	1	1	1	1	6
MIMAT0003509	Ppp2r1b	73699	NM_001034085	1	1	0	0	0	1	0	0	1	1	1	0	6
MIMAT0003509	Bach2	12014	NM_001109661	1	1	0	0	0	1	0	0	0	1	1	1	6
MIMAT0003509	Nfatc1	18018	NM_016791	1	0	1	0	0	1	0	0	1	0	1	1	6
MIMAT0003509	P2rx5	94045	NM_033321	1	1	1	0	0	1	0	0	1	0	0	1	6
MIMAT0003509	Kirrel	170643	NM_001170985	1	0	1	0	0	1	0	0	0	1	1	1	6
MIMAT0003509	Wsb2	59043	NM_021539	1	0	1	0	0	1	0	0	1	0	1	1	6
MIMAT0003509	Exoc1	69940	NM_027270	0	1	0	0	0	1	1	0	1	0	1	1	6
MIMAT0003509	Phex	18675	NM_011077	1	1	0	0	0	1	0	0	1	1	1	0	6
MIMAT0003509	Gpm6a	234267	NM_153581	1	1	0	0	0	1	0	0	1	1	1	0	6
MIMAT0003509	Dlx1	13390	NM_010053	1	0	0	0	0	1	1	0	1	1	1	0	6
MIMAT0003509	Dph3	105638	NM_172254	1	1	0	0	0	1	0	0	0	1	1	1	6
MIMAT0003509	Gm757	329360	NM_001033410	1	1	0	0	0	1	0	0	1	1	1	0	6
MIMAT0003509	Ube2v2	70620	NM_023585	1	1	1	0	0	0	0	0	1	0	1	1	6
MIMAT0003509	Spag9	70834	NM_001025428	1	0	1	0	0	1	1	0	0	0	1	1	6
MIMAT0003509	Cbx5	12419	NM_001110216	1	1	0	0	0	1	0	0	0	1	1	1	6
MIMAT0003509	Osbpl8	237542	NM_001003717	1	0	1	0	1	1	0	0	0	0	1	1	6
MIMAT0003509	Inadl	12695	NM_172696	1	1	0	0	0	1	1	0	0	1	1	0	6
MIMAT0003509	Nono	53610	NM_001252518	1	0	1	0	0	1	1	0	0	0	1	1	6
MIMAT0003509	Tbcb	66411	NM_025548	1	1	0	0	0	1	0	0	1	1	1	0	6
MIMAT0003509	Tceb3	27224	NM_013736	1	1	0	0	0	1	0	0	1	1	1	0	6
MIMAT0003509	Slmap	83997	NM_032008	0	1	0	0	0	1	1	0	1	0	1	1	6
MIMAT0003509	Hhip	15245	NM_020259	1	1	1	0	0	0	0	0	1	0	1	1	6
MIMAT0003509	Zfp827	622675	NM_178267	1	1	0	0	0	1	0	0	1	1	1	0	6
MIMAT0003509	Smc6	67241	NM_025695	1	1	0	0	0	1	1	0	1	0	1	0	6
MIMAT0003509	Cxxc5	67393	NM_133687	0	1	0	0	0	1	1	0	1	0	1	1	6
MIMAT0003509	Gnb1	14688	NM_008142	1	1	0	0	0	1	0	0	1	0	1	1	6
MIMAT0003509	Ube2w	66799	NM_025773	1	1	0	0	0	1	0	0	1	1	1	0	6
MIMAT0003509	Dbnl	13169	NM_013810	1	0	1	0	0	1	0	0	1	0	1	1	6
MIMAT0003509	Acvr1	11477	NM_001110204	1	1	0	0	0	1	0	0	0	1	1	1	6
MIMAT0003509	Bcor	71458	NM_029510	0	1	0	0	0	1	1	0	0	1	1	1	6
MIMAT0003509	Stxbp5	78808	NM_001081344	1	1	0	0	0	1	0	0	1	1	1	0	6
MIMAT0003509	Patl1	225929	NM_172635	1	1	0	0	0	1	0	0	1	1	1	0	6
MIMAT0003509	Hdgfrp3	29877	NM_013886	1	1	0	0	0	1	0	0	1	1	1	0	6
MIMAT0003509	Grik3	14807	NM_001081097	1	1	0	0	0	1	0	0	1	1	1	0	6
MIMAT0003509	Cnih	12793	NM_009919	1	1	0	0	0	1	1	0	1	0	1	0	6
MIMAT0003509	Xbp1	22433	NM_013842	1	1	0	0	0	1	1	0	1	0	1	0	6
MIMAT0003509	Prpf39	328110	NM_177806	0	1	0	0	0	1	0	0	1	1	1	1	6
MIMAT0003509	Camk1d	227541	NM_177343	1	1	0	0	0	1	0	0	1	1	1	0	6
MIMAT0003509	Zfp46	22704	NM_009557	1	1	0	0	0	1	0	0	1	1	1	0	6
MIMAT0003509	Map1b	17755	NM_008634	0	1	0	0	0	1	0	0	1	1	1	1	6
MIMAT0003509	Ldha	16828	NM_001136069	1	1	0	0	0	1	1	0	0	0	1	1	6
MIMAT0003509	Rcbtb1	71330	NM_027764	1	0	1	0	0	1	0	0	1	0	1	1	6
MIMAT0003509	Rgs7bp	52882	NM_029879	1	1	0	0	0	1	0	0	1	1	1	0	6
MIMAT0003509	Fam178a	226151	NM_001081225	1	1	0	0	0	1	0	0	1	1	1	0	6
MIMAT0003509	Slc25a32	69906	NM_172402	0	1	0	0	0	1	0	0	1	1	1	1	6
MIMAT0003509	Amica1	270152	NM_001005421	1	1	0	0	0	1	0	0	1	1	1	0	6
MIMAT0003509	Armcx6	278097	NM_001007578	1	1	0	0	0	1	0	0	1	1	1	0	6
MIMAT0003509	D5Ertd579e	320661	NM_001081232	0	1	0	0	0	1	0	0	1	1	1	1	6
MIMAT0003509	Ndrg3	29812	NM_180956	0	1	0	0	0	1	1	0	0	1	1	1	6
MIMAT0003509	Gsr	14782	NM_010344	1	1	0	0	0	1	0	0	1	1	1	0	6
MIMAT0003509	Unc5c	22253	NM_009472	0	1	0	0	0	1	0	0	1	1	1	1	6
MIMAT0003509	Rhoq	104215	NM_145491	1	1	0	0	0	1	0	0	1	1	1	0	6
MIMAT0003509	Nt5c2	76952	NM_001164363	1	1	0	0	0	1	1	0	0	1	1	0	6
MIMAT0003509	Crebrf	77128	NM_029870	1	1	0	0	0	1	0	0	1	1	1	0	6
MIMAT0003509	Clec4a3	73149	NM_153197	0	1	0	0	0	1	0	0	1	1	1	1	6
MIMAT0003509	Tmem236	625286	NM_001081310	1	1	0	0	0	1	0	0	1	1	1	0	6
MIMAT0003509	Xpr1	19775	NM_011273	1	1	0	0	0	1	0	0	1	1	1	0	6
MIMAT0003509	Hmgxb3	106894	NM_134134	1	0	1	0	0	1	1	0	0	0	1	1	6
MIMAT0003509	Srsf7	225027	NM_001195486	1	0	1	0	1	1	0	0	0	0	1	1	6
MIMAT0003509	Rnf38	73469	NM_001038993	1	0	1	0	0	1	1	0	0	0	1	1	6
MIMAT0003509	Ube2l3	22195	NM_009456	1	1	0	0	0	1	0	0	1	1	1	0	6
MIMAT0003509	Tnrc6c	217351	NM_198022	1	1	0	0	0	1	0	0	1	1	1	0	6
MIMAT0003509	Slc39a8	67547	NM_001135149	1	0	1	0	1	1	0	0	0	0	1	1	6
MIMAT0003509	Arid1b	239985	NM_001085355	1	1	0	0	0	1	0	0	1	1	1	0	6
MIMAT0003509	Trim32	69807	NM_053084	0	1	0	0	0	1	0	0	1	1	1	1	6
MIMAT0003509	AW549877	106064	NM_145930	1	1	0	0	0	1	0	0	1	1	1	0	6
MIMAT0003509	Fmo9	240894	NM_172844	1	1	0	0	0	1	0	0	1	1	1	0	6
MIMAT0003509	Gxylt1	223827	NM_001033275	1	1	0	0	0	1	0	0	1	1	1	0	6
MIMAT0003509	Trub2	227682	NM_145520	1	1	1	0	0	0	0	0	1	0	1	1	6
MIMAT0003509	Socs5	56468	NM_019654	1	1	0	0	0	1	0	0	1	1	1	0	6
MIMAT0003509	Ccdc96	66717	NM_025725	1	1	0	0	0	1	0	0	1	0	1	1	6
MIMAT0003509	Foxo6	329934	NM_194060	1	1	0	0	0	1	0	0	1	1	1	0	6
MIMAT0003509	Ctnnd1	12388	NM_001085449	1	0	1	0	0	1	1	0	0	0	1	1	6
MIMAT0003509	Gnai3	14679	NM_010306	0	1	0	0	0	1	0	0	1	1	1	1	6
MIMAT0003509	Rimkla	194237	NM_177572	1	0	1	0	0	1	0	0	1	0	1	1	6
MIMAT0003509	Dpcr1	268949	NM_001033366	1	1	1	0	0	1	0	0	1	0	0	1	6
MIMAT0003509	Hnrnpa3	229279	NM_146130	1	1	0	0	0	1	0	0	0	1	1	1	6
MIMAT0003509	Pcdh10	18526	NM_001098171	1	1	0	0	0	1	0	0	1	1	1	0	6
MIMAT0003509	Ptgfr	19220	NM_008966	1	1	0	0	0	1	0	0	1	1	1	0	6
MIMAT0003509	Neurog2	11924	NM_009718	1	1	1	0	0	1	0	0	1	0	0	1	6
MIMAT0003509	Sfrp4	20379	NM_016687	0	1	0	0	0	1	0	0	1	1	1	1	6
MIMAT0003509	Fnip1	216742	NM_173753	1	1	0	0	0	1	0	0	1	1	1	0	6
MIMAT0003509	Wwp1	107568	NM_177327	0	1	0	0	0	1	1	0	1	0	1	1	6
MIMAT0003509	Slc24a2	76376	NM_001110240	1	0	1	0	1	1	0	0	0	0	1	1	6
MIMAT0003509	Pard3	93742	NM_001013580	1	0	1	0	0	1	1	0	0	0	1	1	6
MIMAT0003509	Smim13	108934	NM_001135577	1	1	1	0	0	1	0	0	0	0	1	1	6
MIMAT0003509	Rpgrip1l	244585	NM_173431	1	1	0	0	0	1	0	0	1	1	1	0	6
MIMAT0003509	Pan3	72587	NM_028291	0	1	0	0	0	1	0	0	1	1	1	1	6
MIMAT0003509	Papola	18789	NM_011112	1	1	0	0	0	1	0	0	1	0	1	1	6
MIMAT0003509	Map3k7	26409	NM_172688	1	0	1	0	0	1	0	0	1	0	1	1	6
MIMAT0003509	Ndufa6	67130	NM_025987	1	0	1	0	0	1	1	0	1	0	0	1	6
MIMAT0003509	Wdr82	77305	NM_029896	0	1	0	0	0	1	0	0	1	1	1	1	6
MIMAT0003509	Prdm2	110593	NM_001081355	1	0	1	0	0	1	0	0	1	0	1	1	6
MIMAT0003509	Rfk	54391	NM_019437	1	1	0	0	0	1	0	0	1	1	1	0	6
MIMAT0003509	Galnt9	231605	NM_198306	1	1	1	0	0	1	0	0	0	0	1	1	6
MIMAT0003509	Tfdp2	211586	NM_001184706	1	0	1	0	0	1	1	0	0	0	1	1	6
MIMAT0003509	Arhgef2	16800	NM_001198912	1	0	1	0	0	1	1	0	0	0	1	1	6
MIMAT0003509	Tfrc	22042	NM_011638	0	1	0	0	0	1	0	0	1	1	1	1	6
MIMAT0003509	Bace2	56175	NM_019517	1	1	0	0	0	1	0	0	1	1	1	0	6
MIMAT0003509	Fbxo27	233040	NM_207238	1	0	1	0	0	1	0	0	1	0	1	1	6
MIMAT0003509	Abca1	11303	NM_013454	1	1	0	0	0	1	0	0	1	1	1	0	6
MIMAT0003509	Klf16	118445	NM_078477	1	0	1	0	0	1	0	0	1	0	1	1	6
MIMAT0003509	Fjx1	14221	NM_010218	0	1	0	0	0	1	0	0	1	1	1	1	6
MIMAT0003509	4632428N05Rik	74048	NM_028732	1	0	0	0	0	1	0	0	1	1	1	1	6
MIMAT0003509	Slc25a25	227731	NM_146118	1	0	1	0	0	1	0	0	1	0	1	1	6
MIMAT0003509	Pex11g	69129	NM_026951	1	1	1	0	0	0	0	0	1	0	1	1	6
MIMAT0003509	Esrrg	26381	NM_011935	1	0	1	0	0	1	0	0	1	0	1	1	6
MIMAT0003509	Rasa3	19414	NM_009025	1	1	0	0	0	1	0	0	1	1	1	0	6
MIMAT0003509	Klhl2	77113	NM_178633	0	1	0	0	0	1	0	0	1	1	1	1	6
MIMAT0003509	Ankrd44	329154	NM_001081433	1	1	0	0	0	1	0	0	1	1	1	0	6
MIMAT0003509	Cers6	241447	NM_172856	0	1	0	0	0	1	0	0	1	1	1	1	6
MIMAT0003509	Serpina3n	20716	NM_009252	1	1	0	0	0	1	0	0	1	1	1	0	6
MIMAT0003509	Sdk1	330222	NM_177879	1	1	0	0	0	1	0	0	1	1	1	0	6
MIMAT0003509	Nbeal1	269198	NM_173444	1	1	0	0	0	1	0	0	1	1	1	0	6
MIMAT0003509	Ak4	11639	NM_001177602	1	1	1	0	0	1	0	0	0	0	1	1	6
MIMAT0003509	Vamp3	22319	NM_009498	1	1	0	0	0	1	0	0	1	1	1	0	6
MIMAT0003509	Zfp961	234413	NM_001164581	1	1	0	0	0	1	0	0	0	1	1	1	6
MIMAT0003509	Braf	109880	NM_139294	0	1	0	0	0	1	0	0	1	1	1	1	6
MIMAT0003509	Cd99l2	171486	NM_138309	1	0	1	0	0	1	0	0	1	0	1	1	6
MIMAT0003509	Smarcad1	13990	NM_001253392	1	0	1	0	0	1	1	0	0	0	1	1	6
MIMAT0003509	Mfsd4	213006	NM_001114662	1	0	0	0	0	1	0	0	1	1	1	1	6
MIMAT0003509	Gpalpp1	67467	NM_026177	1	1	0	0	0	1	0	0	1	1	1	0	6
MIMAT0003509	Mis18bp1	217653	NM_172578	1	1	0	0	0	1	0	0	1	1	1	0	6
MIMAT0003509	Myom1	17929	NM_001083934	1	0	1	0	0	1	1	0	0	0	1	1	6
MIMAT0003509	Inpp5f	101490	NM_178641	1	1	0	0	0	1	0	0	1	1	1	0	6
MIMAT0003509	Ikbkg	16151	NM_178590	1	0	1	0	0	1	0	0	1	0	1	1	6
MIMAT0003509	Chrna4	11438	NM_015730	1	0	1	0	0	1	0	0	1	0	1	1	6
MIMAT0003509	Stau2	29819	NM_025303	1	0	1	0	0	1	0	0	0	1	1	1	6
MIMAT0003509	H2-Eb2	381091	NM_001033978	1	1	1	0	0	0	0	0	1	0	1	1	6
MIMAT0003509	Arpp21	74100	NM_001177616	1	0	1	0	1	1	1	0	0	0	0	1	6
MIMAT0003509	Blzf1	66352	NM_001160208	1	0	1	0	1	1	0	0	0	0	1	1	6
MIMAT0003509	Jph2	59091	NM_021566	1	0	1	0	0	1	0	0	0	1	1	1	6
MIMAT0003509	Spast	50850	NM_016962	1	0	1	0	0	1	1	0	0	0	1	1	6
MIMAT0003509	Nxph2	18232	NM_008752	1	1	0	0	0	1	0	0	1	1	1	0	6
MIMAT0003509	Sybu	319613	NM_176998	0	1	0	0	0	1	1	0	0	1	1	1	6
MIMAT0003509	Spag9	70834	NM_001199205	1	0	1	0	0	1	1	0	0	0	1	1	6
MIMAT0003509	Arl14ep	212772	NM_173750	1	0	1	0	1	1	0	0	0	0	1	1	6
MIMAT0003509	Marc1	66112	NM_001081361	1	1	1	0	0	0	0	0	1	0	1	1	6
MIMAT0003509	Tmx2	66958	NM_025868	1	1	0	0	0	1	0	0	1	1	1	0	6
MIMAT0003509	Zbp1	58203	NM_021394	1	0	1	0	0	1	0	0	1	0	1	1	6
MIMAT0003509	Fbxo32	67731	NM_026346	1	1	0	0	0	1	0	0	1	1	1	0	6
MIMAT0003509	Atl3	109168	NM_146091	1	0	1	0	0	1	0	0	1	0	1	1	6
MIMAT0003509	Slc9a1	20544	NM_016981	1	1	1	0	0	1	0	0	1	0	0	1	6
MIMAT0003509	Atp11a	50770	NM_015804	1	1	0	0	0	1	0	0	1	1	1	0	6
MIMAT0003509	Glcci1	170772	NM_133236	1	1	0	0	0	1	0	0	1	0	1	1	6
MIMAT0003509	Mobp	17433	NM_008614	1	0	1	0	0	1	0	0	0	1	1	1	6
MIMAT0003509	Zfp606	67370	NM_026112	1	1	0	0	0	1	0	0	1	0	1	1	6
MIMAT0003509	Alkbh5	268420	NM_172943	1	1	0	0	0	1	0	0	1	1	1	0	6
MIMAT0003509	Dph6	66632	NM_025675	1	1	0	0	0	1	0	0	1	1	1	0	6
MIMAT0003509	Mprip	26936	NM_201245	1	0	1	0	0	1	1	0	0	0	1	1	6
MIMAT0003509	Ppp2r2a	71978	NM_001205188	1	0	1	0	0	1	1	0	0	0	1	1	6
MIMAT0003509	Grxcr2	332309	NM_001033426	0	1	0	0	0	1	1	0	1	1	1	0	6
MIMAT0003509	Nfasc	269116	NM_182716	1	1	0	0	0	1	1	0	1	0	1	0	6
MIMAT0003509	Psip1	101739	NM_133948	0	1	0	0	0	1	0	0	1	1	1	1	6
MIMAT0003509	Dnajb6	23950	NM_011847	1	0	1	0	0	1	0	0	1	0	1	1	6
MIMAT0003509	Rassf4	213391	NM_178045	1	1	0	0	0	1	0	0	1	1	1	0	6
MIMAT0003509	Lipa	16889	NM_021460	1	1	1	0	0	1	0	0	0	0	1	1	6
MIMAT0003509	Dbnl	13169	NM_001146308	1	0	1	0	0	1	0	0	0	1	1	1	6
MIMAT0003509	Itgav	16410	NM_008402	0	1	0	0	0	1	1	0	1	0	1	1	6
MIMAT0003509	Xdh	22436	NM_011723	0	0	0	0	0	1	1	0	1	1	1	1	6
MIMAT0003509	Rnf139	75841	NM_175226	1	1	0	0	0	1	0	0	1	1	1	0	6
MIMAT0003509	Fam53b	77938	NM_212473	1	0	1	0	0	1	0	0	0	1	1	1	6
MIMAT0003509	Neto2	74513	NM_001081324	1	1	0	0	0	1	0	0	1	1	1	0	6
MIMAT0003509	Gpm6b	14758	NM_001177957	1	0	1	0	0	1	1	0	0	0	1	1	6
MIMAT0003509	Sfxn5	94282	NM_178639	1	1	0	0	0	1	0	0	1	1	1	0	6
MIMAT0003509	Ints7	77065	NM_178632	1	1	0	0	0	1	0	0	1	1	1	0	6
MIMAT0003509	Dlgap2	244310	NM_001145965	1	0	1	0	1	1	0	0	0	0	1	1	6
MIMAT0003509	Parl	381038	NM_001005767	1	1	1	0	0	1	0	0	1	0	0	1	6
MIMAT0003509	Nfatc2	18019	NM_010899	1	1	0	0	0	1	0	0	1	1	1	0	6
MIMAT0003509	Mdfic	16543	NM_175088	1	1	0	0	0	1	0	0	1	0	1	1	6
MIMAT0003509	Capn10	23830	NM_011796	1	0	1	0	0	1	0	0	1	0	1	1	6
MIMAT0003509	Hmgxb3	106894	NM_178277	1	0	1	0	0	1	1	0	0	0	1	1	6
MIMAT0003509	Srsf7	225027	NM_001195485	1	0	1	0	1	1	0	0	0	0	1	1	6
MIMAT0003509	Nr2c1	22025	NM_011629	0	1	0	0	0	1	0	0	1	1	1	1	6
MIMAT0003509	Smg1	233789	NM_001031814	1	1	0	0	0	1	0	0	1	1	1	0	6
MIMAT0003509	Nup153	218210	NM_175749	1	1	0	0	0	1	1	0	1	0	1	0	6
MIMAT0003509	Ccdc141	545428	NM_001025576	1	1	0	0	0	1	0	0	0	1	1	1	6
MIMAT0003509	Igsf1	209268	NM_183336	1	0	1	0	0	1	1	0	0	0	1	1	6
MIMAT0003509	Gch1	14528	NM_008102	1	1	0	0	0	1	0	0	1	1	1	0	6
MIMAT0003509	Tspan2	70747	NM_027533	0	1	0	0	0	1	0	0	1	1	1	1	6
MIMAT0003509	Ctnnd1	12388	NM_001085448	1	0	1	0	0	1	1	0	0	0	1	1	6
MIMAT0003509	Angel2	52477	NM_021421	1	0	1	0	0	1	0	0	0	1	1	1	6
MIMAT0003509	Cpxm2	55987	NM_018867	1	1	0	0	0	1	0	0	1	1	1	0	6
MIMAT0003509	Sgcb	24051	NM_011890	1	1	1	0	0	0	0	0	0	1	1	1	6
MIMAT0003509	Prkaa2	108079	NM_178143	1	1	0	0	0	1	0	0	0	1	1	1	6
MIMAT0003509	Zfp329	67230	NM_026046	1	1	0	0	0	1	0	0	1	1	1	0	6
MIMAT0003509	Brd3	67382	NM_023336	1	1	0	0	0	1	1	0	0	1	1	0	6
MIMAT0003509	Rundc1	217201	NM_172566	1	0	1	0	0	1	0	0	1	0	1	1	6
MIMAT0003509	Nutf2	68051	NM_026532	1	1	0	0	0	1	0	0	1	1	1	0	6
MIMAT0003509	Pard3	93742	NM_001122850	1	0	1	0	0	1	1	0	0	0	1	1	6
MIMAT0003509	Sgpl1	20397	NM_009163	1	1	0	0	0	1	0	0	1	1	1	0	6
MIMAT0003509	Galnt12	230145	NM_172693	1	1	0	0	0	1	0	0	1	1	1	0	6
MIMAT0003509	Anln	68743	NM_028390	1	0	0	0	0	1	0	0	1	1	1	1	6
MIMAT0003509	Sh2d5	230863	NM_001099631	1	1	0	0	0	1	0	0	1	1	1	0	6
MIMAT0003509	Hist2h2be	319190	NM_178214	1	1	0	0	0	1	0	0	1	1	1	0	6
MIMAT0003509	Rab9b	319642	NM_176971	1	1	0	0	0	1	0	0	1	0	1	1	6
MIMAT0003509	Klhl14	225266	NM_001081403	1	1	0	0	0	1	0	0	1	1	1	0	6
MIMAT0003509	Narg2	93697	NM_145618	1	1	0	0	0	1	0	0	1	1	1	0	6
MIMAT0003509	Osbpl2	228983	NM_144500	1	1	0	0	0	1	0	0	1	1	1	0	6
MIMAT0003509	Psen2	19165	NM_001128605	1	0	1	0	0	1	1	0	0	0	1	1	6
MIMAT0003509	Phf17	269424	NM_001130184	1	0	1	0	1	1	0	0	0	0	1	1	6
MIMAT0003509	Fbxo27	233040	NM_001163702	1	1	1	0	0	1	0	0	0	0	1	1	6
MIMAT0003509	Ift46	76568	NM_023831	1	0	1	0	0	1	0	0	1	0	1	1	6
MIMAT0003509	Rhbdd1	76867	NM_001122685	1	1	1	0	0	1	0	0	0	0	1	1	6
MIMAT0003509	Lair1	52855	NM_178611	1	0	1	0	1	1	0	0	0	0	1	1	6
MIMAT0003509	Trem1	58217	NM_021406	1	1	0	0	0	1	0	0	1	1	1	0	6
MIMAT0003509	Trip12	14897	NM_133975	1	1	0	0	0	1	0	0	1	1	1	0	6
MIMAT0003509	Fat3	270120	NM_001080814	1	1	0	0	0	1	0	0	1	1	1	0	6
MIMAT0003509	Ran	19384	NM_009391	1	1	0	0	0	1	0	0	1	1	1	0	6
MIMAT0003509	Mak	17152	NM_001145802	1	0	1	0	0	1	1	0	0	0	1	1	6
MIMAT0003509	Ubac1	98766	NM_133835	1	0	1	0	0	0	1	0	0	1	1	1	6
MIMAT0003509	Esrrg	26381	NM_001243792	1	1	1	0	0	1	0	0	0	0	1	1	6
MIMAT0003509	Dld	13382	NM_007861	1	1	0	0	0	1	0	0	1	1	1	0	6
MIMAT0003509	Fam69c	240479	NM_173770	0	1	0	0	0	1	0	0	1	1	1	1	6
MIMAT0003509	Zfp191	59057	NM_021559	1	1	1	0	0	0	0	0	1	0	1	1	6
MIMAT0003509	Ap1s3	252903	NM_183027	1	1	0	0	0	1	0	0	1	1	1	0	6
MIMAT0003509	Pou6f1	19009	NM_010127	1	1	0	0	0	1	0	0	1	1	1	0	6
MIMAT0003509	Rab11fip1	75767	NM_001080813	1	1	0	0	0	1	0	0	1	1	1	0	6
MIMAT0003509	Rap2a	76108	NM_029519	1	1	0	0	0	1	0	0	1	1	1	0	6
MIMAT0003509	Raver2	242570	NM_183024	1	1	0	0	0	1	0	0	1	0	1	1	6
MIMAT0003509	Znrf3	407821	NM_001080924	0	1	0	0	0	1	0	0	1	1	1	1	6
MIMAT0003509	Oasl2	23962	NM_011854	1	0	1	0	0	1	0	0	1	0	1	1	6
MIMAT0003509	Zfp446	269870	NM_175558	1	0	1	0	0	1	0	0	1	0	1	1	6
MIMAT0003509	Mylk4	238564	NM_001166030	1	1	0	0	0	1	0	0	0	1	1	1	6
MIMAT0003509	Cacul1	78832	NM_030197	1	1	0	0	0	1	0	0	1	1	1	0	6
MIMAT0003509	Aph1a	226548	NM_146104	1	1	0	0	0	1	1	0	1	0	1	0	6
MIMAT0003509	Oprk1	18387	NM_001204371	1	1	1	0	0	1	0	0	0	0	1	1	6
MIMAT0003509	Pten	19211	NM_008960	1	1	0	0	0	1	0	0	1	1	1	0	6
MIMAT0003509	Ccpg1	72278	NM_001114328	1	0	0	0	0	1	1	0	0	1	1	1	6
MIMAT0003509	Rps6kb1	72508	NM_001114334	0	1	0	0	0	1	0	0	1	1	1	1	6
MIMAT0003509	Ss18	268996	NM_009280	1	1	0	0	0	1	0	0	1	1	1	0	6
MIMAT0003509	Arhgap21	71435	NM_001128084	1	1	0	0	0	1	0	0	0	1	1	1	6
MIMAT0003509	Sfmbt2	353282	NM_001198808	1	0	1	0	1	1	0	0	0	0	1	1	6
MIMAT0003509	Cacna1i	239556	NM_001044308	1	1	0	0	0	1	0	0	1	0	1	1	6
MIMAT0003509	Fga	14161	NM_010196	1	0	1	0	0	1	0	0	1	0	1	1	6
MIMAT0003509	Adrb1	11554	NM_007419	0	1	0	0	0	1	0	0	1	1	1	1	6
MIMAT0003509	Itga2b	16399	NM_010575	1	0	1	0	0	1	0	0	1	0	1	1	6
MIMAT0003509	Wnt4	22417	NM_009523	1	0	1	0	0	1	0	0	0	1	1	1	6
MIMAT0003509	Ypel5	383295	NM_027166	1	1	0	0	0	1	0	0	1	1	1	0	6
MIMAT0003509	Xpot	73192	NM_001081056	1	1	0	0	0	1	0	0	1	1	1	0	6
MIMAT0003509	Csde1	229663	NM_001161854	1	0	1	0	1	1	0	0	0	0	1	1	6
MIMAT0003509	Ptprd	19266	NM_011211	1	1	0	0	0	1	0	0	0	1	1	1	6
MIMAT0003509	BC030336	233812	NM_001164580	1	1	0	0	0	1	1	0	0	1	1	0	6
MIMAT0003509	Dclre1b	140917	NM_133865	1	1	0	0	0	1	0	0	0	1	1	1	6
MIMAT0003509	AU018091	245128	NM_001004153	1	1	0	0	0	1	0	0	1	1	1	0	6
MIMAT0003509	Itih5	209378	NM_172471	1	1	0	0	0	1	0	0	1	1	1	0	6
MIMAT0003509	Jag2	16450	NM_010588	0	1	0	0	0	1	0	0	1	1	1	1	6
MIMAT0003509	Atl3	109168	NM_001163505	1	0	1	0	0	1	0	0	0	1	1	1	6
MIMAT0003509	Shprh	268281	NM_001077707	1	0	1	0	1	1	0	0	1	0	0	1	6
MIMAT0003509	Specc1l	74392	NM_153406	1	0	1	0	0	1	0	0	1	0	1	1	6
MIMAT0003509	Cript	56724	NM_019936	1	1	0	0	0	1	0	0	1	1	1	0	6
MIMAT0003509	Notch1	18128	NM_008714	1	0	0	0	0	1	1	0	1	1	1	0	6
MIMAT0003509	Slc5a7	63993	NM_022025	0	1	0	0	0	1	0	0	1	1	1	1	6
MIMAT0003509	Ryk	20187	NM_001042607	1	0	1	0	0	1	1	0	0	0	1	1	6
MIMAT0003509	Mpdz	17475	NM_010820	0	1	0	0	0	1	0	0	1	1	1	1	6
MIMAT0003509	Cramp1l	57354	NM_020608	0	1	0	0	0	1	0	0	1	1	1	1	6
MIMAT0003509	Kbtbd8	243574	NM_001008785	1	1	1	0	0	1	0	0	0	0	1	1	6
MIMAT0003509	Smarca1	93761	NM_053123	1	1	0	0	0	1	0	0	1	1	1	0	6
MIMAT0003509	Spred3	101809	NM_182927	1	0	1	0	0	1	0	0	1	0	1	1	6
MIMAT0003509	Lysmd3	80289	NM_030257	1	1	0	0	0	1	0	0	1	0	1	1	6
MIMAT0003509	Nfkb1	18033	NM_008689	0	1	0	0	0	1	1	0	1	1	1	0	6
MIMAT0003509	Vps54	245944	NM_139061	0	1	0	0	0	1	1	0	1	1	1	0	6
MIMAT0003509	5031439G07Rik	223739	NM_001033273	1	1	0	0	0	1	0	0	1	1	1	0	6
MIMAT0003509	Slc4a4	54403	NM_018760	1	1	0	0	0	1	0	0	1	1	1	0	6
MIMAT0003509	Mtmr12	268783	NM_172958	1	1	0	0	0	1	0	0	1	1	1	0	6
MIMAT0003509	Fam175a	70681	NM_172405	1	0	1	0	0	1	0	0	1	0	1	1	6
MIMAT0003509	Rap2c	72065	NM_172413	0	1	0	0	0	1	0	0	1	1	1	1	6
MIMAT0003509	Skp2	27401	NM_145468	1	0	0	0	0	1	0	0	1	1	1	1	6
MIMAT0003509	Brd8	78656	NM_030147	1	1	0	0	0	1	0	0	1	1	1	0	6
MIMAT0003509	Wdr37	207615	NM_001039388	1	1	0	0	0	1	0	0	0	1	1	1	6
MIMAT0003509	Lrig2	269473	NM_001025067	1	1	0	0	0	1	0	0	1	1	1	0	6
MIMAT0003509	Igf1	16000	NM_010512	1	1	0	0	0	1	0	0	0	1	1	1	6
MIMAT0003509	Ubr1	22222	NM_009461	0	1	0	0	0	1	0	0	1	1	1	1	6
MIMAT0003509	Gpm6b	14758	NM_001177961	1	0	1	0	0	1	1	0	0	0	1	1	6
MIMAT0003509	Rnf8	58230	NM_021419	1	1	0	0	0	1	0	0	1	1	1	0	6
MIMAT0003509	Tspyl4	72480	NM_030203	1	1	0	0	0	1	0	0	1	1	1	0	6
MIMAT0003509	Hmgcs1	208715	NM_145942	1	1	1	0	1	1	0	0	0	0	0	1	6
MIMAT0003509	Ugt1a6a	94284	NM_145079	1	1	1	0	0	1	0	0	0	1	0	1	6
MIMAT0003509	Fem1b	14155	NM_010193	1	1	0	0	0	1	0	0	1	1	1	0	6
MIMAT0003509	Arf1	11840	NM_001130408	1	1	0	0	0	1	1	0	0	1	1	0	6
MIMAT0003509	Slc26a7	208890	NM_145947	0	1	0	0	0	1	1	0	1	1	1	0	6
MIMAT0003509	Sstr3	20607	NM_009218	1	0	1	0	0	1	0	0	1	0	1	1	6
MIMAT0003509	Zbtb43	71834	NM_001025594	1	0	1	0	1	1	0	0	0	0	1	1	6
MIMAT0003509	Mon1a	72825	NM_028369	1	1	0	0	0	1	1	0	1	1	0	0	6
MIMAT0003509	Tmed8	382620	NM_001033475	1	1	0	0	0	1	0	0	1	1	1	0	6
MIMAT0003509	Xrcc3	74335	NM_028875	1	1	1	0	0	1	0	0	1	0	0	1	6
MIMAT0003509	Hif1an	319594	NM_176958	0	1	0	0	0	1	0	0	1	1	1	1	6
MIMAT0003509	Micall1	27008	NM_177461	1	0	0	0	0	1	0	0	1	1	1	1	6
MIMAT0003509	Slc37a2	56857	NM_020258	1	0	1	0	0	1	0	0	1	0	1	1	6
MIMAT0003509	Wipf3	330319	NM_001167860	1	1	1	0	0	1	0	0	0	0	1	1	6
MIMAT0003509	Spag9	70834	NM_027569	1	0	1	0	0	1	1	0	0	0	1	1	6
MIMAT0003509	Bmpr1a	12166	NM_009758	0	1	0	0	0	1	0	0	1	1	1	1	6
MIMAT0003509	Cacna2d1	12293	NM_001110843	0	1	0	0	0	1	1	0	0	1	1	1	6
MIMAT0003509	Prrx1	18933	NM_001025570	1	0	1	0	0	1	0	0	1	0	1	1	6
MIMAT0003509	Zfr	22763	NM_011767	1	1	0	0	0	1	0	0	1	1	1	0	6
MIMAT0003509	Dhrs3	20148	NM_011303	1	1	0	0	0	1	0	0	1	1	1	0	6
MIMAT0003509	Rabgef1	56715	NM_019983	1	1	0	0	0	1	1	0	1	0	1	0	6
MIMAT0003509	Ctnnd1	12388	NM_001085450	1	0	1	0	0	1	1	0	0	0	1	1	6
MIMAT0003509	Spag11a	78128	NM_153115	1	0	1	0	0	1	0	0	1	0	1	1	6
MIMAT0003509	Ssrp1	20833	NM_182990	1	0	0	0	0	1	1	0	1	1	1	0	6
MIMAT0003509	Carhsp1	52502	NM_025821	1	0	1	0	0	1	0	0	1	0	1	1	6
MIMAT0003509	Gnal	14680	NM_177137	1	1	1	0	0	1	0	0	0	0	1	1	6
MIMAT0003509	Runx1t1	12395	NM_001111027	1	1	1	0	0	1	0	0	0	0	1	1	6
MIMAT0003509	Mdh1	17449	NM_008618	1	1	0	0	0	1	0	0	1	1	1	0	6
MIMAT0003509	Bag4	67384	NM_026121	1	1	0	0	0	1	0	0	1	1	1	0	6
MIMAT0003509	Pard3	93742	NM_033620	0	1	0	0	0	1	1	0	1	1	1	0	6
MIMAT0003509	Elavl1	15568	NM_010485	1	1	0	0	0	1	0	0	1	1	1	0	6
MIMAT0003509	Vrk3	101568	NM_133945	1	1	0	0	0	1	0	0	1	1	1	0	6
MIMAT0003509	Usp36	72344	NM_001033528	1	1	1	0	0	1	0	0	0	0	1	1	6
MIMAT0003509	Otud4	73945	NM_001081164	1	0	1	0	0	1	0	0	1	0	1	1	6
MIMAT0003509	Qk	19317	NM_021881	1	1	0	0	0	1	0	0	1	1	1	0	6
MIMAT0003509	Serinc4	574418	NM_001025371	1	0	1	0	0	1	0	0	1	0	1	1	6
MIMAT0003509	Arhgef2	16800	NM_001198911	1	0	1	0	0	1	1	0	0	0	1	1	6
MIMAT0003509	Cenpf	108000	NM_001081363	1	1	0	0	0	1	0	0	1	1	1	0	6
MIMAT0003509	Pign	27392	NM_013784	1	1	1	0	0	1	0	0	0	0	1	1	6
MIMAT0003509	Phf17	269424	NM_001130186	1	0	1	0	1	1	0	0	0	0	1	1	6
MIMAT0003509	Rasgrp4	233046	NM_145149	1	0	1	0	0	1	0	0	1	0	1	1	6
MIMAT0003509	Pard6b	58220	NM_021409	1	0	1	0	0	1	0	0	0	1	1	1	6
MIMAT0003509	Mak	17152	NM_008547	1	0	1	0	0	1	1	0	0	0	1	1	6
MIMAT0003509	Rgs3	50780	NM_001081650	1	0	1	0	0	1	1	0	0	0	1	1	6
MIMAT0003509	Sox6	20679	NM_011445	1	1	0	0	0	1	0	0	0	1	1	1	6
MIMAT0003509	Taf12	66464	NM_025579	1	1	1	0	0	0	0	0	1	0	1	1	6
MIMAT0003509	Peg10	170676	NM_130877	1	1	1	0	0	1	0	0	0	0	1	1	6
MIMAT0003509	Slc39a10	227059	NM_172653	1	1	0	0	0	1	0	0	1	0	1	1	6
MIMAT0003509	Tmem30a	69981	NM_133718	1	1	0	0	0	1	0	0	1	1	1	0	6
MIMAT0003509	Fto	26383	NM_011936	1	1	0	0	0	1	0	0	1	1	1	0	6
MIMAT0003509	Secisbp2l	70354	NM_177608	1	1	0	0	0	1	0	0	1	1	1	0	6
MIMAT0003509	Foxd2	17301	NM_008593	1	1	0	0	0	1	0	0	1	1	1	0	6
MIMAT0003509	Bhlhe22	59058	NM_021560	1	1	0	0	0	1	0	0	1	1	1	0	6
MIMAT0003509	Gabpb1	14391	NM_207669	1	1	0	0	0	1	0	0	1	1	1	0	6
MIMAT0003509	Acer1	171168	NM_175731	1	0	1	0	0	1	0	0	1	0	1	1	6
MIMAT0003509	Mrpl51	66493	NM_025595	1	1	1	0	0	0	0	0	1	0	1	1	6
MIMAT0003509	Wdr33	74320	NM_028866	1	1	1	0	0	1	0	0	0	0	1	1	6
MIMAT0003509	Cnn3	71994	NM_028044	1	1	0	0	0	1	0	0	1	1	1	0	6
MIMAT0003509	Gdap1l1	228858	NM_144891	1	0	1	0	0	1	0	0	1	1	0	1	6
MIMAT0003509	Btla	208154	NM_001037719	1	1	1	0	0	1	0	0	0	0	1	1	6
MIMAT0003509	Mbtd1	103537	NM_134012	1	1	0	0	0	1	0	0	1	1	1	0	6
MIMAT0003509	Focad	230393	NM_001081184	1	0	1	0	0	1	1	0	1	0	0	1	6
MIMAT0003509	Lbr	98386	NM_133815	1	1	0	0	0	1	0	0	1	1	1	0	6
MIMAT0003509	Zfp831	100043757	NM_001099328	0	1	0	0	0	1	0	0	1	1	1	1	6
MIMAT0003509	Nsl1	381318	NM_198654	1	1	0	0	0	1	0	0	1	1	1	0	6
MIMAT0003509	Creld1	171508	NM_133930	1	0	1	0	0	1	0	0	1	0	1	1	6
MIMAT0003509	Ifi44	99899	NM_133871	0	1	0	0	0	1	0	0	1	1	1	1	6
MIMAT0003509	Zfp9	22750	NM_011763	1	1	0	0	0	1	0	0	1	1	1	0	6
MIMAT0003509	Csf3r	12986	NM_007782	1	0	1	0	0	1	0	0	1	0	1	1	6
MIMAT0003509	Lims1	110829	NM_026148	1	0	1	0	0	1	0	0	1	0	1	1	6
MIMAT0003509	Heatr6	217026	NM_145432	1	1	0	0	0	1	0	0	1	1	1	0	6
MIMAT0003509	Lphn1	330814	NM_181039	1	1	0	0	0	1	0	0	1	1	1	0	6
MIMAT0003509	Pcbp2	18521	NM_001103165	1	1	1	0	0	1	0	0	0	0	1	1	6
MIMAT0003509	Grm5	108071	NM_001081414	1	0	1	0	0	1	0	0	1	0	1	1	6
MIMAT0003509	Ube2r2	67615	NM_026275	1	1	0	0	0	1	0	0	1	1	1	0	6
MIMAT0003509	Sin3a	20466	NM_011378	1	1	1	0	0	1	0	0	0	0	1	1	6
MIMAT0003509	Igf2bp3	140488	NM_023670	1	1	0	0	0	1	0	0	1	1	1	0	6
MIMAT0003509	Mrpl1	94061	NM_053158	1	1	0	0	0	1	0	0	1	1	1	0	6
MIMAT0003509	Kcnn1	84036	NM_032397	1	1	0	0	0	1	0	0	1	1	1	0	6
MIMAT0003509	Srcin1	56013	NM_018873	1	0	0	0	0	1	0	0	1	1	1	1	6
MIMAT0003509	Sh3rf2	269016	NM_172966	1	0	1	0	0	1	0	0	1	0	1	1	6
MIMAT0003509	Prkab2	108097	NM_182997	1	1	0	0	0	1	0	0	1	1	1	0	6
MIMAT0003509	Commd8	27784	NM_178599	0	1	0	0	0	1	0	0	1	1	1	1	6
MIMAT0003509	Tfap2c	21420	NM_009335	1	0	1	0	0	1	0	0	1	0	1	1	6
MIMAT0003509	Map3k2	26405	NM_011946	1	1	0	0	0	1	0	0	1	1	1	0	6
MIMAT0003509	Dmd	13405	NM_007868	0	1	0	0	0	1	0	0	1	1	1	1	6
MIMAT0003509	Osbpl3	71720	NM_001163645	1	1	1	0	0	1	0	0	0	0	1	1	6
MIMAT0003509	Zfp503	218820	NM_145459	1	1	0	0	0	1	0	0	1	1	1	0	6
MIMAT0003509	Ttc14	67120	NM_025978	1	1	1	0	0	0	0	0	0	1	1	1	6
MIMAT0003509	Fnbp1	14269	NM_019406	1	0	1	0	0	1	0	0	1	0	1	1	6
MIMAT0003509	Gad1	14415	NM_008077	1	1	0	0	0	1	0	0	1	0	1	1	6
MIMAT0003509	Madd	228355	NM_001177720	1	0	1	0	0	1	1	0	0	0	1	1	6
MIMAT0003509	Tfdp2	211586	NM_001184710	1	0	1	0	0	1	1	0	0	0	1	1	6
MIMAT0003509	Coa5	76178	NM_198006	0	1	0	0	0	1	0	0	1	1	1	1	6
MIMAT0003509	Large	16795	NM_010687	0	1	0	0	0	1	1	0	1	0	1	1	6
MIMAT0003509	Tsc22d2	72033	NM_001081229	0	1	0	0	0	1	0	0	1	1	1	1	6
MIMAT0003509	Kcnk6	52150	NM_001033525	1	0	0	0	0	1	0	0	1	1	1	1	6
MIMAT0003509	Traf6	22034	NM_009424	1	1	0	0	0	1	0	0	1	1	1	0	6
MIMAT0003509	Dab2ip	69601	NM_001001602	1	0	1	0	0	1	1	0	0	0	1	1	6
MIMAT0003509	Pin1	23988	NM_023371	1	1	0	0	0	1	0	0	1	0	1	1	6
MIMAT0003509	Mdga1	74762	NM_001081160	1	1	0	0	0	1	0	0	1	1	1	0	6
MIMAT0003509	Cpne5	240058	NM_153166	1	0	1	0	0	1	0	0	1	0	1	1	6
MIMAT0003509	Ccbe1	320924	NM_178793	1	1	0	0	0	1	0	0	1	0	1	1	6
MIMAT0003509	Akap11	219181	NM_001164503	1	1	1	0	0	1	0	0	0	0	1	1	6
MIMAT0003509	Angptl1	72713	NM_028333	1	1	0	0	0	1	0	0	1	1	1	0	6
MIMAT0003509	Dtwd2	68857	NM_026854	0	1	0	0	0	1	0	0	1	1	1	1	6
MIMAT0003509	Trp53inp1	60599	NM_001199105	1	1	0	0	0	1	0	0	0	1	1	1	6
MIMAT0003509	H6pd	100198	NM_173371	1	0	0	0	0	1	0	0	1	1	1	1	6
MIMAT0003509	Zmym2	76007	NM_029498	1	1	1	0	0	1	0	0	0	0	1	1	6
MIMAT0003509	Gabrp	216643	NM_146017	1	1	0	0	0	1	0	0	1	1	1	0	6
MIMAT0003509	Runx1	12394	NM_001111022	1	0	1	0	0	1	1	0	0	0	1	1	6
MIMAT0003509	Lpin1	14245	NM_001130412	1	1	0	0	0	1	0	0	0	1	1	1	6
MIMAT0003509	Calm1	12313	NM_009790	1	1	0	0	0	1	0	0	1	0	1	1	6
MIMAT0003509	Zbtb34	241311	NM_001085507	1	1	0	0	0	1	0	0	1	1	1	0	6
MIMAT0003509	Tll1	21892	NM_009390	0	1	0	0	0	1	0	0	1	1	1	1	6
MIMAT0003509	Slc44a1	100434	NM_133891	1	1	0	0	0	1	0	0	1	1	1	0	6
MIMAT0003509	Ryk	20187	NM_013649	1	0	1	0	0	1	1	0	0	0	1	1	6
MIMAT0003509	BC051142	407788	NM_001001177	1	0	1	0	0	1	0	0	1	0	1	1	6
MIMAT0003509	Sel1l	20338	NM_001039089	1	1	0	0	0	1	0	0	0	1	1	1	6
MIMAT0003509	Tmprss11g	320454	NM_177162	1	1	0	0	0	1	0	0	1	1	1	0	6
MIMAT0003509	Klhdc10	76788	NM_029742	1	1	0	0	0	1	0	0	1	1	1	0	6
MIMAT0003509	Sorcs1	58178	NM_021377	1	1	0	0	0	1	0	0	1	1	1	0	6
MIMAT0003509	Serf2	378702	NM_011354	1	1	0	0	0	1	0	0	1	1	1	0	6
MIMAT0003509	Nmnat2	226518	NM_175460	1	1	0	0	0	1	0	0	1	1	1	0	6
MIMAT0003509	E130309F12Rik	272031	NM_178756	1	1	0	0	0	1	0	0	1	1	1	0	6
MIMAT0003509	Xk	22439	NM_023500	1	1	0	0	0	1	0	0	1	1	1	0	6
MIMAT0003509	Mapk14	26416	NM_011951	1	0	1	0	0	1	0	0	1	0	1	1	6
MIMAT0003509	Tor4a	227612	NM_146115	1	0	1	0	0	1	0	0	1	0	1	1	6
MIMAT0003509	Col1a2	12843	NM_007743	1	1	0	0	0	1	0	0	1	1	1	0	6
MIMAT0003509	BC089597	216454	NM_145424	1	0	0	0	0	1	0	0	1	1	1	1	6
MIMAT0003509	Fgd5	232237	NM_172731	1	1	0	0	0	1	0	0	1	1	1	0	6
MIMAT0003509	Gpm6b	14758	NM_001177962	1	0	1	0	0	1	1	0	0	0	1	1	6
MIMAT0003509	Nip7	66164	NM_001164472	1	0	1	0	1	1	0	0	0	0	1	1	6
MIMAT0003509	Pttg1ip	108705	NM_145925	1	0	1	0	0	1	0	0	1	1	0	1	6
MIMAT0003509	Necap1	67602	NM_026267	1	1	0	0	0	1	0	0	1	1	1	0	6
MIMAT0003509	Gpm6b	14758	NM_001177959	1	0	1	0	0	1	1	0	0	0	1	1	6
MIMAT0003509	Stk4	58231	NM_021420	1	1	0	0	0	1	0	0	1	1	1	0	6
MIMAT0003509	Hpcal4	170638	NM_174998	1	0	1	0	0	1	0	0	1	0	1	1	6
MIMAT0003509	Cnot4	53621	NM_016877	1	1	0	0	0	1	1	0	0	1	1	0	6
MIMAT0003509	Cadm3	94332	NM_053199	1	1	0	0	0	1	0	0	1	1	1	0	6
MIMAT0003509	Decr2	26378	NM_011933	1	1	1	0	0	1	0	0	1	0	0	1	6
MIMAT0003509	Cpeb2	231207	NM_001177379	1	0	1	0	1	1	0	0	0	0	1	1	6
MIMAT0003509	Snap29	67474	NM_023348	1	1	0	0	0	1	0	0	1	1	1	0	6
MIMAT0003509	5430427O19Rik	71398	NM_001163539	1	0	1	0	0	1	0	0	0	1	1	1	6
MIMAT0003509	Bcat1	12035	NM_007532	1	0	1	0	0	1	0	0	0	1	1	1	6
MIMAT0003509	Akap13	75547	NM_029332	1	0	1	0	0	1	0	0	0	1	1	1	6
MIMAT0003509	Lrrcc1	71710	NM_001163579	1	1	1	0	0	1	0	0	0	0	1	1	6
MIMAT0003509	Dennd1b	329260	NM_001166501	1	1	0	0	0	1	0	0	0	1	1	1	6
MIMAT0003509	Fam76b	72826	NM_176836	0	1	0	0	0	1	0	0	1	1	1	1	6
MIMAT0003509	Pdk1	228026	NM_172665	1	0	1	0	0	1	0	0	1	0	1	1	6
MIMAT0003509	Aldh1l2	216188	NM_153543	1	0	0	0	0	1	0	0	1	1	1	1	6
MIMAT0003509	Zmynd8	228880	NM_027230	1	0	1	0	0	1	0	0	0	1	1	1	6
MIMAT0003509	Rhou	69581	NM_133955	1	1	0	0	0	1	0	0	1	1	1	0	6
MIMAT0003509	Acvr1c	269275	NM_001111030	1	1	0	0	0	1	0	0	0	1	1	1	6
MIMAT0003509	Spag9	70834	NM_001199204	1	0	1	0	0	1	1	0	0	0	1	1	6
MIMAT0003509	Ldb3	24131	NM_011918	1	1	0	0	0	1	0	0	0	1	1	1	6
MIMAT0003509	Ubxn8	108159	NM_178648	1	1	0	0	0	1	0	0	1	1	1	0	6
MIMAT0003509	Tbx2	21385	NM_009324	1	0	1	0	0	1	0	0	1	0	1	1	6
MIMAT0003509	Rab9	56382	NM_019773	1	0	1	0	0	1	0	0	1	0	1	1	6
MIMAT0003509	Nucks1	98415	NM_175294	1	1	0	0	0	1	0	0	1	1	1	0	6
MIMAT0003509	Aptx	66408	NM_001025444	1	0	1	0	0	1	1	0	0	0	1	1	6
MIMAT0003509	Eif2s3x	26905	NM_012010	1	1	0	0	0	1	0	0	1	1	1	0	6
MIMAT0003509	Abr	109934	NM_198018	1	1	0	0	0	1	0	0	0	1	1	1	6
MIMAT0003509	Nlk	18099	NM_008702	0	1	0	0	0	1	0	0	1	1	1	1	6
MIMAT0003509	Cyb5r4	266690	NM_024195	1	0	1	0	0	1	0	0	0	1	1	1	6
MIMAT0003509	Reps2	194590	NM_178256	1	1	0	0	0	1	0	0	1	0	1	1	6
MIMAT0003509	Grem2	23893	NM_011825	1	1	0	0	0	1	0	0	1	1	1	0	6
MIMAT0003509	Gtf2h5	66467	NM_181392	1	1	0	0	0	1	0	0	1	1	1	0	6
MIMAT0003509	Pou2f1	18986	NM_198934	1	1	0	0	0	1	0	0	0	1	1	1	6
MIMAT0003509	Cpne3	70568	NM_027769	0	1	0	0	0	1	0	0	1	1	1	1	6
MIMAT0003509	Mfap3	216760	NM_145426	1	1	0	0	0	1	0	0	0	1	1	1	6
MIMAT0003509	P2rx4	18438	NM_011026	1	0	0	0	0	1	0	0	1	1	1	1	6
MIMAT0003509	Mid2	23947	NM_011845	1	1	0	0	0	1	0	0	1	0	1	1	6
MIMAT0003509	Mphosph9	269702	NM_001081323	1	1	0	0	0	1	0	0	1	1	1	0	6
MIMAT0003509	Eml4	78798	NM_001114361	1	1	0	0	0	1	1	0	0	1	1	0	6
MIMAT0003509	Deptor	97998	NM_001037937	1	1	0	0	0	1	0	0	1	1	1	0	6
MIMAT0003509	Rbx1	56438	NM_019712	1	0	1	0	0	1	0	0	1	0	1	1	6
MIMAT0003509	Tspyl3	241732	NM_198617	1	0	1	0	0	1	0	0	1	1	0	1	6
MIMAT0003509	Cadm1	54725	NM_001025600	1	0	1	0	1	1	0	0	0	0	1	1	6
MIMAT0003509	Atxn1	20238	NM_001199305	1	1	0	0	0	1	0	0	0	1	1	1	6
MIMAT0003509	Ctdspl	69274	NM_133710	1	1	0	0	0	1	0	0	1	1	1	0	6
MIMAT0003509	Phf17	269424	NM_001130185	1	0	1	0	1	1	0	0	0	0	1	1	6
MIMAT0003509	Pcdh15	11994	NM_023115	1	0	1	0	0	1	0	0	1	0	1	1	6
MIMAT0003509	Ccdc88a	108686	NM_176841	1	1	0	0	0	1	0	0	1	1	1	0	6
MIMAT0003509	Ampd3	11717	NM_009667	1	1	0	0	0	1	0	0	1	1	1	0	6
MIMAT0003509	Inhbe	16326	NM_008382	1	0	1	0	0	1	0	0	1	0	1	1	6
MIMAT0003509	Atf7	223922	NM_146065	1	1	1	0	0	0	0	0	1	0	1	1	6
MIMAT0003509	Tex264	21767	NM_001081654	1	0	1	0	0	1	1	0	0	0	1	1	6
MIMAT0003509	Tmem194b	227094	NM_001142647	1	0	1	0	0	1	0	0	0	1	1	1	6
MIMAT0003509	Btrc	12234	NM_001037758	1	1	0	0	0	1	1	0	0	1	1	0	6
MIMAT0003509	Ncor2	20602	NM_011424	1	0	0	0	0	1	1	0	1	1	1	0	6
MIMAT0003509	Epha7	13841	NM_010141	0	1	0	0	0	1	1	0	1	1	1	0	6
MIMAT0003509	Zkscan8	93681	NM_139141	0	1	0	0	0	1	0	0	1	1	1	1	6
MIMAT0003509	Smndc1	76479	NM_172429	1	1	0	0	0	1	0	0	1	1	1	0	6
MIMAT0003509	Galnt2	108148	NM_139272	1	0	1	0	0	1	0	0	1	0	1	1	6
MIMAT0003509	Tm4sf1	17112	NM_008536	1	1	0	0	0	1	0	0	1	0	1	1	6
MIMAT0003509	Vstm2b	58188	NM_021387	1	0	0	0	0	1	1	0	1	1	1	0	6
MIMAT0003509	Dock5	68813	NM_177780	1	0	0	0	0	1	0	0	1	1	1	1	6
MIMAT0003509	Tnks	21951	NM_175091	1	1	0	0	0	1	0	0	1	1	1	0	6
MIMAT0003509	Cggbp1	106143	NM_178647	1	1	0	0	0	1	0	0	1	1	1	0	6
MIMAT0003509	Tmem178	68027	NM_026516	1	1	0	0	0	1	1	0	1	0	1	0	6
MIMAT0003509	Hspa2	15512	NM_001002012	1	0	1	0	0	1	1	0	0	0	1	1	6
MIMAT0003509	Grm5	108071	NM_001143834	1	1	1	0	0	1	0	0	0	0	1	1	6
MIMAT0003509	Tspyl5	239364	NM_001085421	0	1	0	0	0	1	0	0	1	1	1	1	6
MIMAT0003509	Syt1	20979	NM_001252342	1	0	1	0	0	1	1	0	0	0	1	1	6
MIMAT0003509	Sh3rf2	269016	NM_001146299	1	1	1	0	0	1	0	0	0	0	1	1	6
MIMAT0003509	Scrn3	74616	NM_029022	1	1	0	0	0	1	0	0	1	1	1	0	6
MIMAT0003509	Cd93	17064	NM_010740	1	1	0	0	0	1	0	0	1	1	1	0	6
MIMAT0003509	Napb	17957	NM_019632	1	1	0	0	0	1	0	0	1	1	1	0	6
MIMAT0003509	Fgf10	14165	NM_008002	1	1	0	0	0	1	0	0	1	1	1	0	6
MIMAT0003509	Zfp719	210105	NM_172482	1	1	1	0	0	1	0	0	0	0	1	1	6
MIMAT0003509	Tgfbr3	21814	NM_011578	0	1	0	0	0	1	0	0	1	1	1	1	6
MIMAT0003509	Plcb1	18795	NM_001145830	1	0	1	0	1	1	0	0	0	0	1	1	6
MIMAT0003509	Tnfrsf11a	21934	NM_009399	1	1	0	0	0	1	0	0	1	1	1	0	6
MIMAT0003509	Tfdp2	211586	NM_001184711	1	0	1	0	0	1	1	0	0	0	1	1	6
MIMAT0003509	Mgst1	56615	NM_019946	1	0	1	0	0	1	0	0	1	0	1	1	6
MIMAT0003509	Msn	17698	NM_010833	1	1	0	0	0	1	0	0	1	1	1	0	6
MIMAT0003509	Ankrd33b	67434	NM_027496	1	0	1	0	0	1	0	0	1	0	1	1	6
MIMAT0003509	Cyp1a1	13076	NM_009992	0	1	0	0	0	1	0	0	1	1	1	1	6
MIMAT0003509	Api5	11800	NM_007466	0	1	0	0	0	1	0	0	1	1	1	1	6
MIMAT0003509	Prrc2b	227723	NM_172661	1	0	1	0	0	1	0	0	1	0	1	1	6
MIMAT0003509	Nsd1	18193	NM_008739	1	1	0	0	0	1	0	0	1	1	1	0	6
MIMAT0003509	Vapb	56491	NM_019806	1	1	0	0	0	1	0	0	1	1	1	0	6
MIMAT0003509	Csrp2bp	228714	NM_181417	1	1	0	0	0	1	0	0	1	1	1	0	6
MIMAT0003509	Ncan	13004	NM_007789	1	0	0	0	0	1	0	0	1	1	1	1	6
MIMAT0003509	Runx1	12394	NM_001111021	1	0	1	0	0	1	1	0	0	0	1	1	6
MIMAT0003509	Bsn	12217	NM_007567	1	1	0	0	0	1	0	0	1	1	1	0	6
MIMAT0003509	D16Ertd472e	67102	NM_025967	1	0	1	0	1	0	0	0	1	0	1	1	6
MIMAT0003509	Malt1	240354	NM_172833	1	0	1	0	0	1	0	0	1	0	1	1	6
MIMAT0003509	Rab11fip4	268451	NM_175543	1	1	0	0	0	1	0	0	1	1	1	0	6
MIMAT0003509	Ercc6	319955	NM_001081221	1	1	0	0	0	1	0	0	1	1	1	0	6
MIMAT0003509	Mafb	16658	NM_010658	1	1	0	0	0	1	0	0	1	1	1	0	6
MIMAT0003509	Vps37b	330192	NM_177876	1	1	0	0	0	1	0	0	1	1	1	0	6
MIMAT0003509	Stip1	20867	NM_016737	1	0	1	0	0	1	0	0	1	0	1	1	6
MIMAT0003509	Cldn12	64945	NM_001193661	1	0	1	0	1	1	0	0	0	0	1	1	6
MIMAT0003509	Ube2n	93765	NM_080560	1	1	0	0	0	1	0	0	1	1	1	0	6
MIMAT0003509	Casz1	69743	NM_027195	1	0	1	0	0	1	0	0	1	0	1	1	6
MIMAT0003509	Ak4	11639	NM_009647	1	0	1	0	0	1	0	0	1	0	1	1	6
MIMAT0003509	Bicd1	12121	NM_009753	1	1	1	0	0	1	0	0	0	0	1	1	6
MIMAT0003509	Chi3l3	12655	NM_009892	1	0	0	0	0	1	1	0	1	1	1	0	6
MIMAT0003509	Ncl	17975	NM_010880	1	1	0	0	0	1	0	0	1	1	1	0	6
MIMAT0003509	Nr3c1	14815	NM_008173	1	0	0	0	0	1	0	0	1	1	1	1	6
MIMAT0003509	Zfp704	170753	NM_133218	1	1	0	0	0	1	0	0	1	1	1	0	6
MIMAT0003509	Kif14	381293	NM_001081258	1	1	0	0	0	1	0	0	1	1	1	0	6
MIMAT0003509	Tubb4b	227613	NM_146116	1	0	0	0	0	1	1	0	1	1	1	0	6
MIMAT0003509	Thsd7b	210417	NM_172485	1	0	0	0	0	1	1	0	1	1	1	0	6
MIMAT0003509	4930571K23Rik	75861	NM_001145759	1	1	1	0	0	1	0	0	0	0	1	1	6
MIMAT0003509	Shank3	58234	NM_021423	1	0	1	0	0	1	0	0	0	1	1	1	6
MIMAT0003509	Gria3	53623	NM_016886	1	1	0	0	0	1	0	0	1	1	1	0	6
MIMAT0003509	Wfikkn2	278507	NM_181819	1	1	1	0	0	1	0	0	0	1	0	1	6
MIMAT0003509	Gosr1	53334	NM_016810	1	1	0	0	0	1	0	0	1	1	1	0	6
MIMAT0003509	Pdik1l	230809	NM_146156	1	1	0	0	0	1	0	0	1	1	1	0	6
MIMAT0003509	Shroom2	110380	NM_172441	1	1	0	0	0	1	0	0	1	1	1	0	6
MIMAT0003509	Ldlrad3	241576	NM_178886	1	1	0	0	0	1	0	0	1	1	1	0	6
MIMAT0003509	Gm6588	625464	NM_001177504	1	1	1	0	0	1	0	0	0	0	1	1	6
MIMAT0003509	Spag9	70834	NM_001025430	1	0	1	0	0	1	1	0	0	0	1	1	6
MIMAT0003509	Whsc1	107823	NM_175231	1	0	1	0	0	1	1	0	0	0	1	1	6
MIMAT0003509	Mrvi1	17540	NM_010826	1	1	0	0	0	1	0	0	0	1	1	1	6
MIMAT0003509	Tmem38b	52076	NM_028053	1	1	1	0	0	1	0	0	0	1	0	1	6
MIMAT0003509	Tirap	117149	NM_001177845	1	1	1	0	0	1	0	0	0	0	1	1	6
MIMAT0003509	Pnpla2	66853	NM_001163689	1	0	1	0	0	1	0	0	0	1	1	1	6
MIMAT0003509	Ubn2	320538	NM_177185	0	1	0	0	0	1	0	0	1	1	1	1	6
MIMAT0003509	Acsm2	233799	NM_001177977	1	1	1	0	0	1	0	0	0	0	1	1	6
MIMAT0003509	Fyttd1	69823	NM_001159349	1	0	1	0	1	1	0	0	0	0	1	1	6
MIMAT0003509	B4galt6	56386	NM_019737	1	1	0	0	0	1	0	0	1	1	1	0	6
MIMAT0003509	Aptx	66408	NM_025545	1	0	1	0	0	1	1	0	0	0	1	1	6
MIMAT0003509	Dnal1	105000	NM_028821	1	1	0	0	0	1	0	0	1	1	1	0	6
MIMAT0003509	Herc2	15204	NM_010418	1	1	0	0	0	1	1	0	1	0	1	0	6
MIMAT0003509	Trps1	83925	NM_032000	1	1	0	0	0	1	0	0	1	1	1	0	6
MIMAT0003509	Zfp280b	64453	NM_177475	1	1	0	0	0	1	0	0	1	1	1	0	6
MIMAT0003509	Zdhhc20	75965	NM_029492	1	1	0	0	0	1	0	0	1	1	1	0	6
MIMAT0003509	Ece2	107522	NM_025462	1	0	0	0	0	1	1	0	1	0	1	1	6
MIMAT0003509	Tpbg	21983	NM_011627	0	1	0	0	0	1	1	0	1	0	1	1	6
MIMAT0003509	AU040320	100317	NM_133886	0	1	0	0	0	1	1	0	1	0	1	1	6
MIMAT0003509	Kcnn4	16534	NM_001163510	1	0	1	0	0	1	0	0	0	1	1	1	6
MIMAT0003509	Ceacam19	319930	NM_177036	1	1	0	0	0	1	0	0	1	1	1	0	6
MIMAT0003509	Scamp5	56807	NM_020270	1	1	0	0	0	1	0	0	1	1	1	0	6
MIMAT0003509	Pex5	19305	NM_175933	1	0	1	0	0	1	1	0	0	0	1	1	6
MIMAT0003509	Rcor1	217864	NM_198023	1	1	0	0	0	1	0	0	1	0	1	1	6
MIMAT0003509	Ikzf5	67143	NM_175115	0	1	0	0	0	1	0	0	1	1	1	1	6
MIMAT0003509	Cadm1	54725	NM_207676	1	0	1	0	1	1	0	0	0	0	1	1	6
MIMAT0003509	Urgcp	72046	NM_001077661	1	1	1	0	0	1	0	0	0	0	1	1	6
MIMAT0003509	Ttc34	242800	NM_172878	1	1	1	0	0	1	0	0	1	0	0	1	6
MIMAT0003509	Cdkn2aip	70925	NM_172407	1	0	0	0	0	1	0	0	1	1	1	1	6
MIMAT0003509	Stard4	170459	NM_133774	1	1	1	0	0	0	0	0	1	0	1	1	6
MIMAT0003509	Vamp5	53620	NM_016872	1	1	1	0	0	1	0	0	0	0	1	1	6
MIMAT0003509	Plagl1	22634	NM_009538	1	1	0	0	0	1	0	0	1	1	1	0	6
MIMAT0003509	Tmem231	234740	NM_001033321	1	1	1	0	0	1	0	0	1	0	0	1	6
MIMAT0003509	Irs1	16367	NM_010570	1	1	0	0	0	1	0	0	1	0	1	1	6
MIMAT0003509	Slc23a2	54338	NM_018824	0	1	0	0	0	1	0	0	1	1	1	1	6
MIMAT0003509	Plekha8	231999	NM_001164361	1	1	0	0	0	1	0	0	0	1	1	1	6
MIMAT0003509	Epha8	13842	NM_007939	1	1	1	0	0	1	0	0	1	0	0	1	6
MIMAT0003509	Ept1	28042	NM_027652	1	1	0	0	0	1	0	0	1	1	1	0	6
MIMAT0003509	Syf2	68592	NM_026780	1	0	0	0	0	1	1	0	1	0	1	1	6
MIMAT0003509	Scaper	244891	NM_001081341	1	1	0	0	0	1	0	0	1	0	1	1	6
MIMAT0003509	Prickle1	106042	NM_001033217	1	1	0	0	0	1	0	0	1	1	1	0	6
MIMAT0003509	Sort1	20661	NM_019972	1	1	0	0	0	1	0	0	1	1	1	0	6
MIMAT0003509	Dact3	629378	NM_001081655	1	0	1	0	0	1	0	0	1	0	1	1	6
MIMAT0003509	Antxr2	71914	NM_133738	1	1	1	0	0	0	0	0	1	0	1	1	6
MIMAT0003509	Ctnnb1	12387	NM_007614	1	0	0	0	0	1	1	0	1	1	1	0	6
MIMAT0003509	Kcng4	66733	NM_025734	1	0	0	0	0	1	0	0	1	1	1	1	6
MIMAT0003509	D3Bwg0562e	229791	NM_177664	1	1	0	0	0	1	0	0	1	1	1	0	6
MIMAT0003509	Sfrp1	20377	NM_013834	1	1	0	0	0	1	0	0	1	1	1	0	6
MIMAT0003509	Lsm11	72290	NM_028185	1	1	0	0	0	1	0	0	1	1	1	0	6
MIMAT0003509	Runx1	12394	NM_009821	1	0	1	0	0	1	1	0	0	0	1	1	6
MIMAT0003509	Gpr116	224792	NM_001081178	1	1	0	0	0	1	0	0	1	1	1	0	6
MIMAT0003509	Gskip	66787	NM_178613	1	1	0	0	0	1	0	0	1	1	1	0	6
MIMAT0003509	Ctbp1	13016	NM_001198861	1	1	0	0	0	1	1	0	0	1	1	0	6
MIMAT0003509	Patz1	56218	NM_001253691	1	1	1	0	0	1	0	0	0	0	1	1	6
MIMAT0003509	Evc2	68525	NM_145920	1	1	1	0	0	1	0	0	1	0	0	1	6
MIMAT0003509	Zfp655	72611	NM_028298	1	1	0	0	0	1	0	0	1	0	1	1	6
MIMAT0003509	Pla2g4e	329502	NM_177845	1	0	1	0	0	1	0	0	1	0	1	1	6
MIMAT0003509	Capn3	12335	NM_001109761	1	0	1	0	0	1	1	0	0	0	1	1	6
MIMAT0003509	Adarb1	110532	NM_001024837	1	1	1	0	0	1	0	0	0	0	1	1	6
MIMAT0003509	Tfdp2	211586	NM_001184709	1	0	1	0	0	1	1	0	0	0	1	1	6
MIMAT0003509	Dos	100503659	NM_001195268	1	1	1	0	0	1	0	0	0	0	1	1	6
MIMAT0003509	Dcun1d4	100737	NM_178896	0	1	0	0	0	1	0	0	1	1	1	1	6
MIMAT0003509	Eps15	13858	NM_007943	1	1	0	0	0	1	0	0	1	0	1	1	6
MIMAT0003509	Gpc1	14733	NM_016696	1	0	1	0	0	1	0	0	1	0	1	1	6
MIMAT0003509	Ube2h	22214	NM_001169577	1	0	1	0	1	1	0	0	0	0	1	1	6
MIMAT0003509	Sp8	320145	NM_177082	1	1	0	0	0	1	0	0	1	1	1	0	6
MIMAT0003509	Ccdc6	76551	NM_001111121	1	1	0	0	0	1	0	0	1	1	1	0	6
MIMAT0003509	Cryl1	68631	NM_030004	1	1	0	0	0	1	0	0	1	1	1	0	6
MIMAT0003509	Huwe1	59026	NM_021523	0	1	0	0	0	1	1	0	1	1	0	1	6
MIMAT0003509	Fam227a	75729	NM_029407	1	0	1	0	0	1	0	0	0	1	1	1	6
MIMAT0003509	Rragc	54170	NM_017475	1	1	0	0	0	1	0	0	1	1	1	0	6
MIMAT0003509	Crtc1	382056	NM_001004062	1	0	1	0	0	1	0	0	1	0	1	1	6
MIMAT0003509	Tmem170b	621976	NM_001163572	1	1	1	0	0	1	0	0	0	0	1	1	6
MIMAT0003509	Tmcc3	319880	NM_172051	0	1	0	0	0	1	0	0	1	1	1	1	6
MIMAT0003509	Serac1	321007	NM_001111017	1	0	1	0	0	1	0	0	0	1	1	1	6
MIMAT0003509	Sp4	20688	NM_009239	1	1	0	0	0	1	0	0	1	1	1	0	6
MIMAT0003509	Pcdh7	54216	NM_018764	1	0	0	0	0	1	1	0	1	0	1	1	6
MIMAT0003509	Hipk1	15257	NM_010432	1	1	0	0	0	1	0	0	1	1	1	0	6
MIMAT0003509	Brwd3	382236	NM_001081477	1	1	0	0	0	1	0	0	1	1	1	0	6
MIMAT0003509	Pou4f1	18996	NM_011143	1	1	1	0	0	0	0	0	1	0	1	1	6
MIMAT0003509	Akt3	23797	NM_011785	1	1	0	0	0	1	0	0	1	1	1	0	6
MIMAT0003509	Mxi1	17859	NM_001008542	1	1	0	0	0	1	1	0	0	1	1	0	6
MIMAT0003509	Cldn12	64945	NM_001193660	1	0	1	0	1	1	0	0	0	0	1	1	6
MIMAT0003509	Hspa12a	73442	NM_175199	1	1	0	0	0	1	0	0	1	1	1	0	6
MIMAT0003509	Inpp4a	269180	NM_030266	1	1	0	0	0	1	0	0	1	1	1	0	6
MIMAT0003509	Tubal3	238463	NM_001033879	1	1	0	0	0	1	0	0	1	1	1	0	6
MIMAT0003509	Fastkd5	380601	NM_198176	1	1	1	0	0	0	0	0	1	0	1	1	6
MIMAT0003509	Sesn1	140742	NM_001013370	1	0	1	0	0	1	1	0	1	0	0	1	6
MIMAT0003509	Rasal2	226525	NM_177644	1	1	1	0	0	1	0	0	0	0	1	1	6
[truncated: 14,001 more rows]

## Sheet: Table S7
Table S7 DEGs identified from the Mir501-KO mice
[truncated: 23,140 more rows]

[truncated: 2 more sheets: Table S8, Captions]
